# Supplementary material for: Comprehensive genetic diversity and genome-wide association studies revealed the genetic basis of avocado fruit quality traits
Source: Front Plant Sci. 2024 Aug 13;15:1433436. doi: 10.3389/fpls.2024.1433436 (PMC11347836; doi:10.3389/fpls.2024.1433436)
Supplement: Supplementary file 2 [file DataSheet1.xlsx]

## Sheet: TableS1
Table S1. List of avocado (Persea americana) collections used in this study.
		K=3				K=5						K=7
Cultivar	Ecotype	Group K=3	V1 Prob	V2 Prob	V3 Prob	Group K=5	V1 Prob	V2 Prob	V3 Prob	V4 Prob	V5 Prob	Group K=7	V1 Prob	V2 Prob	V3 Prob	V4 Prob	V5 Prob	V6 Prob	V7 Prob
FUCHSIA B	W.I	V1	0.5117	1e-05	0.48829	V1	0.99996	1e-05	1e-05	1e-05	1e-05	V1	0.531451	1e-05	0.468499	1e-05	1e-05	1e-05	1e-05
MONROE A	Guat. or hybrid	V1	0.503342	1e-05	0.496648	V2	1e-05	0.503866	1e-05	0.496104	1e-05	V1	0.454941	1e-05	0.438711	0.106307	1e-05	1e-05	1e-05
R14-T06		V1	0.99998	1e-05	1e-05	V2	1e-05	0.99996	1e-05	1e-05	1e-05	V1	0.99994	1e-05	1e-05	1e-05	1e-05	1e-05	1e-05
BORREGO		V1	0.522776	1e-05	0.477214	V2	1e-05	0.523142	1e-05	0.476828	1e-05	V1	0.530513	1e-05	0.469437	1e-05	1e-05	1e-05	1e-05
R14-T01		V1	0.99998	1e-05	1e-05	V2	1e-05	0.99996	1e-05	1e-05	1e-05	V1	0.99994	1e-05	1e-05	1e-05	1e-05	1e-05	1e-05
DWARF HERMAN	Guat. x W.I.	V1	0.440548	0.144136	0.415316	V2	1e-05	0.452205	1e-05	0.411606	0.136169	V4	1e-05	1e-05	1e-05	0.99994	1e-05	1e-05	1e-05
LULA	Guat. x Mex.	V1	0.440548	0.144136	0.415316	V2	1e-05	0.452205	1e-05	0.411606	0.136169	V4	1e-05	1e-05	1e-05	0.99994	1e-05	1e-05	1e-05
BROOKS LATE		V1	0.68559	0.071966	0.242444	V2	1e-05	0.704068	1e-05	0.244223	0.051689	V4	0.447116	1e-05	1e-05	0.552834	1e-05	1e-05	1e-05
IRWING 120		V1	0.566176	0.034083	0.399741	V2	1e-05	0.579135	0.044018	0.36642	0.010417	V1	0.440191	1e-05	0.242419	0.283084	1e-05	1e-05	0.034275
CHOQUETTE	Guat. x W.I.	V1	0.5117	1e-05	0.48829	V1	0.99996	1e-05	1e-05	1e-05	1e-05	V1	0.531451	1e-05	0.468499	1e-05	1e-05	1e-05	1e-05
MONROE B	Guat. or hybrid	V1	0.503342	1e-05	0.496648	V2	1e-05	0.503866	1e-05	0.496104	1e-05	V1	0.454941	1e-05	0.438711	0.106307	1e-05	1e-05	1e-05
R21-T05		V1	0.930219	0.053528	0.016253	V2	1e-05	0.899456	0.056142	1e-05	0.044381	V1	0.91216	1e-05	1e-05	1e-05	1e-05	0.052408	0.035392
HICKSON	Guat.	V1	0.5117	1e-05	0.48829	V1	0.99996	1e-05	1e-05	1e-05	1e-05	V1	0.531451	1e-05	0.468499	1e-05	1e-05	1e-05	1e-05
DICKINSON	Guat.	V1	0.494403	0.037258	0.468339	V2	1e-05	0.519074	1e-05	0.468214	0.012693	V4	0.302713	1e-05	0.240203	0.421886	0.035169	1e-05	1e-05
QUEEN 8	Guat.	V1	0.99998	1e-05	1e-05	V2	1e-05	0.99996	1e-05	1e-05	1e-05	V1	0.99994	1e-05	1e-05	1e-05	1e-05	1e-05	1e-05
TONNAGE	Guat.	V1	0.470289	0.126532	0.403179	V2	1e-05	0.479988	0.017962	0.38308	0.11896	V4	0.212011	0.025698	0.162096	0.580125	1e-05	1e-05	0.02005
LINDA	Guat.	V1	0.999978	1.2e-05	1e-05	V2	0.372433	0.627537	1e-05	1e-05	1e-05	V1	0.99994	1e-05	1e-05	1e-05	1e-05	1e-05	1e-05
VERO BEACH NO.15	W.I. x Mex.	V1	0.520538	0.08543	0.394032	V2	1e-05	0.535791	1e-05	0.391718	0.072471	V4	0.209269	1e-05	1e-05	0.677259	0.113433	1e-05	1e-05
NUBIGENA		V1	0.642925	0.357065	1e-05	V2	1e-05	0.649166	1e-05	1e-05	0.350804	V2	0.319766	0.680184	1e-05	1e-05	1e-05	1e-05	1e-05
HEYNS		V2	1e-05	0.99998	1e-05	V5	1e-05	1e-05	1e-05	1e-05	0.99996	V6	1e-05	1e-05	1e-05	1e-05	1e-05	0.99994	1e-05
WINTER MEXICAN	Guat. x Mex.	V2	0.48531	0.51468	1e-05	V5	1e-05	0.490013	1e-05	1e-05	0.509957	V6	0.410464	0.140197	1e-05	0.006014	1e-05	0.443295	1e-05
ETTINGER		V2	0.458241	0.541749	1e-05	V5	1e-05	0.467484	1e-05	1e-05	0.532486	V2	1e-05	0.937549	1e-05	1e-05	1e-05	0.062401	1e-05
# 21		V2	0.4857	0.51429	1e-05	V5	1e-05	0.493436	1e-05	1e-05	0.506534	V6	0.447541	0.07514	1e-05	1e-05	1e-05	0.477279	1e-05
ANTIGUA MARKET		V2	0.492808	0.507182	1e-05	V5	1e-05	0.490598	1e-05	1e-05	0.509372	V6	0.458654	0.070498	1e-05	1e-05	1e-05	0.470808	1e-05
CRC 195-36		V2	0.458241	0.541749	1e-05	V5	1e-05	0.467484	1e-05	1e-05	0.532486	V2	1e-05	0.937549	1e-05	1e-05	1e-05	0.062401	1e-05
BACON	Mex. x Guat.	V2	0.443795	0.556195	1e-05	V5	1e-05	0.457302	1e-05	1e-05	0.542668	V2	1e-05	0.99994	1e-05	1e-05	1e-05	1e-05	1e-05
YOUNG NO.2		V2	1e-05	0.99998	1e-05	V5	1e-05	1e-05	1e-05	1e-05	0.99996	V6	1e-05	1e-05	1e-05	1e-05	1e-05	0.99994	1e-05
EGAS	Mex.	V2	0.102844	0.500319	0.396837	V3	1e-05	1e-05	0.556278	1e-05	0.443692	V7	0.013866	1e-05	1e-05	1e-05	1e-05	0.451975	0.534119
SAN JEIRER 1		V2	1e-05	0.531778	0.468212	V5	1e-05	1e-05	1e-05	0.454246	0.545724	V6	1e-05	1e-05	0.448324	1e-05	1e-05	0.551626	1e-05
MEXICOLA	Mex.	V2	1e-05	0.99998	1e-05	V5	1e-05	1e-05	1e-05	1e-05	0.99996	V6	1e-05	1e-05	1e-05	1e-05	1e-05	0.99994	1e-05
YAMA 381	Mex.	V2	0.20107	0.79892	1e-05	V5	1e-05	0.212165	1e-05	1e-05	0.787805	V2	1e-05	0.537742	1e-05	1e-05	1e-05	0.462208	1e-05
ROMAIN NO.1		V2	0.312061	0.687929	1e-05	V5	1e-05	0.318771	1e-05	1e-05	0.681199	V6	0.310319	1e-05	1e-05	1e-05	1e-05	0.689631	1e-05
CHAPULTEPEC PARK	Mex.	V2	0.312061	0.687929	1e-05	V5	1e-05	0.318771	1e-05	1e-05	0.681199	V6	0.310319	1e-05	1e-05	1e-05	1e-05	0.689631	1e-05
WALDIN B	W.I.	V3	1e-05	1e-05	0.99998	V4	1e-05	1e-05	1e-05	0.99996	1e-05	V3	1e-05	1e-05	0.953874	1e-05	0.046076	1e-05	1e-05
BUTLER	W.I.	V3	1e-05	1e-05	0.99998	V4	1e-05	1e-05	1e-05	0.99996	1e-05	V3	1e-05	1e-05	0.99118	1e-05	0.00877	1e-05	1e-05
BERNECKER	W.I.	V3	1e-05	1e-05	0.99998	V4	1e-05	1e-05	1e-05	0.99996	1e-05	V3	1e-05	1e-05	0.908923	1e-05	0.091027	1e-05	1e-05
BACON SDLG A		V3	0.299441	0.260736	0.439823	V4	1e-05	0.300068	0.095551	0.353954	0.250417	V2	1e-05	0.529359	0.223065	1e-05	0.15202	1e-05	0.095527
ARGUI 1		V3	0.248859	0.28186	0.46928	V4	1e-05	0.250386	0.096975	0.381043	0.271585	V6	0.152407	1e-05	0.186851	0.213223	0.089597	0.25104	0.106873
HALL	GxW.I.	V3	0.476059	1e-05	0.523931	V4	0.137625	0.403732	0.019772	0.438861	1e-05	V1	0.491728	1e-05	0.467563	1e-05	0.040669	1e-05	1e-05
GOTTFRIED	Mex.	V3	1e-05	0.474349	0.525641	V5	1e-05	1e-05	0.083529	0.441784	0.474668	V6	1e-05	1e-05	0.442987	1e-05	0.025181	0.486242	0.04556
MELENDEZ	G x W.I.	V3	0.471419	1e-05	0.528571	V4	0.057446	0.434827	0.052836	0.454881	1e-05	V1	0.484125	1e-05	0.433869	1e-05	0.054853	1e-05	0.027123
TOWER 2	W.I.	V3	1e-05	1e-05	0.99998	V4	1e-05	1e-05	1e-05	0.99996	1e-05	V5	1e-05	1e-05	0.380755	1e-05	0.619195	1e-05	1e-05
WALDIN RS		V3	0.055032	0.033321	0.911647	V4	0.040908	0.036967	1e-05	0.888614	0.0335	V5	1e-05	1e-05	0.17096	0.16652	0.66248	1e-05	1e-05
D.W.I. BANK		V3	1.5e-05	1e-05	0.999975	V4	1e-05	1e-05	1e-05	0.99996	1e-05	V3	1e-05	1e-05	0.912608	1e-05	0.087342	1e-05	1e-05
BETA	W.I.	V3	0.251425	1e-05	0.748565	V4	0.129346	0.193622	0.011515	0.665507	1e-05	V5	0.267008	1e-05	0.317952	1e-05	0.403843	1e-05	0.011167
LORETTA		V3	0.459181	1e-05	0.540809	V4	0.293546	0.316623	1e-05	0.389811	1e-05	V5	0.459005	1e-05	1e-05	1e-05	0.540945	1e-05	1e-05
LIMA LATE		V3	0.494402	1e-05	0.505588	V1	0.978684	1e-05	1e-05	0.021286	1e-05	V1	0.509302	1e-05	1e-05	1e-05	0.490648	1e-05	1e-05
YON	G x W.I.	V3	0.485383	1e-05	0.514607	V1	0.905823	1e-05	1e-05	0.094147	1e-05	V1	0.503106	1e-05	1e-05	1e-05	0.496844	1e-05	1e-05
DONI	W.I.	V3	1e-05	1e-05	0.99998	V4	1e-05	1e-05	1e-05	0.99996	1e-05	V5	1e-05	1e-05	0.419473	1e-05	0.580477	1e-05	1e-05
TENSEN A		V3	1e-05	1e-05	0.99998	V4	1e-05	1e-05	1e-05	0.99996	1e-05	V3	1e-05	1e-05	0.870426	1e-05	0.129524	1e-05	1e-05
KAMPONG		V3	0.467994	1e-05	0.531996	V4	1e-05	0.465797	0.030611	0.503572	1e-05	V3	0.48122	1e-05	0.51873	1e-05	1e-05	1e-05	1e-05
TELA		V3	0.126736	1e-05	0.873254	V3	0.089129	1e-05	0.579386	0.331465	1e-05	V7	0.060299	1e-05	0.396869	1e-05	1e-05	1e-05	0.542792
ALICIA CORDERO		V3	0.457704	1e-05	0.542286	V4	1e-05	0.447654	0.071871	0.480455	1e-05	V1	0.46288	1e-05	0.418145	1e-05	0.055898	1e-05	0.063047
GIRRARDIN		V3	1e-05	1e-05	0.99998	V4	1e-05	1e-05	1e-05	0.99996	1e-05	V3	1e-05	1e-05	0.969227	1e-05	0.030723	1e-05	1e-05
NIRODY	Guat. x W.I.	V3	0.459181	1e-05	0.540809	V4	0.293546	0.316623	1e-05	0.389811	1e-05	V5	0.459005	1e-05	1e-05	1e-05	0.540945	1e-05	1e-05
RAUL ARANGO		V3	1e-05	1e-05	0.99998	V4	1e-05	1e-05	1e-05	0.99996	1e-05	V3	1e-05	1e-05	0.790417	1e-05	0.209533	1e-05	1e-05
RUSSELL	W.I.	V3	1e-05	1e-05	0.99998	V4	1e-05	1e-05	1e-05	0.99996	1e-05	V3	1e-05	1e-05	0.908923	1e-05	0.091027	1e-05	1e-05
DADE	W.I.	V3	1e-05	1e-05	0.99998	V4	1e-05	1e-05	1e-05	0.99996	1e-05	V3	1e-05	1e-05	0.99994	1e-05	1e-05	1e-05	1e-05
SAN RAFAEL	Mex.	V3	0.33543	0.028921	0.635649	V3	1e-05	0.197602	0.802368	1e-05	1e-05	V7	0.227897	1e-05	1e-05	1e-05	1e-05	1e-05	0.772053
BOOTH 1	Guat. or Guat. x W.I.	V3	0.4576	0.057236	0.485164	V4	1e-05	0.466943	1e-05	0.485477	0.04756	V3	0.301112	0.066481	0.38178	0.250596	1e-05	1e-05	1e-05
UNK FROM WA3-10-33		V3	0.245596	0.298544	0.45586	V4	1e-05	0.255433	1e-05	0.446813	0.297734	V2	1e-05	0.531946	0.468004	1e-05	1e-05	1e-05	1e-05
COURTRIGHT	Mex.	V3	1e-05	0.4623	0.53769	V4	1e-05	1e-05	0.054735	0.478054	0.467191	V6	1e-05	1e-05	0.42864	1e-05	0.062427	0.475185	0.033718
POLLOCK	W.I.	V3	1e-05	1e-05	0.99998	V4	1e-05	1e-05	1e-05	0.99996	1e-05	V5	1e-05	1e-05	1e-05	1e-05	0.99994	1e-05	1e-05
SIMMONDS	W.I.	V3	1e-05	1e-05	0.99998	V4	1e-05	1e-05	1e-05	0.99996	1e-05	V5	1e-05	1e-05	0.423436	1e-05	0.576514	1e-05	1e-05
CATALINA	W.I.	V3	1e-05	1e-05	0.99998	V4	1e-05	1e-05	1e-05	0.99996	1e-05	V3	1e-05	1e-05	0.946602	1e-05	0.053348	1e-05	1e-05
UNKNOWN		V3	1e-05	1e-05	0.99998	V4	1e-05	1e-05	1e-05	0.99996	1e-05	V3	1e-05	1e-05	0.946602	1e-05	0.053348	1e-05	1e-05
BACON SDLG B	Mex. x Guat.	V3	0.247962	0.309972	0.442066	V4	1e-05	0.256196	1e-05	0.434064	0.30972	V2	1e-05	0.549383	0.417925	1e-05	0.032652	1e-05	1e-05
TENSEN B		V3	0.481616	1e-05	0.518374	V4	0.227126	0.368648	1e-05	0.404207	1e-05	V1	0.49816	1e-05	0.161834	1e-05	0.339967	1e-05	1e-05
JOSE ANTONIO		V3	1e-05	1e-05	0.99998	V4	1e-05	1e-05	1.7e-05	0.999953	1e-05	V3	1e-05	1e-05	0.878878	1e-05	0.121072	1e-05	1e-05
TENERIFE		V3	0.446657	0.082373	0.47097	V4	1e-05	0.454574	1e-05	0.468268	0.077138	V3	0.289285	0.218144	0.400423	0.041481	0.050647	1e-05	1e-05
WALDIN A	W.I.	V3	1e-05	1e-05	0.99998	V4	1e-05	1e-05	1e-05	0.99996	1e-05	V3	1e-05	1e-05	0.953874	1e-05	0.046076	1e-05	1e-05
SUARDIA		V3	0.485359	1e-05	0.514631	V4	0.011186	0.479385	1.2e-05	0.509406	1e-05	V3	0.496679	1e-05	0.503271	1e-05	1e-05	1e-05	1e-05
TRAPP	W.I.	V3	1e-05	1e-05	0.99998	V4	1e-05	1e-05	1e-05	0.99996	1e-05	V3	1e-05	1e-05	0.99994	1e-05	1e-05	1e-05	1e-05
EGAMI		V3	0.248859	0.28186	0.46928	V4	1e-05	0.250386	0.096975	0.381043	0.271585	V6	0.152407	1e-05	0.186851	0.213223	0.089597	0.25104	0.106873
MARTA		V3	0.172402	1e-05	0.827588	V4	0.148502	0.055582	0.354788	0.441118	1e-05	V5	0.130776	1e-05	1e-05	1e-05	0.531063	1e-05	0.338121
CATALINA SDLG	W.I.	V3	1e-05	1e-05	0.99998	V4	1e-05	1e-05	1e-05	0.99996	1e-05	V5	1e-05	1e-05	0.165371	1e-05	0.834579	1e-05	1e-05
MARCUS		V3	0.482601	1e-05	0.517389	V1	0.99996	1e-05	1e-05	1e-05	1e-05	V5	0.491701	1e-05	1e-05	1e-05	0.508249	1e-05	1e-05
COLLINSON	G. x W.I.	V3	0.465734	1e-05	0.534256	V4	0.058053	0.427475	0.051998	0.462464	1e-05	V1	0.476845	1e-05	0.425309	1e-05	0.069173	1e-05	0.028643
LEYAD ARO		V3	0.068763	0.38861	0.542626	V4	1e-05	0.060346	0.080781	0.467934	0.390929	V3	0.067502	1e-05	0.40871	1e-05	0.078583	0.400877	0.044307
HONALINDO 1		V3	0.156902	1e-05	0.843088	V4	1e-05	0.095442	0.427111	0.477428	1e-05	V3	0.109023	1e-05	0.459937	1e-05	0.030317	1e-05	0.400692
CELLON'S HAWAII SDLG		V3	0.136587	1e-05	0.863403	V3	0.14805	1e-05	0.426012	0.425917	1e-05	V5	0.079365	1e-05	1e-05	1e-05	0.511991	1e-05	0.408605
MARSHELINE		V3	0.284594	1e-05	0.715396	V4	1e-05	0.284661	0.031448	0.683871	1e-05	V3	0.297286	1e-05	0.679356	1e-05	0.010626	1e-05	0.012702
UNK (ARUE/ARUE SDLG)		V3	0.085781	1e-05	0.914209	V4	0.033931	0.074476	0.006464	0.88512	1e-05	V3	0.09458	1e-05	0.632532	1e-05	0.272848	1e-05	1e-05
ORIZABA 3		V3	1e-05	0.017635	0.982355	V3	1e-05	1e-05	0.99996	1e-05	1e-05	V7	1e-05	1e-05	1e-05	1e-05	1e-05	1e-05	0.99994
HIAWASSEE		V3	0.362472	0.149201	0.488327	V4	1e-05	0.366525	1e-05	0.483698	0.149757	V3	0.284138	0.033247	0.296704	0.147782	0.118863	0.119257	1e-05
YUCATAN 3	Guat.	V3	0.238941	1e-05	0.761049	V3	1e-05	0.150535	0.634369	0.215076	1e-05	V7	0.164262	1e-05	0.177052	1e-05	0.0397	1e-05	0.618955
GRIPINA 5		V3	0.287793	1e-05	0.712197	V4	0.000631	0.289976	0.023652	0.685731	1e-05	V3	0.304498	1e-05	0.695452	1e-05	1e-05	1e-05	1e-05
SIMON	W.I.	V3	0.375449	0.128965	0.495586	V4	1e-05	0.375834	1e-05	0.491008	0.133138	V3	0.369432	1e-05	0.380152	0.022417	0.089995	0.137983	1e-05
MARCUS PUMPKIN		V3	0.482601	1e-05	0.517389	V1	0.99996	1e-05	1e-05	1e-05	1e-05	V5	0.491701	1e-05	1e-05	1e-05	0.508249	1e-05	1e-05
NESBITT		V3	0.177962	0.050936	0.771102	V4	0.084766	0.144041	1e-05	0.720619	0.050563	V5	1e-05	1e-05	1e-05	0.420126	0.579824	1e-05	1e-05
ELIZABETH		V3	0.362193	1e-05	0.637797	V3	1e-05	0.219146	0.780824	1e-05	1e-05	V7	0.244619	1e-05	1e-05	1e-05	1e-05	1e-05	0.755331
MELENDEZ 2	G. x W.I.	V3	0.487246	1e-05	0.512744	V2	1e-05	0.479211	0.050199	0.470569	1e-05	V1	0.501234	1e-05	0.498716	1e-05	1e-05	1e-05	1e-05
VERO BEACH (G.R.D.)	Mex. x W.I.	V3	1e-05	0.480944	0.519046	V4	1e-05	1e-05	1e-05	0.506224	0.493746	V6	1e-05	1e-05	0.443276	1e-05	0.058924	0.49776	1e-05
AVOCATOSA 3		V3	1e-05	0.186996	0.812994	V3	1e-05	1e-05	0.907752	1e-05	0.092218	V7	1e-05	1e-05	1e-05	1e-05	1e-05	0.095945	0.904005
ORIZABA 4		V3	1e-05	0.006564	0.993426	V3	1e-05	1e-05	0.99996	1e-05	1e-05	V7	1e-05	1e-05	1e-05	1e-05	1e-05	1e-05	0.99994
COLLINRED SDLG B	Guat. x W.I.	V3	0.178017	1e-05	0.821973	V4	0.008399	0.176563	0.024723	0.790305	1e-05	V3	0.189245	1e-05	0.734922	1e-05	0.075793	1e-05	1e-05
LARGO	W.I.	V3	0.364178	1e-05	0.635812	V3	1e-05	0.209811	0.790159	1e-05	1e-05	V7	0.236549	1e-05	1e-05	1e-05	1e-05	1e-05	0.763401
DONALDSON		V3	0.101584	1e-05	0.898406	V3	1.6e-05	1e-05	0.597425	0.402539	1e-05	V7	1e-05	1e-05	0.392877	1e-05	0.026953	1e-05	0.58013
BELIZE		V3	0.158111	1e-05	0.841879	V4	0.052648	0.098467	0.298523	0.550352	1e-05	V5	0.131469	1e-05	0.217324	1e-05	0.354186	1e-05	0.296992
KEY LARGO	Guat.	V3	0.483892	1e-05	0.516098	V4	1e-05	0.486948	0.003084	0.509948	1e-05	V1	0.501953	1e-05	0.472779	1e-05	0.025228	1e-05	1e-05
EL VENADO	W.I.	V3	1e-05	0.157237	0.842753	V3	1e-05	1e-05	0.923558	1e-05	0.076412	V7	1e-05	1e-05	1e-05	1e-05	1e-05	0.079696	0.920254
FUCHSIA A	W.I.	V3	0.286337	0.189923	0.52374	V4	1e-05	0.295367	1e-05	0.519494	0.18512	V4	1e-05	1e-05	0.155417	0.687546	0.05454	0.102467	1e-05
MAXIMA		V3	1e-05	1e-05	0.99998	V4	1e-05	1e-05	1e-05	0.99996	1e-05	V5	1e-05	1e-05	0.400407	1e-05	0.599543	1e-05	1e-05
EREGUAYQUIN 7		V3	0.449373	1e-05	0.550617	V3	1e-05	0.348415	0.648509	0.003055	1e-05	V7	0.370632	1e-05	1e-05	1e-05	0.014891	1e-05	0.614437
SEMIL 43	G. x W.I.	V3	0.491705	1e-05	0.508285	V2	1e-05	0.485286	0.041979	0.472716	1e-05	V1	0.50871	1e-05	0.49124	1e-05	1e-05	1e-05	1e-05
GALVAN		V3	0.00164	0.038375	0.959984	V3	1e-05	1e-05	0.99996	1e-05	1e-05	V7	1e-05	1e-05	1e-05	1e-05	1e-05	1e-05	0.99994
TANTIMA 2		V3	1e-05	0.046204	0.953786	V3	1e-05	1e-05	0.99996	1e-05	1e-05	V7	1e-05	1e-05	1e-05	1e-05	1e-05	1e-05	0.99994
DORA		V3	0.101584	1e-05	0.898406	V3	1e-05	1e-05	0.597429	0.402541	1e-05	V7	1e-05	1e-05	0.392877	1e-05	0.026953	1e-05	0.58013
SEMIL 38		V3	0.493722	1e-05	0.506268	V2	1e-05	0.485673	0.048656	0.465651	1e-05	V1	0.510139	1e-05	0.489811	1e-05	1e-05	1e-05	1e-05
BALDEMAR		V3	0.33031	0.013457	0.656233	V3	1e-05	0.173526	0.826444	1e-05	1e-05	V7	0.202029	1e-05	1e-05	1e-05	1e-05	1e-05	0.797921
Ecotype: Mex. for Mexican, W.I. for the West Indian, and G./Guat. representing Guatemalan (based on Variety Database and UCR Avocado Variety Database).
Group K = 3: V1, V2, and V3 represent the three ADMIXTURE groups when K = 3, the same for K = 5 and K = 7

## Sheet: TableS2
Table S2. Fruit quality data for the 110 avocado (Persea americana) accessions.
Cultivar	Taste	Color	Fruit Shape	Skin Texture
WALDIN B	Buttery	Green	Spheriod	Smooth
FUCHSIA B	Creamy	Green	Ellipsoid	Rough
BUTLER	Nutty	Green	Narrowly obovate	Smooth
BERNECKER	Buttery	Green-black	Ellipsoid	Smooth
BACON SDLG A	Buttery	Green-black	Rhomboidal	Rough
ARGUI 1	Creamy	Green	Narrowly obovate	Smooth
HALL	Buttery	Green	Narrowly obovate	Smooth
GOTTFRIED	Nutty	Black	Ellipsoid	Smooth
MELENDEZ	Nutty	Green	Narrowly obovate	Rough
TOWER 2	Buttery	Green	Spheriod	Smooth
WALDIN RS	Nutty	Green	Ellipsoid	Rough
D.W.I. BANK	Creamy	Red-brown	High spheriod	Smooth
BETA	Watery	Green	Ellipsoid	Rough
LORETTA	Watery	Green	Obovate	Smooth
LIMA LATE	Nutty	Green	Ellipsoid	Rough
YON	Watery	Green	Spheriod	Rough
MONROE A	Nutty	Green	High spheriod	Rough
HEYNS	Buttery	Green	High spheriod	Rough
DONI	NA	Green	Ellipsoid	Smooth
TENSEN A	Buttery	Green	Pyriform	Rough
WINTER MEXICAN	Buttery	Green	Narrowly obovate	Smooth
KAMPONG	Nutty	Green	Spheriod	Rough
TELA	Nutty	Red-brown	Clavate	Smooth
ALICIA CORDERO	Creamy	Green	High spheriod	Rough
GIRRARDIN	Bitter	Red-brown	Oblate	Rough
R14-T06	Creamy	NA	Spheriod	Rough
NIRODY	Bitter	Green	High spheriod	Smooth
RAUL ARANGO	Nutty	Green	Narrowly obovate	Smooth
ETTINGER	Nutty	Green	Narrowly obovate	Smooth
BORREGO	Buttery	Green	Spheriod	Smooth
RUSSELL	NA	Green	Clavate	NA
DADE	Watery	Green	Spheriod	Smooth
R14-T01	Nutty	Green-black	Narrowly obovate	Rough
DWARF HERMAN	Watery	Black	Narrowly obovate	Rough
SAN RAFAEL	Nutty	Purple	Ellipsoid	Rough
BOOTH 1	Nutty	Green	Spheriod	Smooth
UNK FROM WA3-10-33	Creamy	Green	Spheriod	Smooth
LULA	Nutty	Green	Narrowly obovate	Rough
BROOKS LATE	Bitter	Green-black	Spheriod	Rough
COURTRIGHT	Watery	Black	Narrowly obovate	Smooth
POLLOCK	Watery	Green	High spheriod	Smooth
IRWING 120	Nutty	Green	Spheriod	Rough
SIMMONDS	Buttery	Green	Spheriod	Smooth
CATALINA	Creamy	Green	High spheriod	Rough
UNKNOWN	Creamy	Green	High spheriod	Smooth
BACON SDLG B	Buttery	Green	Ellipsoid	Smooth
CHOQUETTE	Watery	Green	High spheriod	Rough
MONROE B	Watery	Green	High spheriod	Rough
TENSEN B	Bitter	Green	High spheriod	Rough
JOSE ANTONIO	Buttery	Green	Clavate	Smooth
# 21	Nutty	Black	Ellipsoid	Rough
R21-T05	Nutty	Green	Ellipsoid	Rough
TENERIFE	Nutty	Green	Ellipsoid	Smooth
WALDIN A	Buttery	Green	Spheriod	Smooth
SUARDIA	Nutty	Green	Spheriod	Rough
TRAPP	Nutty	Green	Spheriod	Smooth
EGAMI	Nutty	Green	Narrowly obovate	Smooth
MARTA	Nutty	Black	Obovate	Rough
HICKSON	Watery	Green	Spheriod	Rough
CATALINA SDLG	Creamy	Green	Spheriod	Rough
MARCUS	Bitter	Green	Ellipsoid	Smooth
COLLINSON	Watery	Green	Spheriod	Rough
LEYAD ARO	Bitter	Green	Clavate	Smooth
HONALINDO 1	Nutty	Purple	Clavate	Smooth
DICKINSON	Creamy	Green	High spheriod	Rough
CELLON'S HAWAII SDLG	Buttery	Red-brown	High spheriod	Smooth
MARSHELINE	Creamy	Green	Spheriod	Rough
UNK (ARUE/ARUE SDLG)	Creamy	Green-black	Spheriod	Smooth
ORIZABA 3	Nutty	Green-black	High spheriod	Smooth
QUEEN 8	Nutty	Black	Pyriform	Very rough
HIAWASSEE	Bitter	Speckled	Obovate	Rough
YUCATAN 3	Bitter	Purple	Spheriod	Very rough
ANTIGUA MARKET	Buttery	Black	High spheriod	Smooth
GRIPINA 5	Nutty	Green	Narrowly obovate	Smooth
SIMON	Nutty	Green	Spheriod	Rough
TONNAGE	Nutty	Green-brown	Pyriform	Rough
MARCUS PUMPKIN	Watery	Green	Spheriod	Smooth
NESBITT	Bitter	Green	Narrowly obovate	Smooth
ELIZABETH	Creamy	Green	Clavate	Smooth
MELENDEZ 2	Nutty	Green	Rhomboidal	Rough
VERO BEACH (G.R.D.)	Nutty	Green-black	Narrowly obovate	Smooth
CRC 195-36	Nutty	Green	Narrowly obovate	Smooth
BACON	Creamy	Green	Narrowly obovate	Smooth
LINDA	Creamy	Black	Narrowly obovate	Very rough
YOUNG NO.2	Nutty	Black	Pyriform	Smooth
AVOCATOSA 3	Nutty	Green	Spheriod	Smooth
ORIZABA 4	Buttery	Green-black	High spheriod	Smooth
COLLINRED SDLG B	Buttery	Green	Clavate	Smooth
LARGO	Nutty	Green-brown	Clavate	Rough
VERO BEACH NO.15	Bitter	Green	Pyriform	Rough
NUBIGENA	Buttery	Black	Spheriod	Rough
DONALDSON	Watery	Green-black	Spheriod	Smooth
EGAS	Nutty	Green-black	Obovate	Smooth
BELIZE	Bland	Green	Pyriform	Rough
KEY LARGO	Creamy	Green	Pyriform	Rough
EL VENADO	Nutty	Black	Obovate	Smooth
FUCHSIA A	Creamy	Green	Narrowly obovate	Smooth
SAN JEIRER 1	Nutty	Green-brown	Rhomboidal	Smooth
MAXIMA	Buttery	Green	Ellipsoid	Smooth
EREGUAYQUIN 7	Watery	Green	Ellipsoid	Smooth
SEMIL 43	Nutty	Green	Spheriod	Rough
GALVAN	Nutty	Black	Obovate	Smooth
MEXICOLA	Buttery	Black	Narrowly obovate	Smooth
TANTIMA 2	Nutty	Green	Spheriod	Smooth
YAMA 381	Watery	Green	Ellipsoid	Smooth
ROMAIN NO.1	Nutty	Green	Narrowly obovate	Smooth
DORA	Bitter	Green	Obovate	Rough
SEMIL 38	Nutty	Green	Ellipsoid	Smooth
CHAPULTEPEC PARK	Nutty	Green-brown	Narrowly obovate	Smooth
BALDEMAR	Nutty	Green	Ellipsoid	Smooth

## Sheet: TableS3
Table S3. Genotype matrix of the 110 avocado (Persea americana) accessions at the 4706 loci.
SNP ID	Chromosome	Position	Reference	Strand	BACON	SIMMONDS	TONNAGE	ROMAIN NO.1	POLLOCK	BELIZE	ALICIA CORDERO	EGAS	LIMA LATE	COLLINRED SDLG B	EREGUAYQUIN 7	GIRRARDIN	MELENDEZ	BROOKS LATE	QUEEN 8	CRC 195-36	HIAWASSEE	SAN RAFAEL	DONALDSON	TENSEN A	# 21	COLLINSON	CATALINA	TANTIMA 2	ARGUI 1	ANTIGUA MARKET	KEY LARGO	TENERIFE	CHAPULTEPEC PARK	GALVAN	SEMIL 43	ETTINGER	D.W.I. BANK	TENSEN B	SUARDIA	EL VENADO	EGAMI	AVOCATOSA 3	NUBIGENA	MONROE B	MARCUS	MARCUS PUMPKIN	BUTLER	NIRODY	MONROE A
SHRSPaS006331	1	119974	A	-	AA	GG	AG	AA	GG	AG	AG	AA	AG	AA	AA	AG	AG	AA	AA	AA	AA	AA	GG	AG	AA	AA	GG	AG	AA	AA	AA	AA	AA	AA	AA	AA	GG	AG	AG	AA	AA	AG	AA	AG	AG	AG	AA	AG	AG
SHRSPaS005916	1	318812	A	+	AA	GG	AG	AA	GG	AG	AG	AG	AG	AG	AA	GG	AG	AG	AA	AA	AG	AA	GG	GG	AA	AG	GG	GG	AG	AG	AG	AG	AA	GG	AG	AA	GG	AG	AG	GG	AG	GG	AA	AG	AG	AG	GG	AG	AG
SHRSPaS002454	1	342627	C	-	AC	AA	AC	CC	AA	AC	AA	AA	AC	AC	AC	AA	AA	AA	CC	AC	AC	AC	AA	AA	AA	AA	AA	AA	AA	AA	AA	AA	CC	AA	AA	AC	AA	AC	AC	AA	AA	AA	AC	AA	AA	AA	AA	AA	AA
SHRSPaS004383	1	360546	T	-	TC	TT	TT	TT	TT	TT	TT	TC	TT	TT	TT	TT	TT	TC	TT	TC	TT	TT	TT	TT	TC	TT	TT	TT	TT	TC	TT	TT	TT	TT	TC	TC	TT	TT	TT	TT	TT	TT	TC	TT	TT	TT	TT	TT	TT
SHRSPaS005335	1	424221	A	-	AA	AG	AG	AA	AG	AG	AA	AA	AG	AA	AA	AA	AG	AA	AA	AA	AA	AA	AG	AA	AA	AA	AG	AG	AA	AA	AA	AA	AA	AA	AA	AA	GG	AG	AA	AA	AA	AA	AA	AA	AG	AG	AA	AG	AA
SHRSPaS002274	1	453139	G	+	AG	AG	AG	AG	AG	AG	GG	GG	AG	GG	GG	GG	AG	GG	AG	AG	AG	GG	AG	GG	GG	GG	AG	GG	GG	GG	GG	GG	AG	GG	AG	AG	AA	AG	AG	GG	GG	GG	GG	GG	AG	AG	GG	AG	GG
SHRSPaS003971	1	630736	G	-	AA	AA	AA	AG	AA	AA	AA	AA	AA	AA	AG	AA	AA	AA	AA	AA	AG	AG	AA	AA	AA	AA	AA	AA	AA	AA	AA	AA	AG	AA	AA	AA	AA	AA	AA	AA	AA	AA	AA	AA	AA	AA	AA	AA	AA
SHRSPaS006219	1	631400	T	-	TT	TG	TG	TT	TG	TG	TT	TT	TG	TG	TT	TT	TG	TT	TT	TT	TT	TT	GG	TT	TT	TT	TG	TT	TT	TT	TT	TT	TT	TT	TT	TT	GG	TG	TT	TT	TT	TT	TT	TT	TG	TG	TG	TG	TT
SHRSPaS001180	1	1072724	G	+	AA	AA	AG	AA	AA	AG	AG	AA	AG	AG	AG	AA	AG	AA	AA	AG	AA	GG	AG	AA	AA	AG	AA	AA	AA	AG	AG	AA	AA	AA	AG	AG	AA	AG	AG	AA	AA	AA	AA	AA	AG	AG	AA	AA	AA
SHRSPaS006180	1	1089394	G	+	GG	AA	AG	AG	AA	AG	AG	AG	AG	AG	AG	AA	AG	AG	GG	GG	AA	GG	AG	AA	GG	AG	AA	AA	AG	GG	AG	AG	AG	AA	AG	GG	AA	AG	AG	AA	AG	AA	GG	AG	AG	AG	AA	AG	AG
SHRSPaS001899	1	1106442	C	-	CC	TT	TC	TC	TT	TT	TC	TC	TC	TC	TC	TT	TC	TC	TT	CC	TT	CC	TC	TT	TC	TT	TT	TT	TT	CC	TC	TT	TC	TT	TT	CC	TT	TC	TC	TT	TT	TT	CC	TT	TC	TC	TT	TT	TT
SHRSPaS005551	1	1595857	G	+	AA	AA	AG	AA	AA	AA	AG	AA	AG	AG	AA	AA	AG	AA	GG	AA	AA	GG	AG	AA	AG	AA	AA	AA	AG	AG	AA	AG	AA	AA	AG	AA	AA	AG	AG	AA	AG	AA	AA	AG	AG	AG	AA	AG	AG
SHRSPaS005204	1	1612793	C	-	CC	CC	AC	CC	CC	CC	CC	AC	AC	AC	CC	CC	CC	CC	AC	CC	CC	CC	CC	CC	CC	CC	CC	CC	CC	CC	AC	CC	CC	CC	CC	CC	CC	AC	AC	CC	CC	CC	CC	CC	CC	CC	CC	CC	CC
SHRSPaS006138	1	1740883	A	-	CC	AC	AA	CC	AC	AC	CC	AC	AA	AC	AC	CC	AC	CC	AC	AC	CC	AA	AA	CC	AC	CC	AC	CC	AC	AC	AC	AC	CC	CC	AC	AC	AA	AA	AC	CC	AC	CC	CC	AC	AA	AA	CC	AA	AC
SHRSPaS001884	1	1997936	A	-	AA	AG	AG	AA	AG	AG	AA	AG	AG	AA	AA	AA	AA	AA	AA	AA	AA	AA	AA	AA	AG	AA	AG	AA	AG	AA	AA	AG	AA	AA	AA	AA	GG	AG	AA	AA	AG	AA	AA	AG	AG	AG	AA	GG	AG
SHRSPaS006205	1	2057155	A	+	GG	GG	AG	GG	GG	GG	AG	GG	AG	AG	GG	GG	AG	AG	AA	AG	GG	AG	AG	GG	AG	AG	GG	GG	AG	GG	AG	AG	GG	GG	AG	AG	GG	AG	AG	GG	AG	GG	AG	AG	AG	AG	GG	AG	AG
SHRSPaS004909	1	2214727	G	-	AG	GG	GG	AG	GG	GG	GG	GG	GG	GG	GG	GG	GG	GG	GG	AG	GG	GG	GG	GG	AG	GG	GG	GG	GG	GG	GG	GG	AG	GG	GG	AG	GG	GG	GG	GG	GG	GG	GG	GG	GG	GG	GG	GG	GG
SHRSPaS006909	1	2214858	A	-	AA	GG	AG	AA	GG	GG	AG	AA	AG	AG	GG	GG	GG	AG	AA	AA	AG	AA	AA	GG	AA	AG	GG	GG	AG	AA	AG	AG	AA	GG	AG	AA	GG	AG	AG	GG	AG	GG	AA	AG	GG	GG	GG	AG	AG
SHRSPaS002267	1	2566508	A	+	AA	AA	AG	AA	AA	AA	AG	AA	AA	AG	AA	AA	AA	AA	AA	AA	AA	AA	AA	AA	AG	AA	AA	AA	AG	AG	AA	AG	AA	AA	AA	AA	AA	AA	AA	AA	AG	AA	AA	AG	AA	AA	AA	AG	AG
SHRSPaS002304	1	2602739	G	-	AA	AA	AG	AA	AA	AA	AG	AA	AG	AA	AA	AA	AA	AG	GG	AG	AG	AG	AG	AG	AA	AG	AA	AA	AA	AA	AG	AG	AA	AA	GG	AG	AA	AG	AG	AA	AA	AA	AG	AG	AA	AA	AA	AA	AG
SHRSPaS001028	1	2608188	A	+	CC	CC	AC	CC	CC	CC	CC	CC	AC	CC	CC	CC	CC	AC	AA	AC	CC	CC	CC	CC	CC	CC	CC	CC	CC	CC	CC	CC	CC	CC	AC	AC	CC	AC	AC	CC	CC	CC	CC	CC	CC	CC	CC	CC	CC
SHRSPaS003515	1	2760367	G	-	AG	GG	GG	GG	GG	GG	GG	GG	GG	GG	GG	GG	GG	GG	GG	AG	GG	GG	GG	GG	GG	GG	GG	GG	GG	GG	GG	GG	GG	GG	GG	AG	GG	GG	GG	GG	GG	GG	GG	GG	GG	GG	GG	GG	GG
SHRSPaS002404	1	2855067	C	-	CC	CC	AC	CC	CC	CC	CC	CC	CC	CC	CC	CC	CC	CC	CC	CC	CC	CC	CC	CC	AC	CC	CC	CC	AC	CC	CC	AC	CC	CC	CC	CC	CC	CC	CC	CC	AC	CC	CC	AC	CC	CC	CC	AC	AC
SHRSPaS003729	1	3025698	A	+	AG	AA	AA	AG	AA	AA	AA	AA	AA	AA	AA	AA	AA	AA	AA	AA	AA	AA	AA	AA	AA	AA	AA	AA	AA	AA	AA	AA	AG	AA	AA	AA	AA	AA	AA	AA	AA	AA	AG	AA	AA	AA	AA	AA	AA
SHRSPaS005101	1	3212274	G	-	GG	AA	AG	GG	AA	AA	AG	GG	AG	AG	GG	AA	AA	AG	GG	GG	AG	AA	AA	AA	GG	AG	AA	AA	AG	GG	AG	AG	GG	AA	AG	GG	AA	AG	AG	AA	AG	AA	GG	AG	AA	AA	AA	AG	AG
SHRSPaS003122	1	3754795	T	+	CC	CC	CC	CC	CC	CC	CC	CC	CC	CC	TC	CC	CC	TC	TC	TC	TC	CC	CC	CC	TC	CC	CC	CC	TC	TC	CC	TC	CC	CC	CC	TC	CC	TC	CC	CC	TC	CC	CC	TC	CC	CC	CC	CC	TC
SHRSPaS006023	1	3868847	T	+	TT	TG	TG	TT	TG	TT	TG	TT	TT	TG	GG	GG	GG	TG	TT	TT	TG	GG	TG	TT	TG	TG	TG	GG	TG	TT	TG	TT	TT	GG	TG	TT	TT	TT	TG	TG	TG	GG	TT	TG	TG	TG	GG	TG	TG
SHRSPaS005318	1	4633400	C	+	CC	CC	AC	CC	AC	CC	CC	CC	CC	CC	CC	AC	CC	CC	CC	CC	AC	CC	AA	AC	CC	CC	CC	AC	AC	CC	AC	CC	CC	CC	AC	CC	CC	CC	AC	CC	AC	CC	CC	CC	CC	CC	AC	AC	CC
SHRSPaS004276	1	4725877	C	-	CC	CC	CC	CC	CC	CC	CC	CC	CC	CC	CC	CC	CC	CC	CC	CC	CC	CC	CC	CC	CC	CC	CC	CC	CC	CC	CC	CC	CC	CC	TC	CC	CC	CC	CC	CC	CC	CC	CC	CC	CC	CC	CC	CC	CC
SHRSPaS005116	1	4828964	C	-	CC	AC	AC	CC	CC	CC	CC	CC	CC	CC	CC	AC	AC	AC	CC	CC	AC	CC	CC	AC	CC	CC	CC	CC	CC	CC	CC	AC	CC	CC	CC	CC	CC	AC	CC	CC	CC	CC	CC	CC	CC	CC	CC	CC	CC
SHRSPaS006239	1	5093400	T	-	TT	CC	TC	TT	CC	CC	TC	TC	TC	CC	CC	CC	TC	TC	TT	TT	TC	TC	CC	CC	TT	TC	CC	CC	TC	TT	TC	TC	TT	CC	TC	TT	CC	TC	TC	CC	TC	CC	TT	TC	TC	TC	CC	TC	TC
SHRSPaS003997	1	5095194	G	+	GG	GG	GG	GG	GG	GG	GG	GG	GG	GG	GG	GG	AG	GG	AG	GG	GG	GG	GG	GG	GG	AG	GG	GG	GG	GG	GG	GG	GG	GG	AG	GG	GG	GG	GG	GG	GG	GG	AG	GG	AG	AG	GG	GG	GG
SHRSPaS005282	1	5169081	C	-	CC	TT	TC	CC	TT	TT	TC	TC	TC	TT	TT	TT	TC	TC	CC	CC	TC	TC	TT	TT	CC	TC	TT	TT	TC	CC	TC	TC	CC	TT	TC	CC	TT	TC	TC	TT	TC	TT	CC	TC	TC	TC	TT	TC	TC
SHRSPaS003661	1	5179835	C	-	TC	CC	CC	TC	CC	CC	CC	TC	CC	CC	CC	CC	CC	CC	CC	TC	CC	CC	CC	CC	TC	CC	CC	CC	CC	CC	CC	CC	TC	CC	CC	TC	CC	CC	CC	CC	CC	CC	CC	CC	CC	CC	CC	CC	CC
SHRSPaS005687	1	5190856	G	-	GG	AG	AG	GG	GG	GG	GG	GG	GG	GG	GG	AG	AG	AG	GG	GG	AG	GG	GG	AG	GG	GG	GG	GG	GG	GG	GG	AG	GG	GG	GG	GG	GG	AG	GG	GG	GG	GG	GG	GG	GG	GG	GG	GG	GG
SHRSPaS005159	1	5240025	A	+	AA	AG	AG	AA	AG	AG	AA	AA	AA	AA	AA	AG	AG	AG	AA	AA	AG	AG	AG	GG	AA	AA	AG	AA	AA	AA	AA	AG	AA	AG	AA	AA	AA	AG	AA	AA	AA	AA	AA	AA	AA	AA	AG	AA	AA
SHRSPaS003077	1	5253616	G	+	TT	TT	TG	TT	TT	TT	TG	TT	TT	TT	TG	TT	TT	TT	TG	TT	TG	TT	TT	TT	TG	TT	TT	TT	TG	TG	TT	TG	TT	TT	TG	TT	TT	TT	TT	TT	TG	TT	TG	TG	TT	TT	TT	TG	TG
SHRSPaS006723	1	5355639	G	+	GG	AG	AA	GG	GG	GG	GG	GG	AG	AG	AA	AG	AA	AG	AG	GG	AA	GG	GG	AG	GG	GG	GG	GG	GG	AG	GG	AG	GG	GG	GG	GG	GG	AA	GG	GG	GG	GG	GG	AG	AG	AG	GG	AG	AG
SHRSPaS005741	1	5374246	C	+	CC	TT	TC	CC	TT	TC	TC	CC	TC	CC	TC	TT	TC	TC	CC	CC	TC	TC	TT	TT	CC	CC	TT	TT	TC	CC	CC	TC	CC	TT	CC	CC	TT	TC	CC	TT	TC	TT	CC	TC	TC	TC	TT	TC	TC
SHRSPaS001411	1	5421757	C	+	CC	TT	TC	CC	TT	TT	TC	CC	TC	TC	TC	TT	TC	TC	CC	CC	TC	TT	TT	TT	CC	TC	TT	TT	TC	CC	TC	TC	CC	TT	TC	CC	TT	TC	TC	TT	TC	TT	CC	TC	TC	TC	TT	TC	TC
SHRSPaS004110	1	5465808	A	-	AG	AA	AA	AA	AA	AA	AA	AA	AA	AA	AA	AA	AA	AA	AA	AG	AA	AA	AA	AA	AA	AA	AA	AA	AA	AA	AA	AA	AA	AA	AA	AG	AA	AA	AA	AA	AA	AA	AA	AA	AA	AA	AA	AA	AA
SHRSPaS005511	1	5688382	A	+	AA	AA	AG	AA	AA	AA	AA	AA	AA	AA	AG	AA	AG	AA	AA	AA	AG	AA	AA	AA	AA	AA	AA	AA	AA	AG	AA	AA	AA	AA	AA	AA	AA	AG	AA	AA	AA	AA	AA	AG	AG	AG	AA	AG	AG
SHRSPaS005811	1	5995947	T	+	GG	GG	TG	GG	GG	GG	TG	GG	TG	TG	TG	GG	TG	TG	TT	GG	TG	GG	GG	GG	TG	TG	GG	GG	TG	TG	GG	TG	GG	GG	TG	GG	GG	TG	TG	GG	TG	GG	TG	TG	TG	TG	GG	TG	TG
SHRSPaS006577	1	6119727	C	-	CC	TT	TC	CC	TC	TT	TC	CC	TC	CC	CC	TT	TC	CC	CC	CC	TC	CC	CC	CC	CC	CC	TC	TC	TC	CC	CC	TC	CC	TC	CC	CC	TT	TC	CC	TT	TC	TT	CC	TC	TC	TC	CC	TC	TC
SHRSPaS003949	1	6215010	A	-	AA	AA	AA	AA	AA	AA	AA	AA	AG	AA	AA	AA	AA	AA	AG	AA	AA	AA	AA	AA	AA	AA	AA	AA	AA	AA	AA	AA	AA	AA	AA	AA	AA	AG	AA	AA	AA	AA	AG	AA	AA	AA	AA	AA	AA
SHRSPaS001835	1	6254460	G	+	AG	AA	AG	AA	AA	AA	AG	AA	AG	AG	AA	AA	AG	AG	GG	AG	AG	AA	AA	AA	AG	AA	AA	AA	AG	AG	AA	AG	AA	AA	AA	AG	AA	AG	AG	AA	AG	AA	AG	AG	AG	AG	AA	AG	AG
SHRSPaS005396	1	6380333	G	+	GG	AG	AG	GG	AG	AG	GG	GG	AG	GG	GG	AG	AG	GG	GG	GG	AG	GG	GG	AA	GG	GG	AG	GG	AG	GG	GG	AG	GG	GG	GG	GG	AG	AG	GG	GG	AG	GG	GG	GG	GG	GG	AA	GG	GG
SHRSPaS003282	1	6544913	C	+	TC	CC	CC	TT	CC	CC	CC	CC	CC	CC	CC	CC	CC	CC	CC	TC	CC	CC	CC	CC	CC	CC	CC	CC	CC	CC	CC	CC	TT	CC	CC	TC	CC	CC	CC	CC	CC	CC	CC	CC	CC	CC	CC	CC	CC
SHRSPaS003937	1	6679649	T	-	TC	TT	TT	TC	TT	TT	TT	TT	TT	TT	TT	TT	TT	TT	TT	TC	TT	TT	TT	TT	TC	TT	TT	TT	TT	TT	TT	TT	TC	TT	TT	TC	TT	TT	TT	TT	TT	TT	TT	TT	TT	TT	TT	TT	TT
SHRSPaS005856	1	6686364	G	-	GG	GG	AG	GG	GG	GG	GG	GG	AG	GG	GG	GG	GG	GG	AG	GG	AG	GG	GG	GG	GG	GG	GG	GG	GG	GG	GG	GG	GG	GG	GG	GG	GG	GG	GG	GG	GG	GG	GG	GG	GG	GG	GG	GG	GG
SHRSPaS006020	1	6712788	T	-	TT	CC	TC	TT	CC	CC	TC	TC	TC	TC	TC	CC	TC	TC	TT	TT	TC	TC	CC	CC	TT	TC	CC	CC	TC	TT	TC	TC	TT	TC	TC	TT	CC	TC	TC	CC	TC	CC	TT	TC	TC	TC	CC	TC	TC
SHRSPaS002133	1	6714584	G	+	AG	AA	AG	AA	AA	AA	AG	AA	AG	AG	AG	AA	AG	AG	GG	AG	AG	AA	AA	AA	AG	AG	AA	AA	AG	AG	AG	AG	AA	AA	AG	AG	AA	AG	AG	AA	AG	AA	GG	AG	AG	AG	AA	AG	AG
SHRSPaS001479	1	7060629	G	-	AA	AG	AG	AA	AG	AG	AA	AA	AG	AG	AG	AG	GG	AG	AA	AA	AA	AG	GG	AG	AG	AA	AA	GG	AG	AA	AG	GG	AA	GG	AG	AA	AA	AG	AA	GG	AG	GG	AA	AA	AG	AG	AG	AA	AA
SHRSPaS005923	1	7113698	G	+	AA	AA	AG	AA	AA	AA	AA	AA	AA	AA	AA	AA	AG	AA	AA	AA	AG	AA	AA	AA	AG	AA	AA	AA	AG	AA	AA	AG	AA	AA	AA	AA	AA	AA	AA	AA	AG	AA	AA	AA	AG	AG	AA	AA	AA
SHRSPaS006274	1	7128640	C	+	CC	TC	CC	CC	TC	TC	TC	CC	CC	CC	TC	TC	CC	CC	CC	CC	TC	CC	CC	TC	CC	TC	TT	CC	TC	CC	TC	CC	CC	CC	CC	CC	TT	CC	TC	CC	TC	CC	CC	TC	TC	TC	TC	TC	TC
SHRSPaS004047	1	7128730	A	+	AG	AA	AA	AG	AA	AA	AA	AA	AA	AA	AA	AA	AA	AA	AA	AG	AA	AA	AA	AA	AA	AA	AA	AA	AA	AA	AA	AA	AG	AA	AA	AG	AA	AA	AA	AA	AA	AA	AA	AA	AA	AA	AA	AA	AA
SHRSPaS006463	1	7487750	A	-	AA	AG	AA	AA	AG	GG	AG	AG	AA	AA	GG	AG	AA	AA	AA	AA	AG	AG	GG	AA	AA	AG	GG	GG	AG	AA	AG	AA	AA	GG	AG	AA	GG	AA	AG	GG	AG	GG	AA	AG	AG	AG	AG	AG	AG
SHRSPaS004310	1	7489576	T	-	TC	TT	TT	CC	TT	TT	TT	TC	TT	TT	TT	TT	TT	TT	TT	TC	TT	TT	TT	TT	TC	TT	TT	TT	TT	TC	TT	TT	CC	TT	TT	TC	TT	TT	TT	TT	TT	TT	TT	TT	TT	TT	TT	TT	TT
SHRSPaS001796	1	7846654	A	-	AC	CC	AC	CC	CC	AC	CC	CC	CC	CC	CC	CC	CC	CC	AC	AC	AA	CC	CC	CC	AC	CC	CC	CC	AA	CC	AC	AC	CC	CC	CC	AC	CC	AC	AC	CC	AA	CC	AC	AC	CC	CC	CC	CC	AC
SHRSPaS004339	1	7890898	A	+	AG	AA	AA	GG	AA	AA	AA	AG	AA	AA	AA	AA	AA	AA	AA	AG	AA	AA	AA	AA	AA	AA	AA	AA	AA	AA	AA	AA	GG	AA	AA	AG	AA	AA	AA	AA	AA	AA	AA	AA	AA	AA	AA	AA	AA
SHRSPaS001255	1	7907116	T	-	TC	TC	TC	CC	TC	TT	TT	CC	CC	TC	TC	TC	TC	TC	TT	TC	TC	CC	TC	CC	TC	TT	TT	CC	TC	CC	TT	TC	CC	CC	CC	TC	TT	CC	TT	CC	TC	CC	TC	TT	TC	TC	TC	TC	TT
SHRSPaS005842	1	8093602	T	+	TT	TT	TC	TT	TT	TT	TT	TT	TT	TC	TT	TC	TT	TC	TT	TT	TT	TC	TT	TC	TT	TT	TT	TT	TT	TT	TT	TC	TT	TT	TC	TT	TT	TT	TT	TT	TT	TT	TT	TT	TT	TT	TT	TT	TT
SHRSPaS001895	1	8406449	G	+	TG	TT	TG	TT	TT	TT	TG	TT	TT	TG	TT	TT	TG	TG	GG	TG	TG	TT	TT	TT	TG	TG	TT	TT	TG	TT	TT	TG	TT	TT	TG	TG	TT	TG	TG	TT	TG	TT	TG	TG	TT	TT	TT	TT	TG
SHRSPaS003020	1	8639838	T	-	TC	CC	TC	CC	CC	CC	TC	CC	CC	TC	CC	TC	CC	TC	TT	TC	TC	CC	CC	CC	TC	TC	TC	CC	TC	CC	TC	TC	CC	CC	TC	TC	TC	TC	CC	CC	TC	CC	TC	TT	CC	CC	TC	CC	TT
SHRSPaS004317	1	8708101	A	+	AG	AA	AA	GG	AA	AA	AA	AG	AA	AA	AA	AA	AA	AA	AA	AG	AA	AA	AA	AA	AG	AA	AA	AG	AA	AG	AA	AA	GG	AA	AA	AG	AA	AA	AA	AA	AA	AA	AA	AA	AA	AA	AA	AA	AA
SHRSPaS004592	1	8727295	G	+	AG	GG	GG	AG	GG	GG	GG	GG	GG	GG	GG	GG	GG	GG	GG	AG	GG	GG	GG	GG	AG	GG	GG	AG	GG	GG	GG	GG	AG	GG	GG	AG	GG	GG	GG	GG	GG	GG	GG	GG	GG	GG	GG	GG	GG
SHRSPaS006676	1	8727598	A	+	AA	AC	AC	AA	AC	AC	AC	AA	AC	AA	AA	AA	AA	AC	AA	AA	AA	AC	AC	AC	AA	AC	AC	AA	AC	AA	AC	AA	AA	AA	AA	AA	AC	AA	AC	AA	AC	AA	AC	AA	CC	CC	AC	AC	AA
SHRSPaS002400	1	8778432	A	+	AG	GG	AG	GG	GG	GG	AG	GG	AG	AG	GG	GG	AG	AG	AA	AG	AG	AG	GG	GG	AG	AG	GG	GG	AG	GG	AG	AG	GG	GG	GG	AG	GG	AG	AG	GG	AG	GG	AG	AG	AG	AG	GG	GG	AG
SHRSPaS006558	1	8823039	G	+	GG	AA	AG	GG	AA	AA	AG	GG	AG	AG	AA	AG	AG	AG	GG	GG	GG	GG	AA	AA	GG	AG	AG	AG	AG	GG	AG	AG	GG	AG	AG	GG	AG	AG	AG	GG	AG	GG	GG	GG	AG	AG	AA	AG	GG
SHRSPaS004879	1	8997984	T	+	TC	CC	CC	CC	TC	CC	TC	CC	TC	TC	CC	TC	CC	CC	CC	TC	CC	CC	TC	TC	CC	TC	TC	CC	CC	CC	CC	CC	CC	CC	TC	TC	TC	CC	TC	CC	CC	CC	TC	TC	CC	CC	TC	CC	TC
SHRSPaS004059	1	9087958	T	-	TC	CC	CC	CC	CC	CC	CC	CC	CC	CC	CC	CC	CC	CC	CC	TC	CC	CC	CC	CC	CC	CC	CC	CC	CC	TC	CC	CC	CC	CC	CC	TC	CC	CC	CC	CC	CC	CC	TC	TC	CC	CC	CC	TC	TC
SHRSPaS004218	1	9255873	T	+	TC	TT	TT	TT	TT	TT	TC	TT	TC	TT	TT	TT	TT	TT	TT	TC	NN	TC	TC	TT	TT	TC	TT	TT	TT	TT	TT	TT	TT	TT	TC	TC	TT	TT	TT	TT	TT	TT	TC	TC	TT	TT	TT	TT	TC
SHRSPaS001497	1	9276070	C	+	TC	CC	TC	CC	CC	CC	TC	CC	TC	TC	TC	CC	TC	TC	TC	TC	TC	TC	TC	CC	TC	TC	CC	CC	TC	CC	TC	TC	CC	CC	TC	TC	CC	TC	TC	CC	TC	CC	TT	TC	CC	CC	CC	CC	TC
SHRSPaS003341	1	9338235	C	+	TC	TT	TC	TT	TT	TT	TC	TC	TT	TC	TC	TC	TC	CC	CC	TC	CC	TC	TC	TC	TC	TC	TC	TT	CC	TT	TC	CC	TT	TT	TC	TC	TC	TC	TC	TT	CC	TT	TC	CC	TC	TC	TC	TC	CC
SHRSPaS001015	1	9388249	C	-	CC	TC	TT	TT	TT	TT	TC	TT	TC	TT	TC	TT	TC	TC	TC	CC	TC	TT	TC	TT	TT	TC	TT	TT	TT	TT	TT	TT	TT	TT	TC	CC	TT	CC	TC	TT	TT	TT	TC	TC	TC	TC	TT	TT	TC
SHRSPaS002622	1	9437008	A	+	AG	GG	AG	GG	GG	GG	GG	GG	AG	GG	GG	GG	GG	AG	AA	AG	GG	GG	GG	GG	AG	GG	GG	GG	AG	GG	GG	AG	GG	GG	GG	AG	GG	GG	GG	GG	AG	GG	AG	AG	GG	GG	GG	GG	AG
SHRSPaS001760	1	9829606	G	-	GG	GG	TG	GG	GG	GG	GG	GG	TG	GG	GG	GG	GG	GG	TG	GG	GG	GG	GG	GG	TG	GG	GG	GG	TG	GG	GG	TG	GG	GG	GG	GG	GG	GG	TG	GG	TG	GG	GG	GG	TG	TG	GG	GG	GG
SHRSPaS006369	1	9907663	A	-	GG	AG	AA	AA	AA	AA	AA	AA	AA	AA	AA	AA	AG	AA	AA	GG	AG	AA	AG	AA	AA	AA	AA	AA	AA	AG	AA	AA	AA	AA	AA	GG	AA	GG	AG	AA	AA	AA	GG	AG	AG	AG	AA	AG	AG
SHRSPaS004184	1	9909008	A	-	AG	AA	AA	AA	AA	AA	AA	AA	AA	AA	AA	AA	AA	AA	AA	AG	AA	AA	AA	AA	AA	AA	AA	AA	AA	AA	AA	AA	AA	AA	AA	AG	AA	AA	AA	AA	AA	AA	AG	AG	AA	AA	AA	AA	AG
SHRSPaS006608	1	9916805	A	-	AA	AG	AA	GG	AA	AA	AG	AG	AA	AA	AA	AA	AA	AA	AA	AA	AA	AA	AG	AA	AG	AG	AA	AA	AA	AG	AA	AA	GG	GG	AA	AA	AA	AG	AA	AA	AA	AG	AA	AA	AA	AA	AA	AA	AA
SHRSPaS001439	1	10074306	A	-	AG	AG	AG	AA	AA	AA	AG	AG	AG	AA	GG	AA	AG	AG	AG	AG	AG	AA	GG	AA	AG	AG	AA	AA	AG	AA	AA	AG	AA	AA	AG	AG	AA	GG	AA	AA	AG	AA	AG	AG	AA	AA	AA	AA	AG
SHRSPaS002216	1	10212130	G	+	AG	AG	AG	GG	GG	GG	GG	GG	GG	GG	AA	GG	GG	GG	AA	AG	GG	GG	AG	GG	AG	GG	GG	GG	AG	AG	AG	AG	GG	GG	GG	AG	GG	AG	AG	GG	AG	GG	AG	AG	AG	AG	GG	GG	AG
SHRSPaS004239	1	10316058	C	-	TC	CC	CC	TT	CC	CC	CC	TC	CC	CC	CC	CC	CC	TC	CC	TC	TC	CC	CC	CC	CC	CC	CC	CC	CC	CC	CC	CC	TT	CC	CC	TC	CC	CC	CC	TC	CC	CC	CC	CC	TC	TC	CC	CC	CC
SHRSPaS003647	1	10400572	A	-	AG	AA	AA	AG	AA	AA	AA	AG	AA	AA	AA	AA	AA	AA	AA	AG	AA	AA	AA	AA	AG	AA	AA	AA	AA	AA	AA	AA	AG	AA	AA	AG	AA	AA	AA	AG	AA	AG	AA	AA	AA	AA	AA	AA	AA
SHRSPaS003885	1	10619234	C	-	CC	CC	CC	CC	CC	CC	TC	CC	CC	TC	CC	CC	CC	CC	CC	CC	CC	CC	TC	CC	TC	CC	CC	CC	TC	CC	CC	TC	CC	TC	CC	CC	CC	CC	CC	CC	TC	CC	CC	CC	CC	CC	TC	CC	CC
SHRSPaS006176	1	10619512	G	-	GG	GG	AG	AG	AG	GG	AA	GG	AA	AG	AA	GG	AG	AG	AA	GG	AG	AA	AG	GG	GG	AG	GG	AG	GG	AA	AG	GG	AG	AG	GG	GG	GG	GG	GG	AG	GG	GG	AG	GG	AG	AG	AG	AG	GG
SHRSPaS004174	1	10621563	T	+	TC	CC	CC	CC	CC	CC	CC	CC	CC	TC	CC	CC	CC	CC	CC	TC	CC	CC	CC	CC	CC	CC	CC	CC	CC	CC	CC	CC	CC	CC	TC	TC	CC	TC	TC	CC	CC	CC	TC	TC	CC	CC	CC	CC	TC
SHRSPaS001124	1	10750985	T	+	TC	CC	TC	CC	CC	CC	CC	CC	CC	CC	CC	CC	CC	TC	TC	TC	TC	CC	CC	CC	CC	CC	CC	CC	CC	TC	CC	CC	CC	CC	TC	TC	CC	CC	CC	CC	CC	CC	TT	TC	CC	CC	CC	CC	TC
SHRSPaS002070	1	10845583	G	-	TG	TT	TG	TT	TT	TT	TT	TT	TG	TG	TT	TT	TG	TG	GG	TG	TG	TT	TT	TT	TG	TT	TT	TT	TG	TG	TT	TG	TT	TT	TT	TG	TT	TG	TT	TT	TG	TT	TG	TG	TG	TG	TT	TT	TG
SHRSPaS004066	1	10947828	C	-	TC	CC	CC	CC	CC	CC	CC	CC	CC	CC	CC	CC	CC	CC	CC	TC	CC	CC	CC	CC	TC	CC	CC	CC	TC	TC	CC	TC	CC	CC	CC	TC	CC	CC	CC	CC	TC	CC	TC	TC	CC	CC	CC	CC	TC
SHRSPaS005624	1	10950148	A	+	AA	AA	AG	AA	AA	AA	AA	AA	AA	AG	AA	AA	AA	AA	AA	AA	AG	AA	AA	AA	AA	AA	AA	AA	AA	AA	AA	AA	AA	AA	AG	AA	AA	AA	AA	AA	AA	AA	AA	AA	AA	AA	AA	AA	AA
SHRSPaS003503	1	11272365	T	-	TC	TT	TT	CC	TT	TT	TT	TC	TT	TT	TT	TT	TT	TT	TT	TC	TT	TT	TT	TT	TC	TT	TT	TT	TT	TT	TT	TT	CC	TT	TT	TC	TT	TT	TT	TC	TT	TC	TT	TT	TT	TT	TT	TT	TT
SHRSPaS004767	1	11320913	A	-	AG	GG	AG	GG	GG	GG	AG	GG	AG	GG	GG	GG	AG	GG	AG	AG	AG	GG	GG	GG	AG	AG	GG	GG	AG	AG	AG	AG	GG	GG	AG	AG	GG	GG	AG	GG	AG	GG	AA	AG	AG	AG	GG	GG	AG
SHRSPaS001154	1	11347360	G	+	TG	TT	TG	TT	TT	TT	TG	TG	TG	TG	GG	TG	TG	TG	GG	TG	GG	TT	TG	TT	TG	TG	TG	TT	TG	TG	TG	TG	TT	TT	TG	TG	TT	TG	TG	TT	TG	TT	GG	TG	TG	TG	TT	TG	TG
SHRSPaS004389	1	11507883	T	-	TT	TT	TT	TT	TT	TT	TC	TT	TT	TT	CC	TT	TT	TT	TT	TT	TT	TT	TT	TT	TT	TC	TT	TT	TT	TC	TT	TT	TT	TT	TT	TT	TT	TT	TT	TT	TT	TT	TC	TT	TT	TT	TT	TT	TT
SHRSPaS001551	1	11534074	G	+	AG	GG	AG	AA	GG	GG	GG	AG	GG	GG	GG	GG	GG	GG	AG	AG	AG	GG	GG	GG	AG	GG	GG	GG	GG	AG	AG	GG	AA	GG	GG	AG	GG	GG	GG	AG	GG	AG	GG	GG	GG	GG	GG	GG	GG
SHRSPaS001079	1	11817381	A	-	AG	GG	AG	AG	GG	GG	AG	GG	AG	AG	AG	GG	AG	AG	AA	AG	AG	GG	GG	GG	AG	AG	GG	GG	AG	AG	AG	AG	AG	GG	AG	AG	GG	AG	AG	GG	AG	GG	AA	AG	AG	AG	GG	GG	AG
SHRSPaS002917	1	11918204	G	-	AG	AA	AG	AG	AA	AA	AG	AA	AG	AG	AG	AA	AG	AA	GG	AG	AG	AA	AA	AA	AG	AG	AA	AA	AG	AG	AG	AG	AG	AA	AG	AG	AA	AA	AG	AA	AG	AA	GG	AG	AG	AG	AA	AG	AG
SHRSPaS004945	1	11930429	A	+	AG	AA	AA	AG	AA	AA	AA	AA	AA	AA	AA	AA	AA	AA	AA	AG	AA	AA	AA	AA	AG	AA	AA	AA	AA	AG	AA	AA	AG	AA	AA	AG	AA	AA	AA	AA	AA	AG	AA	AA	AA	AA	AA	AA	AA
SHRSPaS001550	1	11946720	C	+	AC	AA	AC	AC	AA	AA	AA	AA	AA	AA	AA	AA	AA	AA	AA	AC	AC	AA	AA	AA	AC	AA	AA	AA	AC	AA	AA	AC	AC	AA	AA	AC	AA	AA	AA	AA	AC	AA	CC	AC	AA	AA	AA	AA	AC
SHRSPaS001181	1	11980773	T	-	TC	CC	TC	TC	CC	CC	CC	CC	CC	CC	CC	CC	CC	CC	CC	TC	TC	CC	CC	CC	TC	CC	CC	CC	TC	CC	CC	TC	TC	CC	CC	TC	CC	CC	CC	CC	TC	CC	TT	TC	CC	CC	CC	CC	TC
SHRSPaS002037	1	11985211	T	+	TC	CC	TC	TC	CC	CC	CC	CC	TC	TC	TC	CC	TC	CC	TC	TC	TC	CC	CC	CC	TC	CC	CC	TC	TC	TC	TC	TC	TC	CC	TC	TC	CC	CC	TC	CC	TC	TC	TT	TC	TC	TC	CC	CC	TC
SHRSPaS002946	1	11986411	C	+	TC	TT	TC	TC	TT	TT	TT	TT	TT	TC	TT	TT	TT	TT	TT	TC	TC	TT	TT	TT	TC	TT	TT	TT	TC	TC	TC	TC	TC	TT	TC	TC	TT	TT	TC	TT	TC	TT	CC	TC	TT	TT	TT	TT	TC
SHRSPaS006603	1	12078420	A	+	AA	AG	AG	AA	AG	AG	AG	AA	AA	AG	AG	GG	AG	AG	AA	AA	AG	AA	AG	GG	AA	AG	GG	AG	AG	AA	AA	AA	AA	AG	AG	AA	GG	AA	AG	AA	AG	AA	AA	AG	AA	AA	AG	AG	AG
SHRSPaS002874	1	12089167	T	+	TG	GG	TG	GG	GG	GG	TG	GG	TG	TG	TG	GG	TG	TG	TG	TG	GG	GG	GG	GG	TG	TG	GG	GG	TG	TG	TG	TG	GG	GG	TG	TG	GG	TG	TG	GG	TG	GG	TT	TG	TG	TG	GG	TG	TG
SHRSPaS003028	1	12146249	T	-	TC	CC	TC	CC	CC	CC	CC	TC	CC	CC	TC	CC	CC	CC	CC	TC	CC	CC	CC	CC	TC	CC	CC	CC	TC	CC	CC	TC	CC	CC	CC	TC	CC	CC	CC	CC	TC	CC	TC	TC	CC	CC	CC	TC	TC
SHRSPaS001537	1	12159841	T	-	TT	TC	TT	TC	TC	CC	TC	TT	TC	TT	TC	TC	TC	TC	CC	TT	TC	TT	TC	TC	TT	CC	TT	TC	TC	TC	TC	TT	TC	TT	TT	TT	CC	TT	TT	TC	TC	TC	TC	TC	TC	TC	TC	TC	TC
SHRSPaS006188	1	12380772	T	+	TT	CC	TC	TT	TC	CC	TC	TC	TT	TC	TT	CC	TC	TC	TT	TT	TC	CC	CC	CC	TT	TT	CC	NN	TC	TT	TC	TC	TT	CC	TC	TT	CC	TC	TC	CC	TC	TC	TT	TC	TT	TT	TC	TC	TC
SHRSPaS002563	1	12414990	A	-	AG	GG	AG	GG	GG	GG	GG	GG	GG	GG	GG	GG	GG	GG	GG	AG	GG	GG	GG	GG	AG	GG	GG	GG	AG	GG	GG	AG	GG	GG	GG	AG	GG	GG	GG	GG	AG	GG	AG	AG	GG	GG	GG	GG	AG
SHRSPaS001424	1	12564892	A	-	AG	GG	AG	GG	GG	GG	GG	GG	GG	GG	GG	GG	GG	GG	GG	AG	GG	GG	GG	GG	AG	GG	GG	GG	AG	GG	GG	AG	GG	GG	GG	AG	GG	GG	GG	GG	AG	GG	AG	AG	GG	GG	GG	GG	AG
SHRSPaS002191	1	12583820	C	+	TC	TT	TC	TT	TT	TT	TT	TT	TC	TT	TC	TT	TC	TT	TT	TC	TT	TC	TT	TT	TC	TT	TT	TT	TC	TT	TT	TC	TT	TT	TT	TC	TT	TT	TT	TT	TC	TT	CC	TC	TC	TC	TT	TT	TC
SHRSPaS006128	1	12677400	T	+	TG	TT	TG	TG	TT	TT	TG	TT	TT	TG	TT	TT	TG	TG	TG	TG	TG	TT	TT	TT	TG	TG	TT	TT	TG	TG	TT	TG	TG	TT	TT	TG	TT	TG	TT	TT	TG	TT	TG	TG	TT	TT	TT	TT	TG
SHRSPaS001266	1	12741768	T	+	TC	TT	TC	TC	TT	TT	TC	TT	TT	TC	TT	TT	TT	TC	TC	TC	TC	TT	TT	TT	TC	TC	TT	TT	TC	TC	TC	TC	TC	TT	TT	TC	TT	TC	TT	TT	TC	TT	TC	TC	TT	TT	TT	TT	TC
SHRSPaS001830	1	12833808	C	+	TC	CC	TC	TC	CC	CC	TC	CC	CC	TC	TT	CC	TC	TC	TC	TC	TC	CC	CC	CC	TC	TC	CC	CC	TC	TC	TC	TC	TC	CC	TC	TC	CC	TC	TC	CC	TC	CC	TT	TC	CC	CC	CC	TC	TC
SHRSPaS004322	1	12858749	G	-	AA	GG	GG	AG	GG	GG	GG	AG	GG	GG	AG	GG	AG	GG	GG	AA	GG	AA	GG	GG	AA	GG	GG	GG	AG	AG	GG	AG	AG	GG	GG	AA	GG	GG	GG	GG	AG	AG	AG	AG	GG	GG	GG	AG	AG
SHRSPaS006470	1	12861916	G	-	GG	GG	AG	GG	GG	GG	GG	GG	GG	GG	GG	GG	GG	GG	GG	GG	GG	GG	GG	GG	GG	GG	GG	GG	GG	AG	GG	GG	GG	GG	AG	GG	GG	GG	AG	GG	GG	GG	GG	GG	GG	GG	GG	GG	GG
SHRSPaS004739	1	12924381	C	-	TC	CC	TC	TC	CC	CC	TC	CC	TC	TC	TT	CC	TC	TC	TT	TC	TC	TC	CC	CC	TC	TC	CC	CC	TC	TC	TC	TC	TC	CC	TC	TC	CC	TC	TC	CC	TC	CC	TT	TC	TC	TC	CC	CC	TC
SHRSPaS005827	1	12947874	T	-	CC	CC	TC	TC	CC	CC	CC	TC	TC	CC	TC	TC	CC	TC	TT	CC	TC	TT	CC	CC	CC	CC	TC	CC	CC	TC	CC	CC	TC	CC	CC	CC	CC	TC	TC	CC	CC	CC	CC	CC	TC	TC	CC	CC	CC
SHRSPaS004904	1	13209367	G	+	AG	GG	GG	GG	GG	GG	AG	GG	AG	AG	AA	GG	AG	GG	AG	AG	GG	GG	GG	GG	AG	AG	GG	GG	AG	GG	AG	AG	GG	GG	AG	AG	GG	GG	AG	GG	AG	GG	AA	AG	AG	AG	GG	GG	AG
SHRSPaS001414	1	13238754	C	+	TC	TT	TC	TT	TT	TT	TT	TT	TT	TT	TT	TT	TT	TT	TT	TC	TT	TT	TT	TT	TT	TT	TT	TT	TT	TC	TT	TT	TT	TT	TT	TC	TT	TT	TT	TT	TT	TT	TT	TT	TT	TT	TT	TT	TT
SHRSPaS001762	1	13272019	T	-	CC	CC	TC	CC	CC	CC	CC	TC	TC	CC	TT	CC	CC	CC	CC	CC	CC	TC	CC	CC	CC	CC	CC	CC	CC	CC	TC	CC	CC	CC	CC	CC	CC	CC	CC	CC	CC	CC	CC	CC	TC	TC	CC	CC	CC
SHRSPaS003522	1	13275882	A	-	AG	AA	AA	AA	AA	AA	AA	AA	AA	AA	AA	AA	AA	AA	AA	AA	AA	AA	AA	AA	AA	AA	AA	AA	AA	AA	AA	AA	AA	AA	AA	AA	AA	AA	AA	AA	AA	AA	AA	AA	AA	AA	AA	AA	AA
SHRSPaS004580	1	13316412	G	-	AG	GG	GG	AA	GG	GG	AG	AA	AG	GG	GG	GG	AG	AG	AG	AA	AG	AG	GG	GG	AA	AG	GG	GG	AG	AA	AG	AG	AA	GG	GG	AA	GG	AG	GG	AG	AG	AA	AG	AG	AG	AG	GG	GG	AG
SHRSPaS002246	1	13492654	G	+	AG	AA	AG	AA	AG	AG	GG	AG	AG	GG	AA	AA	AA	AA	AG	AG	AG	AA	GG	AG	AG	GG	AG	GG	AG	AA	AG	AG	AA	GG	AA	AG	AG	AA	AG	AG	AG	AA	GG	AG	AG	AG	AG	AA	AG
SHRSPaS004882	1	13642500	G	-	AG	GG	GG	GG	GG	GG	GG	GG	GG	GG	GG	GG	GG	GG	GG	GG	GG	GG	GG	GG	GG	GG	GG	GG	GG	GG	GG	GG	GG	GG	GG	GG	GG	GG	GG	GG	GG	GG	GG	GG	GG	GG	GG	AG	GG
SHRSPaS005037	1	13938177	C	+	CC	TC	CC	CC	CC	CC	CC	CC	CC	CC	CC	CC	CC	CC	TC	CC	CC	CC	CC	CC	CC	CC	CC	CC	CC	CC	TC	CC	CC	CC	CC	CC	CC	TT	CC	CC	CC	CC	CC	CC	CC	CC	TC	CC	CC
SHRSPaS004997	1	13966462	G	-	AG	AA	AA	GG	AA	AA	AA	AG	AG	AA	AG	AA	AA	AG	AG	GG	AG	AG	AA	AA	GG	AA	AA	AA	AG	AG	AA	AG	GG	AA	AG	GG	AA	AA	AA	AA	AG	GG	GG	AG	AG	AG	AA	AA	AG
SHRSPaS006389	1	14109254	G	+	GG	AA	AG	AG	AA	AG	AG	AA	AG	AG	GG	AA	AG	AG	GG	AG	AG	GG	AA	AA	AG	AG	AA	AA	AG	AG	AG	AG	AG	AA	AG	AG	AA	AG	AG	AA	AG	AA	GG	AG	AG	AG	AA	AG	AG
SHRSPaS001319	1	14140611	C	-	AC	AA	AC	AA	AA	AA	AA	AA	AC	AA	CC	AA	AA	AA	AC	AC	AA	AC	AA	AA	AC	AA	AA	AA	AC	AC	AA	AC	AA	AA	AC	AC	AA	AA	AC	AA	AC	AA	CC	AC	AC	AC	AA	AA	AC
SHRSPaS005482	1	14242133	C	+	CC	CC	TC	TC	CC	CC	CC	CC	CC	TC	TT	CC	CC	TC	CC	CC	TC	TT	CC	CC	CC	CC	CC	CC	CC	CC	TC	CC	TC	CC	TC	CC	CC	CC	TC	CC	CC	CC	CC	CC	CC	CC	CC	CC	CC
SHRSPaS005943	1	14274337	C	-	CC	CC	AC	AC	CC	CC	AC	CC	CC	AC	AA	CC	CC	AC	AC	CC	AC	AC	CC	CC	CC	AC	CC	CC	CC	AC	AC	CC	AC	CC	AC	CC	CC	CC	AC	CC	CC	CC	CC	CC	CC	CC	CC	CC	CC
SHRSPaS004365	1	14284535	A	+	AG	AA	AA	AA	AA	AA	AA	AA	AA	AA	AA	AA	AA	AA	AA	AA	AA	AA	AA	AA	AA	AA	AA	AA	AA	AA	AA	AA	AA	AA	AA	AA	AA	AA	AA	AA	AA	AA	AA	AA	AA	AA	AA	AA	AA
SHRSPaS001905	1	14323581	C	-	CC	CC	TC	TC	CC	CC	TC	CC	CC	TC	CC	CC	TC	TC	TC	CC	TC	TC	CC	CC	CC	TC	CC	CC	CC	TC	TC	CC	TC	CC	TC	CC	CC	CC	CC	CC	CC	CC	CC	CC	CC	CC	CC	CC	CC
SHRSPaS001837	1	14327055	T	-	TT	CC	TC	TC	TC	TC	CC	TC	TT	TC	TC	TC	CC	CC	CC	TT	CC	TC	TC	TC	TT	TC	TC	CC	TC	TC	TC	TC	TC	CC	CC	TT	TC	TC	CC	TT	TC	TT	TT	TC	TT	TT	TC	TC	TC
SHRSPaS005357	1	14466566	G	+	GG	AA	AG	GG	AG	AA	AG	GG	GG	GG	GG	AA	AG	AG	GG	GG	GG	GG	GG	AA	GG	GG	AG	GG	AG	GG	GG	AG	GG	GG	AG	GG	AG	AG	AG	AA	AG	GG	GG	AG	GG	GG	AG	AG	AG
SHRSPaS001280	1	14505239	A	+	AG	AA	AG	AA	AA	AA	AA	AA	AG	AG	AG	AA	AA	AA	AG	AG	AA	AA	AA	AA	AA	AA	AA	AA	AA	AG	AG	AA	AA	AA	AG	AG	AA	AG	AG	AA	AA	AA	AA	AA	AG	AG	AA	AA	AA
SHRSPaS005662	1	14511053	C	+	CC	CC	TC	CC	CC	CC	CC	CC	TC	TC	CC	CC	CC	CC	TC	TC	CC	CC	CC	CC	CC	CC	CC	CC	CC	TC	CC	CC	CC	CC	TC	TC	CC	TC	TC	CC	CC	CC	CC	CC	TC	TC	CC	CC	CC
SHRSPaS002375	1	14528692	A	+	AG	GG	AG	AG	GG	GG	AG	GG	GG	AG	AG	GG	AG	AG	AG	AA	AG	GG	GG	GG	AG	AG	GG	GG	AG	GG	GG	AG	AG	GG	AG	AA	GG	GG	GG	GG	AG	GG	AA	AG	GG	GG	GG	GG	AG
SHRSPaS004457	1	14546984	T	+	TG	TT	TT	TT	TT	TT	TT	TG	TT	TT	TT	TT	TT	TT	TT	TT	TT	TT	TT	TT	TT	TT	TT	TG	TT	TT	TT	TT	TT	TT	TT	TT	TT	TT	TT	TT	TT	TT	TT	TT	TT	TT	TT	TT	TT
SHRSPaS006570	1	14559555	A	+	AG	GG	AG	GG	GG	GG	AG	GG	GG	GG	AG	GG	AG	GG	AA	AG	AG	AG	GG	GG	AG	AG	AG	GG	AG	GG	AG	AG	GG	GG	GG	AG	GG	GG	GG	GG	AG	GG	AA	AG	GG	GG	GG	GG	AG
SHRSPaS001612	1	14613021	A	+	AG	GG	AG	GG	GG	GG	GG	GG	GG	GG	NN	GG	GG	GG	GG	AG	GG	GG	GG	GG	AG	GG	GG	AG	NN	AG	GG	AG	GG	GG	GG	AG	GG	GG	GG	GG	AG	GG	AG	AG	GG	GG	GG	AG	AG
SHRSPaS006938	1	14625051	G	+	GG	AG	AG	GG	AG	AG	AG	GG	GG	GG	GG	AA	AG	AG	GG	GG	GG	GG	AG	AA	GG	GG	NN	GG	NN	GG	GG	AG	GG	GG	AG	GG	AG	GG	AG	GG	NN	GG	GG	AG	GG	GG	GG	AG	AG
SHRSPaS005752	1	14643823	A	+	AA	AG	AG	AG	AG	AG	AG	AA	AA	AG	AA	GG	AG	GG	AA	AA	AG	AG	AG	GG	AA	AG	AG	AA	AG	AA	AA	AG	AG	AA	AG	AA	AG	AA	AG	GG	AG	AA	AA	AG	AA	AA	AA	AG	AG
SHRSPaS001712	1	14683063	G	-	AG	GG	AG	GG	GG	GG	GG	GG	AG	AG	GG	GG	GG	GG	AG	AG	GG	GG	GG	GG	GG	GG	GG	GG	GG	GG	GG	GG	GG	GG	GG	AG	GG	AG	AG	GG	GG	GG	GG	GG	AG	AG	GG	AG	GG
SHRSPaS002706	1	14704019	C	+	CC	TT	TT	TT	TT	TT	TT	TT	TT	TC	TT	TT	TT	TT	TT	CC	TT	TT	TC	TT	TC	TT	TT	TT	TC	TC	TC	TC	TT	TT	TT	CC	TT	TT	TT	TT	TC	TT	TC	TC	TT	TT	TT	TC	TC
SHRSPaS003431	1	14808682	A	-	AG	AA	AA	AA	AA	AA	AA	AA	AA	AA	AA	AA	AA	AA	AA	AA	AA	AA	AA	AA	AA	AA	AA	AA	AA	AA	AA	AA	AA	AA	AA	AA	AA	AA	AA	AA	AA	AA	AA	AA	AA	AA	AA	AG	AA
SHRSPaS004412	1	14964670	G	+	AG	GG	GG	AG	AG	GG	GG	AA	AG	AG	GG	GG	GG	GG	GG	AG	GG	AG	GG	GG	AG	GG	GG	GG	GG	AG	GG	GG	AG	GG	AG	AG	GG	GG	GG	GG	GG	GG	GG	GG	AG	AG	GG	AG	GG
SHRSPaS006478	1	14967220	C	+	TC	TT	TC	TC	TT	TT	TT	TT	TC	TT	TT	TT	TT	TC	TC	TC	TC	TC	TC	TT	TC	TT	TT	TT	TC	TC	TC	TC	TC	TT	TT	TC	TT	TC	TC	TT	TC	TT	CC	TC	TC	TC	TT	TT	TC
SHRSPaS002004	1	15048924	A	-	AG	GG	AG	GG	GG	AG	AG	GG	GG	AG	AG	GG	AG	GG	AA	AG	GG	AG	AG	AG	AG	AG	GG	AA	AG	AG	AG	AG	GG	AG	AG	AG	AG	GG	GG	GG	AG	GG	AG	AG	GG	GG	GG	GG	AG
SHRSPaS002150	1	15245430	T	-	TC	TT	TC	TC	TT	TT	TC	TC	TT	TT	TC	TT	TC	TT	CC	TC	TT	TT	TT	TT	TC	TC	TT	TT	TT	TT	TT	TT	TC	TT	TT	TC	TT	TT	TT	TT	TT	TT	TT	TT	TT	TT	TT	TT	TT
SHRSPaS005978	1	15320230	A	-	AA	AA	AG	AA	AA	AA	AA	AA	AA	AA	AA	AA	AA	AA	AA	AA	AA	AA	AA	AG	AA	AA	AA	AA	AA	AA	AA	AA	AA	AA	AA	AA	AA	AA	AA	AA	AA	AA	AA	AA	AA	AA	AA	AA	AA
SHRSPaS003186	1	15326781	A	-	AG	GG	AG	GG	GG	GG	GG	GG	GG	GG	GG	GG	GG	GG	GG	AG	GG	GG	GG	GG	AG	GG	GG	GG	AG	AG	GG	AG	GG	GG	GG	AG	GG	GG	GG	GG	AG	GG	AG	AG	GG	GG	GG	GG	AG
SHRSPaS001519	1	15407757	G	-	AG	AA	AG	AG	AA	AG	AA	AA	AA	GG	AA	AA	AA	AA	AA	AG	AG	AA	AA	AG	AG	AG	AA	AG	AG	AG	AG	AG	AG	GG	AA	AG	AA	AA	AA	AA	AG	AG	AG	AG	AA	AA	AA	AA	AG
SHRSPaS004432	1	15568737	A	+	AG	AA	AA	AG	AA	AA	AA	AG	AA	AA	AA	AA	AA	AA	AA	AG	AA	AA	AA	AA	AG	AA	AA	AA	AA	AG	AA	AA	AG	AA	AA	AG	AA	AA	AA	AA	AA	AA	AA	AA	AA	AA	AA	AA	AA
SHRSPaS001994	1	15800000	C	-	AC	CC	AC	AC	CC	CC	CC	AC	CC	CC	CC	CC	CC	CC	CC	AC	CC	CC	CC	CC	CC	CC	CC	CC	CC	AC	CC	CC	AC	CC	CC	AC	CC	CC	CC	CC	CC	CC	CC	CC	CC	CC	CC	CC	CC
SHRSPaS003612	1	15816604	G	+	TG	GG	TG	TG	GG	GG	TG	TG	TG	TG	TG	GG	TG	GG	GG	TG	GG	GG	GG	GG	TG	TG	TG	GG	GG	TG	TG	GG	TG	GG	GG	TG	GG	GG	GG	GG	GG	GG	TG	GG	TG	TG	GG	TG	GG
SHRSPaS002580	1	15862748	C	+	AC	CC	AC	AC	CC	CC	CC	AC	CC	CC	CC	CC	CC	CC	CC	CC	CC	CC	CC	CC	CC	CC	CC	CC	CC	CC	CC	CC	AC	CC	CC	CC	CC	CC	CC	CC	CC	CC	CC	CC	CC	CC	CC	CC	CC
SHRSPaS005298	1	15905104	A	+	CC	AC	AC	CC	AA	AC	CC	CC	AC	CC	AC	CC	CC	CC	CC	AC	AC	AC	AC	AC	AC	CC	AC	AC	AA	CC	CC	AC	CC	AC	AC	AC	CC	CC	CC	CC	AA	CC	CC	AC	AC	AC	CC	AC	AC
SHRSPaS001667	1	16010827	T	+	TG	TT	TG	TG	TT	TT	TT	TG	TT	TT	TT	TT	TT	TT	TT	TG	TT	TT	TT	TT	TT	TT	TT	TT	TT	TG	TT	TT	TG	TT	TT	TG	TT	TT	TT	TT	TT	TT	TT	TT	TT	TT	TT	TT	TT
SHRSPaS004074	1	16020927	A	+	AC	AA	AC	AC	AA	AA	AA	AC	AA	AA	AA	AA	AA	AA	AA	AC	AA	AA	AA	AA	AA	AA	AA	AA	AA	AC	AA	AA	AC	AA	AA	AC	AA	AA	AA	AA	AA	AA	AA	AA	AA	AA	AA	AA	AA
SHRSPaS001206	1	16116945	G	+	AG	GG	AG	AG	GG	GG	GG	AG	GG	GG	GG	GG	GG	GG	GG	AG	GG	GG	GG	GG	GG	GG	GG	GG	GG	AG	GG	GG	AG	GG	GG	AG	GG	GG	GG	GG	GG	GG	GG	GG	GG	GG	GG	GG	GG
SHRSPaS002075	1	16343707	T	+	TG	TT	TG	TG	TT	TT	TT	TG	TT	TT	TT	TT	TT	TT	TT	TG	TT	TT	TT	TT	TG	TT	TT	TT	TT	TG	TT	TT	TG	TT	TT	TG	TT	TT	TT	TT	TT	TT	TT	TT	TT	TT	TT	TT	TT
SHRSPaS003240	1	16518878	C	+	TC	CC	CC	CC	CC	CC	CC	CC	CC	CC	CC	CC	CC	TC	CC	CC	CC	CC	CC	CC	CC	CC	CC	CC	CC	CC	CC	CC	CC	CC	CC	CC	CC	CC	CC	CC	CC	CC	TC	CC	CC	CC	CC	CC	CC
SHRSPaS004858	1	16530332	C	+	TC	CC	CC	CC	CC	CC	CC	CC	CC	CC	CC	CC	CC	CC	CC	CC	CC	CC	CC	CC	CC	CC	CC	CC	CC	CC	CC	CC	CC	CC	CC	CC	CC	CC	CC	CC	CC	CC	CC	CC	CC	CC	CC	CC	CC
SHRSPaS004525	1	16577157	A	-	AC	CC	CC	CC	AC	CC	AA	CC	AA	AA	CC	AC	AA	AA	AC	AC	CC	CC	CC	AC	AC	AA	CC	CC	AC	CC	AC	AA	CC	CC	AC	AC	AA	AC	AC	CC	AC	CC	AA	AA	AA	AA	AC	CC	AA
SHRSPaS005351	1	16607864	A	-	AA	GG	AG	AA	AG	AG	AA	AG	AA	AA	AG	AG	AA	AA	AA	AA	AG	AG	AA	AG	AA	AA	GG	AA	AG	AA	AA	AA	AA	AG	AG	AA	AA	AG	AG	GG	AG	GG	AA	AA	AA	AA	AG	AG	AA
SHRSPaS005738	1	16731109	A	+	AA	AG	AA	AA	AA	AA	AA	AA	AA	AA	AA	AG	AA	AA	AA	AA	AA	AA	AG	AG	AA	AA	AG	AA	AA	AA	AA	AA	AA	AA	AA	AA	AA	AG	AG	AA	AA	AA	AA	AA	AA	AA	AG	AA	AA
SHRSPaS002517	1	16836445	A	-	AG	AA	AG	AG	AA	AA	AA	AG	AA	AA	AA	AA	AA	AA	AA	AG	AA	AA	AA	AA	AG	AA	AA	AA	AA	AG	AA	AA	AG	AA	AA	AG	AA	AA	AA	AA	AA	AA	AA	AA	AA	AA	AA	AA	AA
SHRSPaS003987	1	16857017	A	+	AG	AA	AG	AG	AA	AA	AA	AG	AA	AA	AA	AA	AA	AA	AA	AG	AA	AA	AA	AA	AG	AA	AA	AA	AA	AG	AA	AA	AG	AA	AA	AG	AA	AA	AA	AA	AA	AA	AA	AA	AA	AA	AA	AA	AA
SHRSPaS001732	1	16911716	A	-	AG	AG	GG	AA	AG	AG	AA	AG	AA	AA	AA	AA	AA	AA	AA	AG	AG	AA	AA	AA	AG	AG	AG	GG	AG	AA	AA	AA	AA	AA	AG	AG	AA	AA	AA	AA	AG	AA	AA	AA	AA	AA	AA	AG	AA
SHRSPaS003445	1	17070405	A	-	GG	AG	AG	GG	AA	AA	GG	GG	AG	AA	AG	GG	GG	GG	GG	GG	AG	AA	AA	GG	AG	AG	AG	AG	AA	GG	AG	AG	GG	GG	AG	GG	AA	GG	GG	GG	AA	GG	AG	AG	AG	AG	GG	AG	AG
SHRSPaS005464	1	17107698	C	+	TC	CC	TC	TC	CC	CC	CC	TC	CC	CC	CC	CC	CC	CC	CC	TC	CC	CC	CC	CC	TC	CC	CC	CC	CC	TC	CC	CC	TC	CC	CC	TC	CC	CC	CC	CC	CC	TC	CC	CC	CC	CC	CC	CC	CC
SHRSPaS001675	1	17118047	T	-	TC	TC	TC	TC	CC	TC	TC	TT	CC	TT	TT	TT	TC	TC	CC	TT	CC	TC	TT	TT	TT	CC	TT	TC	TC	TT	TT	TT	TC	TT	TC	TT	TC	TT	TC	TT	TC	TT	CC	TT	CC	CC	TT	TC	TT
SHRSPaS002990	1	17136296	G	-	AG	GG	AG	AG	GG	GG	GG	GG	GG	GG	GG	GG	GG	GG	GG	AA	GG	GG	GG	GG	GG	GG	GG	GG	GG	GG	GG	GG	AG	GG	GG	AA	GG	GG	GG	GG	GG	GG	GG	GG	GG	GG	GG	GG	GG
SHRSPaS006916	1	17148345	C	-	CC	CC	TC	TC	CC	CC	CC	TC	CC	CC	CC	CC	CC	CC	CC	TC	CC	CC	CC	CC	TC	CC	CC	CC	CC	CC	CC	CC	TC	CC	CC	TC	CC	CC	CC	CC	CC	CC	CC	CC	CC	CC	CC	CC	CC
SHRSPaS004921	1	17159675	G	-	AG	GG	GG	GG	GG	GG	GG	GG	GG	GG	GG	GG	GG	GG	GG	AG	GG	GG	GG	GG	GG	GG	GG	GG	GG	AG	GG	GG	GG	GG	AG	AG	GG	GG	GG	GG	GG	GG	GG	GG	GG	GG	GG	GG	GG
SHRSPaS004019	1	17161001	G	+	AA	AA	AA	AA	AA	AA	AA	AA	AA	AG	AA	AA	AA	AA	AA	AA	AA	AA	AA	AA	AG	AA	AA	AA	AG	AA	AA	AG	AA	AA	AA	AA	AA	AG	AA	AA	AG	AA	AA	AA	AA	AA	AA	AA	AA
SHRSPaS006642	1	17203299	T	+	TT	TT	TG	TG	TT	TT	TT	TT	TT	TT	TT	TT	TT	TT	TT	TG	TT	TT	TT	TT	TT	TT	TT	TT	TT	TT	TT	TT	TG	TT	TT	TG	TT	TT	TT	TT	TT	TT	TT	TT	TT	TT	TT	TT	TT
SHRSPaS003156	1	17223658	G	-	AG	AA	AA	AG	AA	AA	AA	AA	AG	GG	AA	AA	AG	AG	AG	AA	AG	AG	AG	AA	AG	AA	AA	AA	AG	AA	AG	AG	AG	AA	AA	AA	AG	AG	GG	AA	AG	AA	GG	GG	AG	AG	AA	AA	GG
SHRSPaS005224	1	17280932	G	-	GG	GG	TG	TG	GG	GG	GG	GG	GG	GG	GG	GG	GG	GG	GG	TG	GG	GG	GG	GG	GG	GG	GG	GG	GG	TG	GG	GG	TG	GG	GG	TG	GG	GG	GG	GG	GG	TG	GG	GG	GG	GG	GG	GG	GG
SHRSPaS004691	1	18154304	C	+	TC	TT	TC	CC	TT	TC	CC	TC	TC	CC	TC	TC	CC	TC	CC	TC	CC	TT	TC	CC	CC	TC	TC	CC	CC	TC	CC	CC	CC	CC	TC	TC	CC	TC	CC	CC	CC	TC	CC	CC	TC	TC	TC	TC	CC
SHRSPaS006336	1	18191060	T	-	TT	TT	TC	TT	TT	TT	TT	TT	TT	TT	TT	TT	TT	TT	TT	TC	TT	TT	TT	TT	TT	TT	TT	TT	TT	TT	TT	TT	TT	TT	TT	TC	TT	TT	TT	CC	TT	TT	TT	TT	TT	TT	TT	TT	TT
SHRSPaS004141	1	19664903	T	+	TC	TT	TT	TC	TT	TT	TT	TC	TT	TT	TT	TT	TT	TT	TT	TC	TT	TT	TT	TT	TC	TT	TT	TT	TT	TC	TT	TT	TC	TT	TT	TC	TT	TT	TT	TT	TT	TT	TT	TT	TT	TT	TT	TT	TT
SHRSPaS006490	1	20344293	A	+	AG	GG	AG	AG	GG	GG	GG	AA	GG	AA	AG	GG	AG	AG	AG	AG	AG	AG	GG	GG	AG	GG	AG	GG	AG	AG	AG	AG	AG	GG	GG	AG	AG	AG	AA	AG	AG	AG	AG	AG	GG	GG	GG	AG	AG
SHRSPaS004710	1	20416942	C	+	AC	CC	CC	AA	CC	CC	CC	AC	CC	CC	CC	CC	CC	CC	CC	AC	CC	CC	CC	CC	AC	CC	CC	CC	CC	AC	CC	CC	AA	CC	CC	AC	CC	CC	CC	AC	CC	AC	CC	CC	CC	CC	CC	CC	CC
SHRSPaS002796	1	20484081	G	+	AG	AA	AG	GG	AA	AA	AG	GG	AA	GG	AG	AG	AA	AA	AG	GG	AG	AG	AG	AG	GG	AA	AG	GG	AG	AG	AG	AG	GG	AA	AA	GG	AG	AA	AG	AG	AG	AG	AA	AG	AA	AA	AA	AG	AG
SHRSPaS003423	1	20577661	G	-	AG	GG	AG	AG	GG	GG	GG	AG	GG	GG	GG	GG	GG	GG	GG	AA	GG	GG	GG	GG	AG	GG	GG	GG	GG	AG	GG	GG	AG	GG	GG	AA	GG	GG	GG	AG	GG	AG	GG	GG	GG	GG	GG	GG	GG
SHRSPaS005007	1	20625147	C	-	TC	CC	CC	TC	CC	CC	CC	CC	CC	TC	CC	CC	TC	TC	CC	CC	CC	TC	CC	CC	CC	CC	CC	CC	CC	TC	CC	CC	TC	CC	TC	CC	CC	TC	TC	CC	CC	CC	TC	TC	CC	CC	CC	TC	TC
SHRSPaS006979	1	20625921	T	-	TT	TT	TG	TT	TT	TT	TT	TG	TT	TT	TT	TT	TT	TT	TT	GG	TT	TT	TT	TT	TG	TT	TT	TT	TT	TG	TT	TT	TT	TT	TT	GG	TT	TT	TT	TT	TT	TT	TT	TT	TT	TT	TT	TT	TT
SHRSPaS004313	1	20646820	A	-	AA	AA	AA	AA	AA	AA	GG	AG	AA	AG	AG	AG	AA	AG	AG	AA	AA	AG	AG	AG	AA	AG	AG	GG	AA	AA	AG	AA	AA	GG	AA	AA	AG	AA	AG	AA	AA	AA	AG	AA	AA	AA	AA	AA	AA
SHRSPaS004287	1	20823855	T	-	TC	TT	TT	TC	TT	TT	TT	TC	TT	TT	TT	TT	TT	TT	TT	TC	TT	TT	TT	TT	TC	TT	TT	TT	TT	TC	TT	TT	TC	TT	TT	TC	TT	TT	TT	TT	TT	TC	TT	TT	TT	TT	TT	TT	TT
SHRSPaS005064	1	20949926	G	+	GG	AG	AG	GG	AA	AG	AG	GG	AG	AG	AA	AA	GG	GG	GG	GG	GG	AA	AG	AA	GG	AG	AG	AA	AG	GG	AG	AG	GG	AA	AG	GG	AG	GG	AG	AG	AG	AG	GG	AG	AG	AG	AG	AG	AG
SHRSPaS001286	1	20973951	G	-	TG	GG	TG	TG	GG	GG	GG	TG	GG	GG	GG	GG	GG	GG	GG	TT	GG	GG	GG	GG	TG	GG	GG	GG	GG	GG	GG	GG	TG	GG	GG	TT	GG	GG	GG	GG	GG	TG	GG	GG	GG	GG	GG	GG	GG
SHRSPaS003044	1	21085401	A	-	AG	AG	AA	AA	AA	AA	AG	AA	AA	AG	AA	AA	GG	AG	GG	AA	AG	AA	AA	AA	AA	AG	AG	AA	AA	AG	AA	AA	AA	AA	AG	AA	AG	GG	AA	AA	AA	AA	GG	AG	AA	AA	AG	AA	AG
SHRSPaS001981	1	21119445	A	+	AG	AA	AG	AG	AA	AA	AA	AG	AA	AA	AA	AA	AA	AA	AA	GG	AA	AA	AA	AA	AG	AA	AA	AA	AA	AG	AA	AA	AG	AA	AA	GG	AA	AA	AA	AA	AA	AA	AA	AA	AA	AA	AA	AA	AA
SHRSPaS001083	1	21143229	C	-	TC	CC	TC	TC	CC	CC	CC	TC	CC	CC	CC	CC	CC	CC	CC	TT	CC	CC	CC	CC	TC	CC	CC	CC	CC	TC	CC	CC	TC	CC	CC	TT	CC	CC	CC	CC	CC	CC	CC	CC	CC	CC	CC	CC	CC
SHRSPaS004023	1	21265006	T	+	TC	TT	TT	TT	TT	TT	TT	TT	TT	TT	TT	TT	TT	TC	TT	TT	TC	TT	TC	TT	TT	TT	TT	TT	TT	TT	TC	TT	TT	TT	TT	TT	TT	TC	TT	TT	TT	TT	TC	TT	TT	TT	TT	TT	TT
SHRSPaS002056	1	21265270	C	-	TC	TC	TC	TC	CC	CC	CC	TC	CC	TC	CC	CC	TC	CC	CC	TT	CC	CC	TC	CC	TC	CC	TC	CC	CC	TC	CC	CC	TC	CC	CC	TT	CC	TC	CC	CC	CC	CC	CC	CC	CC	CC	CC	CC	CC
SHRSPaS002913	1	21340142	T	+	TG	TT	TG	GG	TT	TT	TT	TG	TT	TT	TT	TT	TT	TT	TT	GG	TT	TT	TT	TT	TG	TT	TT	TT	TT	TG	TT	TT	GG	TT	TT	GG	TT	TT	TT	TT	TT	TT	TT	TT	TT	TT	TT	TT	TT
SHRSPaS001148	1	21359537	T	+	TC	TT	TC	CC	TT	TT	TT	TC	TT	TT	TT	TT	TT	TT	TT	CC	TT	TT	TT	TT	TC	TT	TT	TT	TT	TC	TT	TT	CC	TT	TT	CC	TT	TT	TT	TT	TT	TT	TT	TT	TT	TT	TT	TT	TT
SHRSPaS004891	1	21368092	A	-	AG	GG	GG	GG	GG	GG	GG	GG	GG	GG	GG	GG	GG	AG	GG	GG	AG	GG	GG	GG	AG	GG	GG	GG	AG	GG	GG	AG	GG	GG	AG	GG	GG	GG	GG	GG	AG	GG	AG	GG	GG	GG	GG	AG	GG
SHRSPaS006894	1	21368205	A	-	AA	AG	AG	AA	GG	GG	AG	AG	AG	AG	AG	GG	AA	AG	AA	AA	AA	GG	AA	AG	AA	AG	AG	GG	AG	AA	AG	AG	AA	GG	AG	AA	AG	AA	AG	AG	AG	GG	AA	AG	AG	AG	AG	AG	AG
SHRSPaS004223	1	21399924	T	-	TC	TT	TT	TT	TT	TT	TT	TT	TT	TT	TT	TT	TT	TC	TT	TT	TT	TT	TT	TT	TT	TT	TT	TT	TT	TC	TT	TT	TT	TT	TC	TT	TT	TT	TT	TC	TT	TT	CC	TT	TT	TT	TT	TC	TT
SHRSPaS006400	1	21400062	A	-	AA	GG	AG	AA	GG	GG	GG	AA	AG	AG	AG	GG	AG	AG	AA	AA	AA	AG	GG	GG	AA	GG	GG	AG	AG	AA	AG	AG	AA	AG	AG	AA	AG	AG	AG	AA	AG	AA	AA	AG	AG	AG	AG	AG	AG
SHRSPaS002667	1	21678314	A	+	AC	AC	AA	AA	AA	AA	AC	AA	AC	AC	AA	AA	AC	AC	AC	AA	AC	AA	CC	AC	AC	AC	AC	AA	AC	AA	AA	AC	AA	AA	AA	AA	AA	CC	AC	AA	AC	AA	CC	AC	AC	AC	AC	AA	AC
SHRSPaS006934	1	21977643	A	+	AA	AA	AG	GG	AA	AA	AA	AG	AA	AA	AA	AA	AA	AA	AA	GG	AA	AA	AA	AA	AG	AA	AA	AA	AA	AG	AA	AA	GG	AA	AA	GG	AA	AA	AA	AA	AA	AA	AA	AA	AA	AA	AA	AA	AA
SHRSPaS006781	1	22064591	G	-	GG	AG	AG	GG	AA	AA	AG	AG	AG	AG	AG	AA	AG	AG	GG	GG	AG	GG	AG	AG	GG	AG	AG	AA	AG	GG	AG	AG	GG	AA	AG	GG	AA	GG	AG	AA	AG	AA	GG	AG	AG	AG	AG	AG	AG
SHRSPaS003483	1	22185814	T	-	TC	CC	CC	CC	CC	CC	CC	CC	CC	TC	CC	CC	TC	CC	CC	CC	TC	CC	CC	CC	TC	CC	CC	TT	TC	CC	TC	TC	CC	TC	CC	CC	CC	CC	CC	TC	TC	TC	CC	CC	CC	CC	CC	TC	CC
SHRSPaS003915	1	22213494	A	+	AG	AG	GG	GG	GG	GG	AG	GG	AG	AG	AG	GG	AG	AA	AA	GG	AG	AG	AG	AG	AG	AG	AG	AA	AG	AG	AG	AG	GG	AA	AG	GG	GG	AA	AG	AA	AG	AA	AA	AG	AG	AG	AG	AG	AG
SHRSPaS006536	1	22595184	A	-	AA	CC	AC	AA	CC	CC	AC	AA	AC	AC	AC	CC	AC	AA	AA	AA	AA	CC	CC	CC	AC	AC	CC	AC	AC	AA	AC	AC	AA	AA	AC	AA	AC	AC	AC	AC	AC	AA	AA	AC	AC	AC	AC	AC	AC
SHRSPaS001130	1	22624381	T	+	TC	TT	TC	TT	TT	TT	TT	TC	TC	TC	TT	TT	TC	TT	TC	CC	TC	TT	TT	TT	TT	TT	TT	TT	TT	CC	TC	TT	TT	TT	TT	CC	TT	TC	TC	TT	TT	TT	TT	TC	TC	TC	TT	TT	TC
SHRSPaS003385	1	23119493	T	-	TG	GG	GG	TG	GG	GG	GG	GG	GG	GG	TG	GG	TG	TG	GG	GG	GG	GG	GG	GG	TG	GG	GG	GG	TG	GG	TG	TG	TG	GG	GG	GG	GG	TG	TG	GG	TG	GG	TG	GG	GG	GG	GG	GG	GG
SHRSPaS001534	1	23309489	T	+	TC	TT	TC	TT	TT	TT	TT	TT	TT	TT	TT	TT	TT	TT	TT	TC	TT	TT	TT	TT	TT	TT	TT	TT	TT	TC	TT	TT	TT	TT	TT	TC	TT	TT	TT	TT	TT	TT	TT	TT	TT	TT	TT	TC	TT
SHRSPaS004959	1	23322930	T	+	TC	TT	TT	TC	TT	TT	TC	TT	TC	TT	TC	TT	TC	TC	TC	TT	TC	TT	TT	TT	TT	TC	TT	TT	TT	TC	TC	TT	TC	TT	TT	TT	TT	TT	TC	TT	TT	TT	CC	TT	TC	TC	TT	TT	TT
SHRSPaS002478	1	23331500	C	+	TC	CC	TC	CC	CC	CC	CC	CC	CC	CC	CC	CC	CC	TC	CC	TC	CC	CC	CC	CC	CC	CC	CC	CC	CC	TC	CC	CC	CC	CC	CC	TC	CC	CC	CC	CC	CC	CC	CC	CC	CC	CC	CC	TC	CC
SHRSPaS001353	1	23807595	T	-	TC	CC	TC	TC	CC	CC	CC	CC	CC	CC	CC	CC	CC	CC	CC	TC	CC	TT	CC	CC	TC	CC	CC	TC	TC	TC	CC	TC	TC	CC	CC	TC	CC	CC	CC	TC	TC	TC	CC	TC	CC	CC	CC	TC	TC
SHRSPaS006876	1	23933302	A	+	AA	AG	AA	AA	AG	AG	AG	GG	AA	AG	AA	AG	AG	AA	AA	AA	AA	AA	AA	AG	AA	AA	GG	AA	AG	AA	AA	AG	AA	AA	AA	AA	AA	AA	AA	AA	AG	AA	AA	AG	AA	AA	AA	GG	AG
SHRSPaS002125	1	24035760	T	+	TC	TT	TC	TC	TT	TT	TT	TT	TT	TT	TT	TT	TT	TT	TT	CC	TT	TT	TT	TT	TT	TT	TT	TT	TT	TC	TT	TT	TC	TT	TT	CC	TT	TT	TT	TC	TT	TC	TT	TT	TT	TT	TT	TC	TT
SHRSPaS003113	1	24077577	A	-	CC	CC	CC	CC	CC	CC	CC	CC	CC	CC	CC	CC	CC	CC	CC	CC	CC	CC	CC	CC	AC	CC	CC	CC	AC	CC	CC	AC	CC	CC	CC	CC	CC	CC	CC	CC	AC	CC	CC	CC	CC	CC	CC	CC	CC
SHRSPaS006064	1	24146214	G	-	GG	TG	GG	GG	TG	GG	GG	GG	TG	GG	GG	GG	GG	GG	GG	GG	GG	GG	GG	TG	GG	GG	GG	GG	GG	GG	TG	GG	GG	GG	GG	GG	TG	TG	TG	GG	GG	GG	GG	GG	TG	TG	TG	GG	GG
SHRSPaS003741	1	24146542	C	-	CC	CC	CC	CC	CC	CC	AC	CC	AC	AC	CC	CC	AC	CC	AA	CC	AC	CC	CC	CC	CC	AC	CC	CC	CC	AC	CC	CC	CC	CC	AC	CC	CC	AC	AC	CC	CC	CC	AC	AC	AC	AC	CC	CC	AC
SHRSPaS001253	1	24208887	T	-	TG	TT	TG	TG	TT	TT	TT	TT	TT	TT	TT	TT	TT	TT	TT	GG	TT	TT	TT	TT	TT	TT	TT	TT	TT	TT	TT	TT	TG	TT	TT	GG	TT	TT	TT	TG	TT	TG	TT	TT	TT	TT	TT	TG	TT
SHRSPaS001728	1	24218954	C	+	AC	CC	AC	AA	CC	CC	CC	CC	CC	CC	CC	CC	CC	CC	CC	NN	CC	CC	CC	CC	AC	CC	CC	CC	CC	CC	CC	CC	AA	CC	CC	AA	CC	CC	CC	AC	CC	AC	CC	CC	CC	CC	CC	AC	CC
SHRSPaS001119	1	24363669	A	+	AG	AG	GG	GG	GG	AG	AG	AA	AG	AG	AA	GG	AG	AA	AA	GG	AG	AA	AA	AG	AG	AG	GG	AA	AG	AG	AA	AG	GG	AA	AG	GG	AG	AA	AA	AG	AG	AA	AA	AG	AG	AG	AG	GG	AG
SHRSPaS006896	1	24588320	A	-	AA	AC	AA	AA	AA	AA	AA	AA	AA	AA	AA	AA	AA	AC	AA	AA	AA	AA	AC	AC	AA	AA	AA	AA	AA	AA	AA	AA	AA	AA	AC	AA	AC	AC	AC	AA	AA	AA	AA	AA	AA	AA	AC	AA	AA
SHRSPaS004943	1	24691196	T	-	CC	CC	CC	CC	CC	CC	CC	CC	CC	CC	CC	CC	CC	CC	CC	CC	CC	CC	CC	CC	TC	CC	CC	CC	TC	CC	CC	TC	CC	CC	TC	CC	CC	CC	CC	CC	TC	CC	CC	CC	CC	CC	CC	CC	CC
SHRSPaS001844	1	24939959	A	+	AG	AG	AG	GG	AA	AA	AG	GG	AA	GG	AA	AA	AA	AG	GG	GG	AG	AG	AG	AG	AG	AG	AA	AG	AA	AG	AA	AA	GG	AG	AG	GG	GG	AG	AG	GG	AA	GG	AA	AG	AA	AA	GG	AG	AG
SHRSPaS003283	1	25443106	A	-	GG	GG	GG	GG	GG	GG	GG	GG	GG	GG	GG	GG	GG	GG	GG	GG	GG	GG	GG	GG	AG	GG	GG	GG	AG	GG	GG	AG	GG	GG	GG	GG	GG	GG	GG	GG	AG	GG	GG	GG	GG	GG	GG	GG	GG
SHRSPaS003332	1	25481661	A	-	AA	AA	AA	AA	AA	AA	AA	AA	AA	AA	AG	AA	AA	AA	GG	AA	AG	AA	AA	AA	AA	AG	AA	AA	AA	AA	AA	AA	AA	AA	AA	AA	AA	AA	AA	AA	AA	AA	AA	AA	AA	AA	AA	AA	AA
SHRSPaS001025	1	25518518	C	-	TC	TC	TT	TT	TT	TC	CC	CC	TC	CC	TT	TT	TC	CC	TC	TT	TC	CC	CC	TC	TC	CC	TT	TT	TC	TC	TT	TC	TT	TT	TC	TT	TC	TC	CC	TT	TC	TT	CC	TT	TC	TC	TT	TT	TT
SHRSPaS003688	1	25607822	T	-	CC	CC	CC	CC	CC	CC	CC	CC	TC	TC	CC	CC	CC	CC	TC	CC	TC	CC	CC	CC	TC	TC	CC	CC	TC	TC	CC	TC	CC	CC	TC	CC	CC	TC	TC	CC	TC	CC	CC	CC	TC	TC	CC	TC	CC
SHRSPaS001467	1	25756549	G	+	AG	GG	AG	AG	GG	GG	GG	GG	GG	GG	GG	GG	GG	GG	GG	GG	GG	GG	GG	GG	AG	GG	GG	GG	GG	AG	GG	GG	AG	GG	GG	GG	GG	GG	GG	GG	GG	AG	GG	AG	GG	GG	GG	GG	AG
SHRSPaS005571	1	25929849	C	+	CC	AC	CC	CC	AC	AC	CC	CC	CC	CC	CC	AC	CC	CC	CC	CC	CC	CC	NN	AC	CC	CC	NN	CC	AC	CC	CC	AC	CC	CC	CC	CC	CC	CC	CC	CC	AC	CC	CC	AC	CC	CC	CC	AC	AC
SHRSPaS002395	1	26219369	G	-	AG	GG	AG	AG	GG	GG	GG	GG	GG	GG	GG	GG	GG	GG	GG	AA	GG	GG	GG	GG	AG	GG	GG	GG	GG	AG	GG	GG	AG	GG	GG	AA	GG	GG	GG	GG	GG	AG	GG	AG	GG	GG	GG	GG	AG
SHRSPaS002802	1	26237424	A	+	AG	AA	AG	AG	AA	AA	AA	AA	AA	AA	AA	AA	AA	AA	AA	GG	AA	AA	AA	AA	AG	AA	AA	AA	AA	GG	AA	AA	AG	AA	AA	GG	AA	AA	AA	AA	AA	AG	AA	AG	AA	AA	AA	AA	AG
SHRSPaS004894	1	26546390	G	+	AG	AA	AA	AA	AA	AG	AA	AA	AG	AA	AA	AA	AA	AG	AA	AA	AA	AA	AA	AA	AG	AA	AA	AA	AG	GG	AA	AG	AA	AA	AA	AA	AA	AA	AA	AA	AG	AA	AG	AA	AG	AG	AA	AA	AA
SHRSPaS002017	1	26564879	T	-	TC	TT	TC	TC	TT	TT	TT	TT	TT	TT	TT	TT	TT	TT	TT	TC	TT	TT	TT	TT	TC	TT	TT	TT	TT	TT	TT	TT	TC	TT	TT	TC	TT	TT	TT	TT	TT	TT	TT	TC	TT	TT	TT	TT	TC
SHRSPaS006053	1	26651875	C	+	CC	TC	CC	CC	TC	CC	CC	CC	TC	CC	CC	CC	CC	CC	CC	CC	CC	CC	CC	CC	CC	CC	CC	CC	CC	CC	TC	CC	CC	CC	CC	CC	CC	TC	TC	CC	CC	CC	CC	CC	TC	TC	TC	CC	CC
SHRSPaS002964	1	26655316	C	+	TC	TC	TC	CC	TC	TT	TT	CC	TC	TT	TC	TT	TC	TT	TT	CC	CC	CC	TC	TT	CC	TT	TT	CC	TC	TC	CC	CC	CC	CC	TC	CC	CC	TC	TC	CC	TC	CC	TT	TC	TC	TC	TC	TC	TC
SHRSPaS001747	1	26688870	C	-	TC	TC	TC	CC	TC	TT	TT	CC	TC	TT	CC	TT	TC	TT	TT	CC	CC	CC	CC	TT	CC	TT	TT	CC	TC	TC	CC	CC	CC	CC	TC	CC	CC	TC	TC	CC	TC	CC	TT	TC	TC	TC	TC	TC	TC
SHRSPaS005241	1	26709290	C	-	CC	AC	CC	AC	AC	CC	CC	CC	AC	CC	CC	CC	AC	CC	CC	CC	AC	CC	CC	CC	CC	CC	CC	CC	CC	CC	AC	AC	AC	AA	CC	CC	AA	AC	AC	AA	CC	AA	CC	CC	AC	AC	AC	CC	CC
SHRSPaS005788	1	27014491	T	+	TT	TG	TG	TG	TG	TT	TG	TT	TG	TG	TT	TT	TG	TT	TT	TT	TG	TG	TG	TG	TT	TG	TT	GG	TT	TT	GG	TG	TG	GG	TG	TT	TG	TG	TG	GG	TT	GG	TT	TT	TG	TG	GG	TG	TT
SHRSPaS003435	1	27014581	T	+	TC	TT	TT	TC	TT	TT	TT	TT	TT	TT	TT	TT	TT	TT	TT	TT	TT	TT	TT	TT	TC	TT	TT	TT	TT	TT	TT	TT	TC	TT	TT	TT	TT	TT	TT	TT	TT	TT	TT	TT	TT	TT	TT	TT	TT
SHRSPaS001351	1	27200335	G	+	AG	GG	AG	AG	GG	GG	GG	GG	GG	GG	GG	GG	GG	GG	GG	AA	GG	GG	GG	GG	AG	GG	GG	GG	GG	GG	GG	GG	AG	GG	GG	AA	GG	GG	GG	AG	GG	GG	GG	AG	GG	GG	GG	GG	AG
SHRSPaS006269	1	27361102	T	-	TT	TC	TC	TT	TC	TC	TC	TT	TT	TC	TT	CC	TC	TT	TT	TT	TC	TT	TT	CC	TT	TC	CC	TT	TC	TT	TT	TC	TT	TT	TT	TT	CC	TT	TC	TT	TC	TT	TT	TC	TT	TT	TC	TC	TC
SHRSPaS004041	1	27386781	C	-	TC	CC	CC	CC	CC	CC	CC	CC	CC	CC	CC	CC	CC	CC	CC	CC	CC	CC	CC	CC	CC	CC	CC	CC	CC	CC	CC	CC	CC	CC	CC	CC	CC	CC	CC	CC	CC	CC	CC	CC	CC	CC	CC	CC	CC
SHRSPaS004846	1	27421360	A	+	AG	AA	AG	AG	AA	AA	AG	GG	AA	AG	AA	AA	AA	AA	AG	GG	AA	GG	AA	AA	AG	AA	AA	AA	AA	AA	AA	AA	AG	AA	AA	GG	AA	AG	AA	AG	AA	AA	AA	AG	AA	AA	AA	AA	AG
SHRSPaS001975	1	27453111	A	+	AG	AA	AG	AG	AA	AA	AA	AA	AA	AA	AA	AA	AA	AA	AA	GG	AA	AA	AA	AA	AG	AA	AA	AA	AA	AG	AA	AA	AG	AA	AA	GG	AA	AA	AA	AG	AA	AA	AA	AG	AA	AA	AA	AA	AG
SHRSPaS002312	1	27454677	G	-	AG	GG	AG	AG	GG	GG	GG	GG	GG	GG	GG	GG	GG	GG	GG	AG	GG	GG	GG	GG	AG	GG	GG	GG	GG	GG	GG	GG	AG	GG	GG	AG	GG	GG	GG	AG	GG	GG	GG	AG	GG	GG	GG	GG	AG
SHRSPaS005364	1	27571798	C	-	AC	CC	AC	AC	CC	CC	CC	AA	CC	CC	CC	CC	AC	CC	CC	CC	CC	CC	CC	CC	AC	CC	CC	CC	CC	CC	CC	CC	AC	CC	AC	CC	AC	CC	CC	AC	CC	CC	CC	AC	CC	CC	CC	CC	AC
SHRSPaS001997	1	27732736	A	+	AC	AC	AC	AC	AC	AC	AA	CC	AA	AC	AC	CC	AC	AC	AA	CC	AA	AA	AC	CC	AC	AA	CC	CC	AC	AC	AA	AA	AC	AC	AC	CC	AC	AA	CC	CC	AC	CC	AA	CC	AA	AA	AC	AC	CC
SHRSPaS003717	1	27969366	C	+	TC	TT	TT	TT	TT	TT	TT	TT	TT	TT	TT	TT	TT	TC	TC	TT	TT	TT	TT	TT	TT	TC	TT	TT	TT	TT	TT	TT	TT	TT	TC	TT	TT	TT	TT	TT	TT	TT	TC	TT	TT	TT	TT	TT	TT
SHRSPaS001518	1	27982249	C	+	TC	CC	TC	TC	CC	CC	CC	CC	CC	CC	CC	CC	CC	CC	CC	TC	CC	CC	CC	CC	TC	CC	CC	CC	CC	TC	CC	CC	TC	CC	CC	TC	CC	CC	CC	TC	CC	CC	CC	TC	CC	CC	CC	CC	TC
SHRSPaS003945	1	27990824	G	+	AA	AA	AA	AA	AA	AA	AG	AA	AA	AA	AA	AA	AA	AG	AG	AG	AG	AA	AG	AA	AA	AG	AA	AA	AA	AA	AA	AA	AA	AA	AG	AG	AA	AA	AA	AA	AA	AA	AA	AA	AA	AA	AA	AA	AA
SHRSPaS002113	1	28046227	C	-	AA	AA	AC	AA	AA	AA	AA	AA	AA	AA	AA	AA	AA	AA	AC	AA	AA	AC	AA	AA	AA	CC	AA	AA	AA	AA	AA	AC	AA	AA	AC	AA	AC	AA	AA	AA	AA	AA	AA	AA	AA	AA	AA	AA	AA
SHRSPaS004102	1	28154477	C	+	TC	TT	TT	TT	TT	TC	TC	TT	TC	TT	CC	TT	TC	CC	CC	TT	TC	TT	TT	TT	TC	TC	TT	CC	TC	TC	TC	TC	TT	TC	TC	TT	TT	TC	TC	TT	TC	TT	CC	TT	TC	TC	TT	TT	TT
SHRSPaS006307	1	28154919	A	+	AA	AA	AG	AA	AA	AA	AA	AA	AA	AA	AA	AA	AA	AA	AA	AA	AA	AA	AA	AA	AA	AG	AG	AA	AA	AA	AA	AG	AA	AA	AA	AA	AA	AA	AA	AA	AA	AA	AA	AA	AA	AA	AA	AA	AA
SHRSPaS001848	1	28224467	T	-	TC	TC	TC	TT	TC	CC	TC	CC	TC	TC	TC	CC	CC	TC	TC	TT	TT	TC	TT	CC	TC	TC	CC	CC	CC	TC	TC	CC	TT	CC	TC	TT	CC	TC	CC	TC	CC	CC	CC	TC	TC	TC	TC	TC	TC
SHRSPaS002170	1	28737976	C	-	TT	TC	TC	TT	TC	TC	TC	TT	CC	CC	TC	TT	TC	TC	TC	TC	CC	TC	CC	TT	TC	TC	TC	CC	TC	TT	TC	CC	TT	CC	TC	TC	CC	CC	TC	TC	TC	CC	TT	TT	CC	CC	CC	TC	TT
SHRSPaS002555	1	28738855	T	-	TC	TT	TC	CC	TT	TT	TT	TT	TT	TT	TT	TT	TT	TT	TT	TC	TT	TT	TT	TT	TC	TT	TT	TT	TT	TC	TT	TT	CC	TT	TT	TC	TT	TT	TT	TC	TT	TT	TT	TC	TT	TT	TT	TT	TC
SHRSPaS001363	1	28792667	G	-	AG	GG	AG	AA	GG	GG	GG	GG	GG	GG	GG	GG	GG	GG	GG	AG	GG	GG	GG	GG	AG	GG	GG	GG	GG	AG	GG	GG	AA	GG	GG	AG	GG	GG	GG	AG	GG	GG	GG	AG	GG	GG	GG	GG	AG
SHRSPaS001456	1	28797790	T	-	TC	TT	TC	CC	TT	TT	TT	TT	TT	TT	TT	TT	TT	TT	TT	TC	TT	TT	TT	TT	TC	TT	TT	TT	TT	TC	TT	TT	CC	TT	TT	TC	TT	TT	TT	TC	TT	TT	TT	TC	TT	TT	TT	TT	TC
SHRSPaS006884	1	28972893	G	+	AG	GG	AG	AA	GG	GG	GG	GG	GG	GG	GG	GG	GG	GG	GG	AG	GG	GG	GG	GG	AG	GG	GG	GG	GG	AG	GG	GG	AA	GG	GG	AG	GG	GG	GG	AG	GG	GG	GG	AG	GG	GG	GG	GG	AG
SHRSPaS005531	1	29062217	T	+	TT	TC	TT	TT	TC	TC	TT	TT	TC	TC	TT	TT	TT	TT	TT	TT	TC	TC	TT	TT	TT	TT	TT	CC	TT	TT	TC	TT	TT	CC	TT	TT	TT	TC	TT	TT	TT	TT	TT	TT	TC	TC	CC	TT	TT
SHRSPaS005321	1	29156415	T	+	TT	TT	TC	TT	TT	TT	TT	TT	TT	TT	TT	TT	TT	TT	TT	TT	TT	TT	TT	TT	TC	TT	TT	TT	TT	TT	TT	TT	TT	TT	TT	TT	TT	TT	TT	TT	TT	TT	TT	TC	TT	TT	TT	TT	TC
SHRSPaS002582	1	29249470	C	+	TC	CC	TC	TT	CC	CC	CC	CC	CC	CC	CC	CC	CC	CC	CC	TC	CC	CC	CC	CC	TC	CC	CC	CC	CC	TC	CC	CC	TT	CC	CC	TC	CC	CC	CC	TC	CC	CC	CC	TC	CC	CC	CC	CC	TC
SHRSPaS005352	1	29264758	A	-	AG	AA	AG	AG	AA	AA	AA	AA	AA	AA	AA	AA	AA	AA	AA	AG	AA	AA	AA	AA	AA	AA	AA	AA	AA	AG	AA	AA	AG	AA	AA	AG	AA	AA	AA	AA	AA	AA	AA	AG	AA	AA	AA	AA	AG
SHRSPaS001658	1	29273755	C	+	TC	CC	TC	TC	CC	CC	CC	CC	CC	CC	CC	CC	CC	CC	CC	TC	CC	CC	CC	CC	CC	CC	CC	CC	CC	TC	CC	CC	TC	CC	CC	TC	CC	CC	CC	CC	CC	CC	CC	TC	CC	CC	CC	CC	TC
SHRSPaS002214	1	29274637	G	+	TG	GG	TG	TT	GG	GG	GG	GG	GG	GG	GG	GG	GG	GG	GG	TG	GG	GG	GG	GG	TG	GG	GG	GG	GG	TG	GG	GG	TT	GG	GG	TG	GG	GG	GG	TG	GG	GG	GG	TG	GG	GG	GG	GG	TG
SHRSPaS006802	1	29594598	C	+	CC	AC	AC	CC	AC	AC	AA	CC	CC	CC	CC	AC	CC	CC	CC	CC	CC	CC	CC	CC	CC	AA	AC	AC	CC	CC	CC	AC	CC	NN	AC	CC	CC	CC	CC	AA	CC	NN	CC	AC	CC	CC	CC	AC	AC
SHRSPaS004503	1	30471090	C	-	AC	CC	CC	CC	CC	CC	AC	CC	CC	CC	CC	CC	AC	AC	CC	CC	CC	CC	CC	CC	CC	AC	CC	CC	CC	CC	CC	CC	CC	CC	CC	CC	CC	AC	CC	CC	CC	CC	CC	CC	CC	CC	CC	CC	CC
SHRSPaS001201	1	30747328	C	-	TC	CC	TC	TT	CC	CC	CC	CC	CC	CC	CC	CC	CC	CC	CC	TT	CC	CC	CC	CC	TC	CC	CC	TC	CC	TC	CC	CC	TT	CC	TC	TT	CC	TC	CC	CC	CC	CC	TC	TC	CC	CC	CC	CC	TC
SHRSPaS003047	1	31101829	G	+	GG	GG	AG	GG	GG	GG	AG	GG	GG	GG	GG	GG	GG	GG	GG	GG	GG	AG	GG	GG	GG	AG	GG	AG	GG	GG	GG	GG	GG	GG	AG	GG	GG	GG	GG	AG	GG	GG	GG	AG	GG	GG	GG	GG	AG
SHRSPaS004267	1	31148954	A	+	AG	GG	GG	GG	GG	GG	AG	GG	AG	AG	GG	GG	AG	AA	AA	GG	AG	GG	AG	GG	AG	AG	GG	GG	AG	AG	AG	AG	GG	GG	GG	GG	GG	AG	AG	GG	AG	GG	AG	GG	AG	AG	GG	GG	GG
SHRSPaS005853	1	31153196	A	-	AA	GG	AG	AA	GG	AG	AG	AA	AG	AG	AG	GG	AG	AA	AA	AA	AG	AG	AA	GG	AA	AG	GG	AG	AG	AA	AG	AG	AA	AA	AG	AA	GG	AG	AG	GG	AG	AG	AA	AG	AG	AG	GG	AG	AG
SHRSPaS002100	1	31511607	C	-	TC	TC	TC	TT	TC	TT	CC	TT	CC	TC	TT	TC	CC	CC	TC	TT	CC	TT	TT	TC	TC	CC	CC	TT	TC	TC	TC	CC	TT	TT	TC	TT	TC	TC	CC	TT	TC	TT	TC	TC	CC	CC	TT	TT	TC
SHRSPaS003055	1	31593210	T	-	TT	TT	TC	TT	TT	TT	TT	TT	TT	TT	TT	TT	TT	TT	TC	TT	TT	TT	TT	TT	TT	TT	TT	TT	TT	TT	TT	TT	TT	TT	TC	TT	TT	TT	TT	TT	TT	TT	TC	TC	TT	TT	TT	TT	TC
SHRSPaS005526	1	31807764	C	+	CC	TT	TC	CC	NN	TC	TC	CC	CC	TC	CC	TT	TC	CC	CC	CC	TC	CC	CC	TC	CC	CC	TT	CC	TC	CC	TC	TC	CC	CC	TC	CC	CC	TC	TC	CC	TC	CC	CC	TC	CC	CC	TT	TC	TC
SHRSPaS002442	1	32282173	A	+	AA	AA	AG	AA	AA	AA	AA	AA	AA	AA	AA	AA	AG	AA	AA	AA	AA	AA	AA	AA	AA	AA	AA	AA	AA	AA	AA	AA	AA	AA	AG	AA	AA	AA	AG	AA	AA	AA	AA	AG	AA	AA	AA	AA	AG
SHRSPaS006172	1	32647740	T	-	TT	TT	TC	TT	TC	TT	TC	TT	TC	TT	TT	TC	TT	TT	TT	TT	TT	TT	TC	TT	TT	TC	TC	TT	TT	TT	TT	TT	TT	TT	TT	TT	TC	TT	TC	TT	TT	TT	TT	TC	TC	TC	TT	TT	TC
SHRSPaS003879	1	32648229	T	-	TC	TT	TT	CC	TT	TT	TT	TT	TT	TT	TT	TT	TT	TT	TT	CC	TT	TT	TT	TT	TC	TT	TT	TT	TC	TC	TT	TT	CC	TT	TT	CC	TT	TT	TT	TT	TC	TT	TC	TT	TT	TT	TT	TT	TT
SHRSPaS006228	1	33883358	C	-	CC	TC	TC	CC	TT	TT	TC	CC	TC	TC	TT	CC	CC	CC	CC	CC	CC	TT	CC	TC	CC	TC	CC	TC	CC	CC	TC	CC	CC	CC	CC	CC	TC	CC	CC	CC	CC	CC	CC	CC	TC	TC	TT	TC	CC
SHRSPaS005895	1	33974173	G	-	GG	GG	AG	GG	GG	GG	GG	AA	AG	AG	GG	GG	GG	GG	AA	GG	GG	GG	GG	GG	GG	GG	GG	GG	GG	GG	AG	GG	GG	GG	GG	GG	GG	GG	GG	GG	GG	GG	AG	GG	AG	AG	GG	AG	GG
SHRSPaS006940	1	35742633	C	-	CC	TC	TC	TC	TC	TC	CC	CC	CC	TC	CC	CC	CC	CC	CC	TC	TC	CC	CC	CC	TC	CC	CC	CC	TC	CC	TC	CC	TC	CC	CC	TC	CC	CC	CC	CC	TC	CC	CC	CC	CC	CC	TT	TC	CC
SHRSPaS003319	1	35848163	G	-	AG	GG	GG	GG	GG	GG	GG	GG	AG	AG	GG	GG	AG	AG	AG	GG	AG	GG	GG	GG	AG	GG	GG	GG	GG	AG	GG	AG	GG	GG	GG	GG	GG	GG	AG	GG	GG	GG	AG	AG	AG	AG	GG	GG	AG
SHRSPaS001292	1	35926300	G	+	AG	AG	AG	GG	AG	GG	AG	GG	AG	GG	GG	AG	AG	GG	AG	AG	AG	GG	AA	AA	GG	AG	AG	AA	GG	GG	GG	GG	GG	AG	AG	AG	AA	AG	GG	AG	GG	AA	AG	GG	AG	AG	GG	AG	GG
SHRSPaS004916	1	35941147	A	-	AG	AA	AA	AA	AA	AA	AA	AA	AA	AA	AA	AA	AA	AA	AA	AG	AA	AA	AA	AA	AA	AA	AA	AA	AA	AA	AA	AA	AA	AA	AA	AG	AA	AA	AA	AA	AA	AA	AG	AA	AA	AA	AA	AA	AA
SHRSPaS003615	1	35942286	A	-	AG	GG	GG	GG	GG	GG	AG	GG	AG	AG	GG	AG	AG	AA	AG	GG	GG	GG	GG	GG	AG	AG	AG	GG	GG	AG	AG	AA	GG	GG	AG	GG	GG	AG	AA	GG	GG	GG	AG	AA	AG	AG	GG	GG	AA
SHRSPaS004910	1	35945819	G	-	AG	GG	GG	GG	GG	GG	GG	GG	GG	GG	GG	GG	GG	GG	GG	AG	GG	GG	GG	GG	GG	GG	GG	GG	GG	GG	GG	GG	GG	GG	GG	AG	GG	GG	GG	GG	GG	GG	AG	GG	GG	GG	GG	GG	GG
SHRSPaS001894	1	35981508	G	+	GG	TT	TG	TT	TT	TT	TG	GG	TG	TT	TT	TG	TT	GG	TG	TG	TG	TT	TT	TT	TT	TG	TG	TT	TT	TG	TG	GG	TT	TT	TG	TG	TT	TG	GG	TT	TT	TT	TG	TG	TG	TG	TT	TG	TG
SHRSPaS005740	1	36344307	G	-	GG	AA	AG	GG	AG	AA	GG	GG	AG	AG	AA	AA	AG	GG	GG	GG	GG	AA	AA	AG	GG	GG	AG	AA	AG	GG	AG	AG	GG	AA	AG	GG	GG	AG	AG	AG	AG	AA	GG	AG	GG	GG	AA	AG	AG
SHRSPaS002475	1	36519865	T	-	TG	TT	TG	TT	TT	TT	TT	TT	TT	TT	TT	TT	TT	GG	TG	TT	TT	TT	TT	TT	TT	TT	TT	TT	TT	TT	TT	TG	TT	TT	TT	TT	TT	TG	TG	TT	TT	TT	TT	TT	TT	TT	TT	TG	TT
SHRSPaS005461	1	37234271	C	-	CC	CC	TC	CC	CC	CC	CC	CC	CC	CC	CC	CC	TC	CC	TC	CC	CC	CC	CC	CC	CC	CC	CC	CC	CC	CC	TC	CC	CC	CC	CC	CC	CC	TC	TC	CC	CC	CC	CC	CC	CC	CC	CC	TC	CC
SHRSPaS005115	1	37377689	T	+	TT	CC	TC	TT	CC	CC	TC	CC	TC	TC	CC	CC	TC	TT	TT	TT	TC	CC	CC	CC	TT	TC	CC	CC	TC	TT	TC	TC	TT	CC	TC	TT	CC	TC	TC	TC	TC	CC	TT	TC	TC	TC	CC	TC	TC
SHRSPaS006921	1	38162134	A	-	AA	AA	AG	AA	AA	AG	AA	AA	AA	AA	GG	AG	AA	AA	AA	AA	AA	GG	AA	AA	AA	AA	AA	AA	AA	AA	AG	AA	AA	AA	AA	AA	AA	AA	AA	AG	AA	GG	AA	AA	AA	AA	AA	AA	AA
SHRSPaS004375	1	38491452	G	+	AG	AA	AA	AG	AA	AA	AG	AA	AG	AG	AA	AA	AG	GG	AG	AG	AG	AA	AA	AA	GG	AG	AA	AA	AG	AG	AG	AG	AG	AA	AG	AG	AA	AA	AG	AA	AG	AA	AG	AG	AG	AG	AA	AA	AG
SHRSPaS002918	1	38514816	C	-	TC	CC	TC	TT	CC	CC	CC	CC	CC	CC	CC	CC	CC	CC	TC	TT	TC	CC	CC	CC	TC	CC	CC	TC	TC	TC	CC	CC	TT	TC	CC	TT	CC	TC	CC	TC	TC	CC	TC	CC	CC	CC	CC	TC	CC
SHRSPaS003463	1	39981040	T	-	TC	TT	TT	TC	TT	TT	TT	TT	TT	TT	TT	TT	TT	TT	TT	CC	TT	TT	TT	TT	TC	TT	TT	TT	TC	TT	TT	TT	TC	TT	TT	CC	TT	TT	TT	TT	TC	TT	TC	TT	TT	TT	TT	TT	TT
SHRSPaS002885	1	40504787	T	+	TG	GG	TG	GG	TG	TG	TT	GG	TG	TG	TG	GG	TG	TT	TT	GG	TG	TG	GG	TG	TG	TT	TT	TT	TG	TG	TG	TG	GG	TT	TG	GG	TT	TG	TT	GG	TG	GG	TG	TG	TT	TT	TG	TG	TG
SHRSPaS003104	1	40541296	C	+	TC	CC	CC	TC	CC	CC	CC	CC	TC	CC	CC	CC	CC	CC	CC	TC	CC	CC	CC	CC	CC	CC	CC	CC	CC	TC	CC	CC	TC	CC	CC	TC	CC	CC	CC	TC	CC	CC	TC	CC	TC	TC	CC	CC	CC
SHRSPaS002502	1	40685160	G	-	AG	AA	AG	AG	AA	AA	AG	AA	AG	AG	AA	AA	AG	GG	GG	AG	AG	AA	AA	AA	GG	AG	AA	AA	AG	AG	AG	AG	AG	AA	AG	AG	AA	AG	AG	AA	AG	AA	AG	AG	AG	AG	AA	AG	AG
SHRSPaS006350	1	41148442	A	-	AA	GG	AG	AA	GG	GG	AG	GG	AG	AG	GG	GG	AG	AA	AA	AA	AG	GG	GG	GG	AA	AG	AG	GG	AG	AA	AG	AG	AA	GG	AG	AA	AG	AG	AG	AG	AG	GG	AA	AG	AG	AG	GG	AG	AG
SHRSPaS004160	1	41148800	G	-	AG	GG	GG	AG	GG	GG	GG	GG	GG	GG	GG	GG	GG	GG	GG	AG	GG	GG	GG	GG	GG	GG	GG	GG	GG	AG	GG	GG	AG	GG	GG	AG	GG	GG	GG	AG	GG	GG	AG	GG	GG	GG	GG	GG	GG
SHRSPaS005524	1	42191565	T	+	TT	TC	TT	TT	TC	TT	TC	TT	TT	TT	TT	TT	TC	TT	TT	TT	TC	TT	TT	TC	TT	TC	TT	TT	TT	TT	TT	TC	TT	TC	TC	TT	TC	TC	TT	TT	TT	TT	TT	TC	TC	TC	TT	TT	TC
SHRSPaS003358	1	44140160	C	-	AC	CC	CC	CC	CC	CC	CC	CC	CC	CC	CC	CC	CC	AA	AC	CC	AC	CC	CC	CC	CC	CC	CC	CC	CC	CC	CC	AC	CC	CC	AC	CC	CC	AC	CC	CC	CC	CC	AC	CC	CC	CC	CC	CC	CC
SHRSPaS002508	1	44620750	T	-	TC	CC	TC	CC	CC	CC	TC	CC	TC	TC	TC	CC	TC	TT	TT	CC	TC	CC	CC	CC	TC	TC	CC	CC	CC	TC	TC	TC	CC	CC	TC	CC	CC	TC	TC	CC	CC	CC	TC	TC	TC	TC	CC	TC	TC
SHRSPaS002635	1	50950414	C	-	AC	AA	AC	AA	AA	AA	AC	AA	AC	AC	AC	AA	AC	CC	CC	AA	AC	AA	AA	AA	AC	AC	AA	AA	AA	AC	AC	AC	AA	AA	AC	AA	AA	AC	AC	AA	AA	AA	AC	AC	AC	AC	AA	AC	AC
SHRSPaS004148	1	51593553	G	+	AG	GG	GG	AA	GG	GG	GG	GG	GG	GG	GG	GG	GG	GG	GG	AA	GG	GG	GG	GG	AG	GG	GG	GG	AG	AG	GG	GG	AA	GG	GG	AA	GG	GG	GG	AG	AG	GG	AG	GG	GG	GG	GG	GG	GG
SHRSPaS003845	1	53380829	A	+	GG	GG	AG	GG	GG	GG	GG	GG	GG	GG	AG	GG	GG	GG	GG	GG	GG	GG	GG	GG	AG	GG	GG	GG	GG	GG	GG	GG	GG	GG	GG	GG	GG	GG	AG	GG	GG	GG	GG	AG	GG	GG	GG	GG	AG
SHRSPaS004890	1	60253963	T	-	TC	TT	TT	TT	TT	TT	TT	TT	TT	TT	TT	TT	TT	CC	TC	TT	TC	TT	TT	TT	TT	TT	TT	TT	TT	TC	TT	TC	TT	TT	TC	TT	TT	TC	TT	TT	TT	TT	TC	TT	TT	TT	TT	TT	TT
SHRSPaS005800	1	61338750	C	+	CC	TT	TC	CC	TT	TT	TC	CC	TC	TC	CC	TT	TC	CC	CC	CC	TC	TC	TT	TT	CC	TC	TT	TT	TC	CC	TC	TC	CC	TT	TC	CC	TT	TC	TC	TC	TC	TT	CC	TC	TC	TC	TT	TC	TC
SHRSPaS004993	1	63937287	C	+	AC	CC	CC	AA	CC	CC	CC	CC	CC	CC	CC	CC	CC	CC	CC	AA	CC	CC	CC	CC	AC	CC	CC	CC	AC	AC	CC	CC	AA	CC	CC	AA	CC	CC	CC	CC	AC	CC	AC	CC	CC	CC	CC	CC	CC
SHRSPaS003200	1	63944375	C	+	TC	CC	CC	CC	CC	CC	CC	CC	CC	CC	CC	CC	CC	CC	CC	TC	CC	CC	CC	CC	TC	CC	CC	CC	TC	CC	CC	CC	CC	CC	CC	TC	CC	CC	CC	CC	TC	CC	TC	CC	CC	CC	CC	CC	CC
SHRSPaS004168	1	64351467	C	-	AC	CC	CC	AC	CC	CC	CC	CC	CC	CC	CC	CC	CC	CC	CC	AC	CC	CC	CC	CC	AC	CC	CC	CC	AC	AC	CC	CC	AC	CC	CC	AC	CC	CC	CC	CC	AC	CC	AC	CC	CC	CC	CC	CC	CC
SHRSPaS002020	1	64751825	A	+	AG	GG	AG	AA	GG	GG	GG	GG	GG	GG	AA	AG	GG	GG	AA	AG	GG	GG	AG	AG	AA	AG	GG	AA	AA	AA	AG	GG	AA	AA	AG	AG	GG	GG	GG	AA	AA	AA	AA	AG	GG	GG	GG	AG	AG
SHRSPaS005163	1	65172238	A	-	AG	AG	AG	AA	AG	AG	AG	AA	AG	GG	AA	AG	GG	AG	AG	AG	AG	AA	AG	AG	AA	AA	GG	AA	AA	AG	AA	GG	AA	AA	AG	AG	GG	GG	AG	AA	AA	AA	AG	AG	GG	GG	GG	AA	AG
SHRSPaS006657	1	66171405	G	-	AG	AG	AA	AA	AG	GG	AA	GG	AG	AA	GG	AA	AA	AG	AA	AG	AA	AG	AG	AG	AA	AG	AA	AA	AG	AA	AG	AG	AA	AA	AG	AG	AA	AA	AG	AA	AG	AA	AA	AA	AA	AA	AA	AG	AA
SHRSPaS005701	1	66733903	G	+	GG	AG	GG	GG	AG	AG	GG	AA	AG	GG	AA	GG	GG	GG	GG	GG	GG	AG	GG	AG	GG	AG	GG	AA	AG	GG	AG	GG	GG	AA	GG	GG	GG	GG	GG	AA	AG	AA	GG	GG	GG	GG	GG	AG	GG
SHRSPaS001215	1	67307877	G	-	TT	GG	TG	TT	GG	TG	GG	GG	TG	TG	GG	GG	TG	TG	GG	TT	TG	TG	GG	GG	TT	GG	GG	GG	TG	TT	TG	TG	TT	GG	GG	TT	GG	TG	TG	GG	TG	GG	TG	TG	TG	TG	GG	GG	TG
SHRSPaS003980	1	67423963	C	+	CC	CC	CC	CC	CC	AC	AC	CC	AC	AC	CC	CC	AC	AC	AA	CC	AC	CC	CC	CC	AC	AC	CC	CC	CC	AC	AC	CC	CC	CC	CC	CC	CC	AC	AC	CC	CC	CC	AC	AC	AC	AC	CC	AC	AC
SHRSPaS005771	1	68035552	A	+	AA	AG	AA	AA	AG	AG	AA	AA	AG	AA	AA	AA	AA	AA	AA	AA	AA	AA	AA	AG	AA	AA	AA	AA	AA	AA	AA	AA	AA	AA	AA	AA	AA	AA	AA	AA	AA	AA	AA	AA	AA	AA	AA	AG	AA
SHRSPaS006741	1	68497778	C	+	CC	CC	TC	TT	CC	CC	CC	CC	CC	CC	CC	CC	CC	CC	CC	CC	CC	CC	CC	CC	TC	CC	CC	CC	TC	TC	CC	CC	TT	CC	CC	CC	CC	CC	CC	CC	TC	CC	CC	CC	CC	CC	CC	CC	CC
SHRSPaS004670	1	68497868	G	+	TG	GG	GG	GG	GG	GG	TG	GG	GG	TG	TG	GG	GG	TG	GG	TG	TG	GG	GG	GG	TG	TG	GG	GG	GG	GG	TG	GG	GG	GG	GG	TG	GG	TG	TG	GG	GG	GG	TG	TG	GG	GG	GG	TG	TG
SHRSPaS006183	1	68527473	C	-	AA	CC	AC	AA	CC	AC	AC	CC	AC	AC	AC	CC	AC	AA	AC	AA	AC	AC	CC	CC	AA	AC	CC	CC	AC	AA	AC	AC	AA	CC	CC	AA	CC	AC	AC	CC	AC	CC	AA	AC	AC	AC	CC	AC	AC
SHRSPaS002148	1	68531549	G	+	AA	AG	AA	AA	AG	AG	AA	GG	AG	AA	AA	AA	AA	AA	AG	AA	AA	AG	AA	AG	AA	AA	AA	AA	AA	AA	AA	AA	AA	AA	AG	AA	AA	AA	AA	AA	AA	AA	AA	AA	AA	AA	AA	AG	AA
SHRSPaS003629	1	68642431	A	+	AG	GG	GG	GG	GG	GG	GG	GG	AG	AG	GG	GG	AG	AG	AG	AG	AG	AG	GG	GG	AG	GG	GG	GG	GG	AA	AG	AG	GG	GG	AG	AG	GG	AG	AG	GG	GG	GG	AG	AG	AG	AG	GG	AG	AG
SHRSPaS005982	1	68707248	C	-	TT	TT	TC	CC	TT	TC	TT	TT	TT	TT	TT	TT	TC	TC	TT	TT	TT	TT	TT	TT	TC	TT	TT	TT	TC	CC	TC	TT	CC	TT	TC	TT	TT	TT	TT	TC	TC	TC	TT	TT	TT	TT	TT	TT	TT
SHRSPaS003485	1	68766429	C	+	TT	TT	TT	TT	TT	TT	TC	TT	TT	TT	TC	TT	TT	TC	TC	TT	TC	TT	TT	TT	TT	TC	TT	TT	TT	TT	TC	TT	TT	TT	TC	TT	TT	TT	TT	TT	TT	TT	TT	TC	TT	TT	TT	TC	TC
SHRSPaS001819	1	69211636	G	-	AG	GG	AG	AA	GG	GG	GG	GG	GG	GG	GG	GG	GG	GG	GG	GG	GG	GG	GG	GG	AG	GG	GG	GG	AG	AG	GG	GG	AA	GG	GG	GG	GG	GG	GG	GG	AG	GG	AG	GG	GG	GG	GG	GG	GG
SHRSPaS002372	1	69375733	G	+	AG	GG	AG	GG	GG	GG	GG	GG	GG	GG	GG	GG	GG	GG	GG	GG	GG	GG	GG	GG	GG	GG	GG	GG	GG	GG	GG	GG	GG	GG	GG	GG	GG	GG	GG	GG	GG	GG	AG	GG	GG	GG	GG	GG	GG
SHRSPaS001786	1	69395148	G	-	TG	GG	TG	TT	GG	GG	GG	GG	GG	GG	GG	GG	GG	GG	GG	GG	GG	GG	GG	GG	TG	GG	GG	GG	TG	TG	GG	GG	TT	GG	GG	GG	GG	GG	GG	GG	TG	GG	TG	GG	GG	GG	GG	GG	GG
SHRSPaS002289	1	69647970	C	+	TC	CC	TC	TT	CC	CC	CC	CC	CC	CC	CC	CC	CC	CC	CC	CC	CC	CC	CC	CC	TC	CC	CC	CC	TC	TC	CC	CC	TT	CC	CC	CC	CC	CC	CC	CC	TC	CC	TC	CC	CC	CC	CC	CC	CC
SHRSPaS003680	1	70050531	T	+	TG	TT	GG	GG	TT	TT	TG	TT	TT	TT	TT	TT	TG	TT	TT	TT	TT	TT	TT	TG	TG	TT	TG	TG	TG	TT	TT	TT	GG	TG	TG	TT	GG	TT	TT	TT	TG	TG	TG	TT	TT	TT	TT	TT	TT
SHRSPaS005820	1	70080216	C	-	CC	TT	TC	CC	TT	TC	TC	TT	TC	TC	CC	TT	TC	CC	CC	CC	TC	TC	TT	TT	CC	TC	TT	TT	TC	CC	TC	TC	CC	TT	TC	CC	TT	TC	TC	TT	TC	TT	CC	TC	TC	TC	TT	TC	TC
SHRSPaS002915	1	70146913	A	+	AG	AA	AG	GG	AA	AA	AA	AA	AA	AA	AA	AA	AA	AA	AA	AG	AA	AA	AA	AA	AG	AA	AA	AA	AG	AA	AA	AA	GG	AA	AA	AG	AA	AA	AA	AA	AG	AA	AG	AA	AA	AA	AA	AA	AA
SHRSPaS002245	1	70264843	T	+	TG	TT	TG	GG	TT	TT	TT	TT	TT	TT	TT	TT	TT	TT	TT	TG	TT	TT	TT	TT	TG	TT	TT	TT	TG	TT	TT	TT	GG	TT	TT	TG	TT	TT	TT	TT	TG	TT	TG	TT	TT	TT	TT	TT	TT
SHRSPaS005444	1	70533341	A	+	AA	GG	AG	AA	AG	AG	AG	AA	GG	AG	AA	GG	AG	AA	AA	AA	AG	AA	AG	GG	AA	AG	GG	AA	AA	AA	AG	AG	AA	GG	AG	AA	GG	AG	AA	GG	AA	AG	AA	AA	GG	GG	GG	AG	AA
SHRSPaS004524	1	70587267	C	-	TC	CC	CC	CC	CC	CC	TC	CC	TC	TC	CC	CC	TC	TC	TT	TC	TC	CC	CC	CC	TC	TC	CC	CC	CC	TT	TC	TC	CC	CC	CC	TC	CC	TC	TC	CC	CC	CC	TC	TC	TC	TC	CC	TC	TC
SHRSPaS006634	1	70619734	G	-	GG	AG	GG	GG	AA	AA	GG	GG	AG	GG	AG	AG	GG	GG	GG	GG	GG	GG	AA	GG	AG	AG	AG	AG	AA	GG	AG	GG	GG	AG	GG	GG	AA	GG	AG	GG	AA	GG	GG	GG	AG	AG	GG	AG	GG
SHRSPaS002480	1	70660026	A	+	AG	AA	AG	GG	AA	AA	AA	AA	AA	AA	AA	AA	AG	AA	AA	AG	AA	AA	AA	AA	AG	AA	AA	AA	AG	AA	AA	AA	GG	AA	AA	AG	AA	AA	AA	AA	AG	AA	AG	AA	AA	AA	AA	AA	AA
SHRSPaS001944	1	70702201	A	+	AG	AA	AG	GG	AA	AA	AA	AA	AA	AA	AA	AA	AA	AA	AA	AG	AA	AA	AA	AA	AG	AA	AA	AA	AG	AA	AA	AA	GG	AA	AA	AG	AA	AA	AA	AA	AG	AA	AG	AA	AA	AA	AA	AA	AA
SHRSPaS002001	1	70728996	C	-	TC	CC	TC	TT	CC	CC	CC	CC	CC	CC	CC	CC	CC	CC	CC	TC	CC	CC	CC	CC	TC	CC	CC	CC	TC	CC	CC	CC	TT	CC	CC	TC	CC	CC	CC	CC	TC	CC	TC	CC	CC	CC	CC	CC	CC
SHRSPaS002586	1	70816843	A	-	AA	GG	AG	AA	GG	GG	GG	GG	GG	GG	GG	GG	GG	AA	GG	AA	GG	AG	GG	GG	AG	GG	GG	GG	AG	GG	GG	AG	AA	GG	AG	AA	GG	AG	AG	AA	AG	GG	AA	GG	GG	GG	GG	GG	GG
SHRSPaS003954	1	70828174	G	+	GG	GG	GG	GG	GG	GG	AG	AA	AG	AG	GG	GG	AG	GG	AA	GG	AG	AG	AG	GG	AG	AG	GG	GG	GG	AA	AG	GG	GG	GG	GG	GG	GG	GG	GG	NN	GG	GG	GG	AG	AG	AG	GG	AG	AG
SHRSPaS004381	1	70950135	C	-	TC	TT	TT	TT	TT	TT	TT	TT	TT	TT	TT	TT	TT	CC	TT	TC	TT	TT	TT	TT	TT	TT	TT	TT	TT	TT	TT	TC	TT	TT	TC	TC	TT	TT	TT	TT	TT	TT	TT	TT	TT	TT	TT	TT	TT
SHRSPaS002141	1	70995430	C	-	AC	CC	AC	AA	CC	CC	CC	CC	CC	CC	CC	CC	CC	CC	CC	AC	CC	CC	CC	CC	CC	CC	CC	CC	CC	AC	CC	CC	AA	CC	CC	AC	CC	CC	CC	CC	CC	CC	AC	CC	CC	CC	CC	CC	CC
SHRSPaS001205	1	71224634	G	+	AG	GG	AG	AA	GG	GG	GG	GG	GG	GG	GG	GG	GG	GG	GG	AG	GG	GG	GG	GG	AG	GG	GG	GG	AG	AG	GG	GG	AA	GG	GG	AG	GG	GG	GG	GG	AG	GG	AG	GG	GG	GG	GG	GG	GG
SHRSPaS003016	1	71271155	T	+	TC	TC	TT	TT	TT	TT	TC	TT	TC	TC	TT	TT	CC	CC	TT	TC	CC	TT	TT	TC	TT	TC	TT	TT	TT	TT	TT	CC	TT	TT	TC	TC	TT	TC	TT	TT	TT	TT	TT	TC	TC	TC	TC	TC	TC
SHRSPaS004404	1	71339727	G	+	AG	GG	GG	AA	GG	GG	GG	GG	GG	GG	GG	GG	GG	GG	GG	AG	GG	GG	GG	GG	AG	GG	GG	GG	AG	AG	GG	GG	AA	GG	GG	AG	GG	GG	GG	GG	AG	GG	AG	GG	GG	GG	GG	GG	GG
SHRSPaS001434	1	71602682	C	-	TC	CC	TC	TT	CC	CC	CC	CC	CC	CC	CC	CC	CC	CC	CC	TC	CC	CC	CC	CC	TC	CC	CC	CC	TC	TC	CC	CC	TT	CC	CC	TC	CC	CC	CC	CC	TC	CC	TC	CC	CC	CC	CC	CC	CC
SHRSPaS006729	1	71763186	C	-	CC	TC	TC	CC	CC	CC	TC	CC	CC	TC	CC	TT	TC	CC	CC	CC	TC	CC	TC	TT	CC	CC	TT	CC	CC	CC	TC	TC	CC	CC	TC	CC	TT	TC	CC	CC	CC	CC	CC	TC	CC	CC	TT	CC	TC
SHRSPaS004653	1	71763267	C	-	TC	CC	CC	CC	CC	CC	TC	CC	TC	TC	TC	CC	TC	TT	TT	TC	TC	CC	CC	CC	CC	TC	CC	CC	CC	CC	CC	TC	CC	CC	CC	TC	CC	TC	TC	CC	CC	CC	CC	TC	TC	TC	CC	TC	TC
SHRSPaS005197	1	71862804	A	+	AA	AA	AG	AA	AA	AA	AA	AA	AA	AA	AA	AA	AA	AA	AA	AA	AA	AA	AA	AA	AA	AA	AA	AA	AA	AA	AA	AA	AA	AA	AA	AA	AA	AA	AG	AA	AA	AA	AA	AA	AA	AA	AA	AA	AA
SHRSPaS006655	1	72081259	T	-	TT	TC	TT	TT	TC	TC	TT	CC	TC	TT	TC	TT	TT	TT	TT	TT	TT	CC	TT	TT	TT	TC	TT	CC	TT	TT	TT	TT	TT	TC	TT	TT	TT	TT	TT	TT	TT	TT	TT	TT	TC	TC	TT	TC	TT
SHRSPaS003061	1	72332899	A	-	AG	AA	AG	GG	AA	AA	AA	AA	AA	AA	AA	AA	AA	AA	AA	AG	AA	AA	AA	AA	AG	AA	AA	AA	AG	AG	AA	AA	GG	AA	AA	AG	AA	AA	AA	AA	AG	AA	AG	AA	AA	AA	AA	AA	AA
SHRSPaS005781	1	72481320	T	+	TT	CC	TC	TC	CC	CC	TC	CC	TC	TC	TC	CC	TC	TT	TT	TT	TC	CC	CC	CC	TT	TC	CC	CC	TC	TT	TC	TC	TC	CC	TC	TT	CC	TC	TC	CC	TC	CC	TT	TC	TC	TC	CC	TC	TC
SHRSPaS001049	1	72509590	C	-	TC	CC	TC	TT	CC	CC	CC	CC	CC	CC	CC	CC	TC	CC	CC	TC	CC	CC	CC	CC	TC	CC	CC	CC	TC	TC	CC	CC	TT	CC	CC	TC	CC	CC	CC	CC	TC	CC	TC	CC	CC	CC	CC	CC	CC
SHRSPaS006748	1	72562951	G	-	GG	AG	AG	GG	GG	GG	AG	GG	GG	AG	GG	AA	AG	GG	GG	GG	AG	GG	AA	AA	GG	GG	AA	GG	GG	GG	AG	AG	GG	GG	AG	GG	AA	AG	GG	AG	GG	AG	GG	AG	GG	GG	AA	GG	AG
SHRSPaS005572	1	72735425	T	+	TG	TT	TG	GG	TT	TT	TT	TT	TT	TT	TT	TT	TT	TT	TT	TG	TT	TT	TT	TT	TG	TT	TT	TT	TG	TG	TT	TT	GG	TT	TT	TG	TT	TT	TT	TT	TG	TT	TG	TT	TT	TT	TT	TT	TT
SHRSPaS002793	1	72754739	T	+	TC	TT	TC	CC	TT	TT	TT	TT	TT	TT	TT	TT	TT	TT	TT	TC	TT	TT	TT	TT	TC	TT	TT	TT	TC	TC	TT	TT	CC	TT	TT	TC	TT	TT	TT	TT	TC	TT	TC	TT	TT	TT	TT	TT	TT
SHRSPaS005136	1	72789714	G	+	GG	AG	AG	GG	GG	GG	AG	GG	GG	AG	GG	AA	AG	GG	GG	GG	AG	GG	AG	AA	GG	GG	AA	GG	GG	GG	AG	AG	GG	GG	AG	GG	AA	AG	AG	GG	GG	GG	GG	AG	GG	GG	AA	GG	AG
SHRSPaS002279	1	72952145	T	+	TT	TC	TC	TT	TT	TC	TC	TT	TT	CC	TC	CC	TC	TC	TC	TT	TC	TT	TC	CC	TC	TT	CC	TT	TT	TT	CC	TC	TT	TT	TC	TT	CC	CC	CC	TT	TT	TC	TT	TC	TT	TT	CC	TT	TC
SHRSPaS006568	1	72995812	T	-	TT	TT	TC	TT	TC	TT	TT	TT	TT	TC	TT	TT	TT	TT	TT	TT	TC	TT	TT	TC	TT	TT	TC	TC	TC	TT	TT	TC	TT	TC	TT	TT	CC	TT	TC	TT	TC	TT	TT	TT	TT	TT	TC	TT	TT
SHRSPaS005680	1	73186206	T	+	TT	TT	TC	TT	TT	TT	TT	CC	TT	TT	TT	TT	TT	TT	TT	TT	TT	TC	TT	TT	TC	TT	TT	TC	TC	TC	TT	TT	TT	TT	TT	TT	TT	TT	TT	TT	TC	TC	TT	TT	TT	TT	TT	TT	TT
SHRSPaS005313	1	73379771	C	-	CC	AA	AC	CC	AA	AA	AA	AA	AC	AC	AA	AA	AA	CC	AA	CC	AC	AC	AA	AA	CC	AA	AA	AA	AC	AC	AA	AC	CC	AA	AC	CC	AA	AA	AA	AA	AC	AC	CC	AC	AC	AC	AA	AC	AC
SHRSPaS003197	1	73419447	T	-	TC	CC	CC	CC	CC	CC	TC	CC	CC	CC	CC	CC	TC	TC	TC	TC	CC	CC	CC	CC	TC	TC	TT	CC	CC	TC	CC	TT	CC	CC	TC	TC	CC	TC	TC	CC	CC	CC	CC	CC	CC	CC	CC	CC	CC
SHRSPaS002392	1	73442865	C	+	AC	CC	AC	AA	CC	CC	CC	CC	CC	CC	CC	CC	CC	CC	CC	AC	AC	CC	CC	CC	AC	CC	CC	CC	AC	AC	CC	CC	AA	CC	CC	AC	CC	CC	CC	CC	AC	CC	AC	CC	CC	CC	CC	CC	CC
SHRSPaS001302	1	73473302	G	+	AG	GG	AG	AA	AG	AG	GG	AA	GG	GG	GG	GG	GG	GG	GG	AG	AG	GG	GG	GG	AG	GG	GG	AG	AA	AG	GG	GG	AA	AA	GG	AG	GG	GG	GG	GG	AA	GG	AG	GG	GG	GG	GG	AG	GG
SHRSPaS002729	1	73554127	C	+	TC	CC	TC	TT	CC	CC	CC	CC	CC	CC	CC	CC	CC	CC	CC	TC	TC	CC	CC	CC	TC	CC	CC	CC	TC	TC	CC	CC	TT	CC	CC	TC	CC	CC	CC	CC	TC	CC	TC	CC	CC	CC	CC	CC	CC
SHRSPaS001026	1	73621053	G	+	AG	AG	AG	AA	GG	AG	AG	GG	GG	AG	GG	AA	GG	GG	GG	AG	AG	GG	AA	AG	AG	GG	AA	GG	AG	AA	AG	AG	AA	GG	AG	AG	GG	AG	AG	GG	AG	GG	AG	AG	GG	GG	AA	GG	AG
SHRSPaS002715	1	73795618	T	+	TT	CC	TC	TT	CC	CC	TC	CC	TC	TC	CC	CC	TC	TT	TT	TT	TC	CC	CC	CC	TT	TC	CC	CC	TC	TT	TC	TC	TT	CC	CC	TT	CC	TC	TC	CC	TC	TC	TT	TC	TC	TC	CC	TC	TC
SHRSPaS002172	1	73862255	T	-	TC	TT	TC	CC	TT	TT	TT	TT	TT	TT	TT	TT	TT	TT	TT	TC	TC	TT	TT	TT	TC	TT	TT	TT	TC	TC	TT	TT	CC	TT	TT	TC	TT	TT	TT	TT	TC	TC	TC	TT	TT	TT	TT	TT	TT
SHRSPaS006643	1	74072725	T	+	TT	TT	TC	TT	TT	TT	TT	TT	TT	TT	TT	TT	TT	TT	TT	TT	TC	TT	TT	TT	TT	TT	TT	TT	TT	TC	TT	TT	TT	TT	TT	TT	TT	TT	TT	TT	TT	TT	TT	TT	TT	TT	TT	TT	TT
SHRSPaS005325	1	74191942	C	+	CC	CC	TC	CC	CC	CC	CC	CC	CC	CC	CC	CC	CC	CC	CC	CC	CC	CC	CC	CC	CC	CC	CC	CC	CC	CC	CC	CC	CC	CC	CC	CC	CC	CC	CC	CC	CC	CC	CC	CC	CC	CC	CC	CC	CC
SHRSPaS005664	1	74256884	C	-	CC	TT	TC	CC	TT	TT	TC	TT	TC	TC	TC	TT	TC	CC	CC	CC	TC	TT	TT	TT	CC	TC	TT	TT	TC	CC	TC	TC	CC	TT	TC	CC	TT	TC	TC	TT	TC	TC	CC	TC	TC	TC	TT	TC	TC
SHRSPaS006673	1	74444472	C	-	CC	CC	TT	TC	CC	CC	CC	CC	CC	CC	CC	NN	NN	CC	CC	NN	TC	CC	NN	NN	TC	CC	NN	CC	TC	TC	CC	CC	TC	CC	CC	NN	CC	CC	CC	CC	TC	CC	CC	CC	CC	CC	CC	CC	CC
SHRSPaS001900	1	74532287	T	+	TG	TG	TG	TG	TG	GG	TT	GG	TT	TG	GG	TG	TG	TT	GG	TG	GG	TG	GG	TG	TG	TG	TG	GG	GG	GG	TT	TG	TG	GG	TT	TG	GG	TT	TG	GG	GG	GG	TG	TT	TT	TT	TT	TG	TT
SHRSPaS005615	1	74634352	G	+	GG	TG	GG	GG	TG	TT	GG	GG	GG	GG	TT	GG	GG	GG	GG	GG	GG	GG	GG	GG	GG	GG	TG	TT	TG	GG	GG	GG	GG	TT	GG	GG	TT	GG	GG	TT	TG	TG	GG	GG	GG	GG	GG	TG	GG
SHRSPaS002979	1	74851975	G	+	GG	AA	AG	AG	AA	AA	AG	AA	AA	AG	AG	AA	AG	GG	GG	GG	AA	AA	AA	AA	AG	AA	AA	AA	AA	NN	AG	AG	AG	AG	AA	GG	AA	AG	AG	AA	AA	AA	GG	AG	AG	AG	AA	AG	AG
SHRSPaS005492	1	74889074	G	-	GG	AG	GG	GG	AG	GG	AG	GG	AG	AG	GG	AG	GG	GG	GG	GG	GG	GG	GG	AG	GG	GG	AA	AG	GG	GG	AG	GG	GG	GG	AG	GG	GG	AG	AG	AG	GG	AG	GG	AG	AG	AG	AA	GG	AG
SHRSPaS002471	1	74922605	T	-	TC	TT	TC	TC	TT	TT	TT	TT	TT	TT	TT	TT	TT	TT	TT	TC	TT	TT	TT	TT	TT	TT	TT	TT	TT	TT	TT	TT	TC	TT	TT	TC	TT	TT	TT	TT	TT	NN	TC	TT	TT	TT	TT	TT	TT
SHRSPaS006756	1	75674108	G	+	GG	AG	GG	GG	AG	AA	GG	AA	GG	GG	GG	GG	GG	GG	GG	GG	GG	AG	GG	GG	GG	AG	GG	GG	AG	GG	GG	GG	GG	AA	GG	GG	AA	GG	GG	AA	AG	AG	GG	GG	GG	GG	GG	AG	GG
SHRSPaS003996	1	75774764	C	-	CC	CC	CC	CC	CC	CC	TC	CC	CC	CC	TC	CC	CC	CC	CC	CC	CC	CC	CC	CC	CC	CC	CC	CC	CC	CC	CC	CC	CC	CC	TC	CC	CC	CC	CC	CC	CC	CC	TC	CC	TC	TC	CC	CC	CC
SHRSPaS006479	1	75914496	C	-	CC	TT	TC	CC	TT	TT	TC	CC	TC	TC	CC	TC	TC	CC	CC	CC	CC	CC	TC	TT	CC	TC	TT	CC	CC	CC	TC	TC	CC	TT	TC	CC	TT	TC	TC	CC	CC	TC	CC	TC	TC	TC	TT	TC	TC
SHRSPaS002919	1	75939116	C	-	TC	CC	TC	CC	CC	CC	CC	CC	CC	CC	CC	CC	CC	CC	CC	TC	TC	CC	CC	CC	CC	CC	CC	CC	CC	CC	CC	CC	CC	CC	CC	TC	CC	CC	CC	CC	CC	CC	TC	CC	CC	CC	CC	CC	CC
SHRSPaS005465	1	76049471	T	-	TT	CC	TC	TT	CC	TC	TC	TT	TC	TC	TT	TC	TC	TT	TT	TT	TT	TT	TT	CC	TT	TC	CC	TT	TT	TT	TC	TC	TT	TT	TC	TT	CC	TC	TC	TT	TT	TT	TT	TC	TC	TC	CC	TC	TC
SHRSPaS001473	1	76097980	G	-	AG	GG	AG	GG	GG	GG	GG	GG	GG	GG	GG	GG	GG	GG	GG	AG	AG	GG	GG	GG	GG	GG	GG	GG	GG	GG	GG	GG	GG	GG	GG	AG	GG	GG	GG	GG	GG	GG	AG	GG	GG	GG	GG	GG	GG
SHRSPaS002797	1	76196058	C	+	TC	CC	TC	CC	CC	CC	CC	CC	CC	CC	CC	CC	CC	CC	CC	TC	TC	CC	CC	CC	CC	CC	CC	CC	CC	CC	CC	CC	CC	CC	CC	TC	CC	CC	CC	CC	CC	CC	TC	CC	CC	CC	CC	CC	CC
SHRSPaS005011	1	76252903	G	+	TG	GG	GG	GG	GG	GG	GG	GG	GG	GG	GG	GG	GG	TG	TG	TG	GG	GG	GG	GG	GG	GG	GG	GG	GG	TG	GG	TG	GG	GG	GG	TG	GG	TG	GG	GG	GG	GG	TG	TG	TG	TG	GG	TG	TG
SHRSPaS001748	1	76291646	T	-	TG	TT	TG	TT	TT	TT	TT	TT	TT	TT	TT	TT	TT	TT	TT	TG	TG	TT	TT	TT	TT	TT	TT	TT	TT	TT	TT	TT	TT	TT	TT	TG	TT	TT	TT	TT	TT	TT	TG	TT	TT	TT	TT	TT	TT
SHRSPaS005092	1	76312394	G	-	GG	TT	TG	GG	TT	TT	TG	TT	TG	TG	TT	TT	TT	GG	GG	GG	TG	TT	GG	TT	GG	TG	TT	TT	TG	GG	TT	TG	GG	TT	TG	GG	TT	TG	TG	TT	TG	TG	GG	TG	TG	TG	TT	TG	TG
SHRSPaS002798	1	76318451	T	-	TC	CC	TC	TT	CC	CC	CC	CC	CC	CC	CC	TC	TC	CC	CC	TC	TT	TC	TC	CC	TC	TC	CC	CC	TT	TT	TC	CC	TT	CC	TC	TC	CC	CC	TC	CC	TT	TC	TT	CC	CC	CC	CC	CC	CC
SHRSPaS001264	1	76632776	C	+	AC	CC	AC	AA	CC	CC	CC	AA	AC	CC	AC	CC	CC	AC	CC	AC	AC	AA	AC	CC	AC	CC	CC	AC	AC	AC	CC	CC	AA	CC	CC	AC	CC	AC	CC	AC	AC	AC	AA	CC	AC	AC	CC	CC	CC
SHRSPaS001052	1	76659438	G	-	AG	GG	AG	AA	GG	GG	GG	GG	GG	GG	GG	GG	GG	GG	GG	AG	AG	GG	AG	GG	AA	GG	GG	GG	AG	AG	GG	GG	AA	GG	GG	AG	GG	GG	GG	GG	AG	AG	AG	GG	GG	GG	GG	GG	GG
SHRSPaS006044	1	77556785	G	-	AG	GG	AG	AA	GG	GG	GG	GG	GG	GG	GG	GG	GG	GG	GG	AG	AG	GG	GG	GG	AG	GG	GG	GG	AG	AG	GG	GG	AA	GG	GG	AG	GG	GG	GG	GG	AG	GG	AG	GG	GG	GG	GG	GG	GG
SHRSPaS002838	1	77706299	T	+	TC	TT	TC	CC	TT	TT	TT	TT	TT	TT	TT	TT	TT	TT	TT	TC	TC	TT	TT	TT	TC	TT	TT	TT	TC	TC	TT	TT	CC	TT	TT	TC	TT	TT	TT	TT	TC	TT	TC	TT	TT	TT	TT	TT	TT
SHRSPaS003583	1	77714425	T	-	TT	TT	TT	TT	TT	TT	TT	TT	TC	TT	CC	TT	TC	TC	TC	TT	TT	TT	TT	TT	TC	TC	TT	TT	TT	TT	TC	TT	TT	TT	TT	TT	TT	TC	TC	TT	TT	TT	TT	TC	TT	TT	TT	TC	TC
SHRSPaS002617	1	77724529	C	-	TC	CC	TC	TT	CC	CC	CC	CC	TC	CC	TT	CC	TC	TC	TC	TC	TC	CC	CC	CC	TT	TC	CC	CC	TC	TC	TC	CC	TT	CC	CC	TC	CC	TC	TC	CC	TC	CC	TC	TC	CC	CC	CC	TC	TC
SHRSPaS002935	1	77741952	C	-	TC	CC	TC	TT	CC	CC	CC	CC	TC	CC	TT	CC	TC	TC	TC	TC	TC	CC	CC	CC	TT	TC	CC	CC	TC	TC	TC	CC	TT	CC	CC	TC	CC	TC	TC	CC	TC	CC	TC	TC	CC	CC	CC	TC	TC
SHRSPaS006803	1	77929485	T	+	TC	TT	TC	CC	TT	TT	TT	TT	TT	TT	TT	TT	TT	TT	TT	TC	TC	TT	TT	TT	TC	TT	TT	TT	TC	TC	TT	TT	CC	TT	TT	TC	TT	TT	TT	TT	TC	TT	TC	TT	TT	TT	TT	TT	TT
SHRSPaS001794	1	77999046	G	+	AG	GG	AG	AA	GG	GG	GG	GG	GG	GG	GG	GG	GG	GG	GG	AG	AG	GG	GG	GG	AG	GG	GG	GG	AG	AG	GG	GG	AA	GG	GG	AG	GG	GG	AG	GG	AG	GG	AG	GG	AG	AG	GG	GG	GG
SHRSPaS001092	1	78054952	T	-	TC	CC	TC	TT	CC	TC	CC	CC	CC	CC	CC	CC	CC	CC	CC	TC	TC	CC	TC	TC	TC	CC	TC	CC	TC	TC	CC	TC	TT	CC	CC	TC	CC	CC	CC	CC	TC	CC	TC	CC	CC	CC	CC	CC	CC
SHRSPaS004682	1	78297070	A	+	AC	AA	AA	AA	AA	AA	AA	AA	AA	AA	AA	AA	AA	AA	AA	AC	AA	AA	AA	AA	AA	AA	AA	AA	AA	AA	AA	AC	AA	AA	AA	AC	AA	AA	AA	AA	AA	AA	AA	AA	AA	AA	AA	AA	AA
SHRSPaS003223	1	78467744	G	-	AG	AA	AG	AG	AA	AA	AG	AA	AA	AG	AA	AA	AG	GG	AA	AG	AA	AA	AA	AA	AG	AG	AA	AA	AA	AG	AG	AG	AG	AA	AG	AG	AA	AG	AG	AA	AA	AG	AG	AA	AG	AG	AA	AA	AA
SHRSPaS006574	1	78789212	A	+	AA	AA	AG	GG	AA	AA	AA	AA	AA	AA	AA	AA	AA	AG	AA	AG	AG	AA	AA	AA	AG	AA	AA	AA	AG	AG	AA	AA	GG	AA	AA	AG	AA	AA	AA	AA	AG	AG	AA	AA	AA	AA	AA	AA	AA
SHRSPaS005789	1	79156446	T	+	TT	TT	TC	TT	TT	TT	TT	TT	TT	TT	TC	TT	TT	TC	CC	TT	TT	TT	TC	TT	TT	TT	TT	TT	TT	TT	TC	TT	TT	TT	TT	TT	TT	TT	TC	TT	TT	TT	TT	TC	TT	TT	TT	TT	TC
SHRSPaS003868	1	79359363	C	-	TC	CC	CC	TT	CC	CC	CC	CC	CC	TC	TC	CC	CC	CC	TT	TC	TC	CC	TC	CC	TC	TC	CC	CC	TC	TC	TC	CC	TT	CC	TC	TC	CC	CC	TC	CC	TC	TC	TC	CC	CC	CC	CC	TC	CC
SHRSPaS001087	1	79480202	C	-	AC	AA	AC	CC	AA	AA	AC	CC	AC	AC	CC	AA	AC	CC	CC	AC	AC	AC	AA	AA	CC	AA	AA	CC	AC	AC	CC	AA	CC	AA	AC	AC	AA	AA	CC	CC	AC	AC	CC	AC	AC	AC	AA	AC	AC
SHRSPaS005121	1	79582617	G	-	GG	GG	AG	GG	GG	GG	GG	GG	GG	AG	GG	GG	AG	AG	GG	GG	GG	GG	GG	GG	GG	GG	GG	GG	GG	GG	AG	GG	GG	GG	GG	GG	GG	GG	GG	GG	GG	GG	GG	AG	GG	GG	GG	GG	AG
SHRSPaS005594	1	79596144	G	-	GG	TG	GG	GG	TG	TG	TG	GG	GG	GG	GG	GG	GG	GG	GG	GG	GG	GG	GG	GG	GG	GG	TG	GG	GG	GG	GG	GG	GG	GG	GG	GG	GG	GG	GG	GG	GG	GG	GG	TG	GG	GG	GG	TG	TG
SHRSPaS005171	1	79628302	C	+	CC	TT	TC	CC	TT	TT	TC	TC	TC	TC	CC	TT	TC	CC	CC	CC	TC	CC	TT	TT	CC	TC	TT	TT	TC	CC	TC	TC	CC	TT	TC	CC	TT	TC	TC	TT	TC	TC	CC	TC	TC	TC	TT	TC	TC
SHRSPaS002984	1	80043989	G	-	AG	AA	AG	AG	AA	AA	AG	GG	AG	GG	GG	GG	AG	GG	GG	AG	AG	GG	AG	GG	GG	AG	AG	AA	GG	GG	GG	AG	AG	AA	AG	AG	GG	AG	GG	GG	GG	GG	GG	GG	AG	AG	AG	AG	GG
SHRSPaS001347	1	80409314	A	-	AG	AA	AG	AA	AA	AA	GG	GG	AA	AG	AA	AG	AG	GG	AG	AG	AA	GG	GG	AA	AG	AG	AG	GG	AA	AG	AG	AG	AA	GG	AA	AG	AA	AA	AG	AG	AA	AG	AG	AG	AA	AA	AA	AA	AG
SHRSPaS002188	1	80653771	T	+	TG	TT	TG	TT	TT	TG	TT	TT	TG	TT	TT	TT	TT	TG	GG	TG	TT	TT	TT	TT	TT	TG	TT	TT	TT	TG	TT	TG	TT	TT	TT	TG	TT	TT	TG	TT	TT	TT	TG	TG	TG	TG	TT	TT	TG
SHRSPaS005731	1	80938725	A	+	AA	GG	AG	AA	GG	AG	AG	AA	AG	AG	AG	GG	AG	AA	AA	AA	AG	AA	GG	GG	AA	AG	GG	AG	AG	AA	AG	AG	AA	AG	AG	AA	GG	AG	AG	AG	AG	GG	AA	AG	AG	AG	GG	AG	AG
SHRSPaS005039	1	81410656	G	+	GG	TT	TG	GG	TT	TG	TG	TT	TG	GG	TG	TG	TG	GG	GG	GG	TG	TG	GG	TT	GG	TG	TG	TT	GG	GG	GG	GG	GG	TT	GG	GG	TG	TG	GG	TT	GG	TG	GG	GG	TG	TG	TG	TG	GG
SHRSPaS003146	1	81623198	C	+	TC	CC	CC	TC	CC	CC	CC	CC	CC	CC	CC	CC	CC	CC	CC	TC	TC	CC	CC	CC	TC	CC	CC	CC	TC	CC	CC	CC	TC	CC	CC	TC	CC	CC	CC	CC	TC	CC	TC	CC	CC	CC	CC	CC	CC
SHRSPaS001945	1	81764794	C	-	TC	TT	TC	TC	TT	TC	TC	TT	TC	TC	TT	TT	TC	CC	CC	TC	TT	TT	TT	TT	TC	TT	TT	TT	TT	TC	TC	TC	TC	TT	TC	TC	TT	TC	TC	TT	TT	TT	TC	TC	TC	TC	TT	TC	TC
SHRSPaS001070	1	81777206	G	+	AG	AA	AG	AG	AA	AG	AG	AA	AG	AG	AA	AA	AG	GG	GG	AG	AA	AA	AA	AA	AG	AA	AA	AA	AA	AG	AG	AG	AG	AA	AG	AG	AA	AG	AG	AA	AA	AA	AG	AG	AG	AG	AA	AG	AG
SHRSPaS003555	1	81923275	G	-	AG	GG	GG	GG	GG	GG	GG	GG	GG	GG	GG	GG	GG	AG	GG	AG	GG	GG	GG	GG	GG	GG	GG	GG	GG	GG	GG	AG	GG	GG	GG	AG	GG	GG	GG	GG	GG	GG	GG	GG	GG	GG	GG	GG	GG
SHRSPaS006811	1	81926864	A	+	AA	AA	AG	AG	AA	AG	AA	AA	AA	AA	GG	AA	AA	AG	AA	AA	AA	AA	AA	AA	AA	AA	AA	AA	AA	AA	AA	AA	AG	AA	AA	AA	AA	AA	AA	AA	AA	AA	AA	AG	AA	AA	AA	AA	AG
SHRSPaS004461	1	82036016	T	+	TC	TT	TT	TC	TT	TT	TT	TC	TT	TT	TT	TT	TT	TT	TT	TC	TC	TT	TT	TT	TC	TT	TT	TT	TC	TC	TT	TT	TC	TT	TT	TC	TT	TT	TT	TT	TC	TT	TC	TT	TT	TT	TT	TT	TT
SHRSPaS006572	1	82036475	T	+	TT	TT	TC	TT	TC	TT	TT	TT	TC	TT	TT	TC	TC	TT	TT	TT	TC	TT	TT	TT	TT	TC	TT	TT	TT	TT	TT	TT	TT	TT	TC	TT	TC	TT	TT	TT	TT	TT	TT	TT	TC	TC	TT	TT	TT
SHRSPaS001009	1	82086279	A	-	AG	AA	AG	AG	AA	AA	GG	AA	AA	AG	AA	AA	AA	GG	AA	AG	AA	AG	AG	AA	AA	AA	GG	AA	AG	AA	AG	GG	AG	AA	AA	AG	AG	AA	AG	AA	AG	AA	AA	GG	AA	AA	GG	AA	GG
SHRSPaS004667	1	82088981	A	+	AG	AA	AA	AG	AA	AA	AA	AG	AA	AA	AA	AA	AA	AA	AA	AG	AG	AA	AA	AA	AG	AA	AA	AA	AG	AG	AA	AA	AG	AA	AA	AG	AA	AA	AA	AA	AG	AA	AG	AA	AA	AA	AA	AA	AA
SHRSPaS006199	1	82117583	C	+	TC	TT	TC	TC	TT	TC	CC	TC	TC	TC	CC	TT	TC	CC	CC	TC	TT	CC	TC	TT	TC	TC	CC	TT	TC	TC	CC	CC	TC	TT	TC	TC	TC	TC	CC	TT	TC	TT	TC	CC	TC	TC	TC	TC	CC
SHRSPaS003921	1	82117681	A	+	AG	AA	AA	AA	AA	AA	AA	AG	AA	AA	AA	AA	AA	AA	AA	AG	AA	AA	AA	AA	AA	AA	AA	AA	AA	AA	AA	AA	AA	AA	AA	AG	AA	AA	AA	AA	AA	AA	AG	AA	AA	AA	AA	AA	AA
SHRSPaS003648	1	82292987	A	-	AG	AA	AA	AG	AA	AA	AG	AA	AA	AA	AA	AA	AG	AG	AA	AG	AA	AA	AA	AA	AA	AG	AA	AA	AA	AG	AG	AG	AG	AA	AA	AG	AA	AA	AA	AA	AA	AA	AA	AA	AA	AA	AA	AG	AA
SHRSPaS004805	1	82626476	T	+	GG	GG	GG	TG	GG	GG	GG	TG	TG	TG	GG	GG	TG	TG	TG	GG	TG	TT	GG	GG	TG	GG	GG	GG	GG	GG	TG	GG	TG	TG	GG	GG	TG	GG	GG	TG	GG	GG	TG	TG	TG	TG	GG	GG	TG
SHRSPaS003252	1	82707052	T	+	TC	CC	CC	TT	CC	CC	CC	TC	TC	TC	CC	CC	TC	TC	TC	TC	CC	CC	CC	CC	TT	CC	CC	TC	TC	TC	TC	CC	TT	TT	CC	TC	CC	CC	CC	TC	TC	TC	TT	CC	TC	TC	CC	TC	CC
SHRSPaS001917	1	82722314	T	+	TC	CC	TC	TC	CC	TC	TT	TC	TC	TC	TT	TC	TC	TT	TT	TC	TC	TT	TC	CC	TC	TC	TT	CC	TC	TC	TT	TT	TC	CC	TC	TC	TC	TC	TT	TC	TC	CC	TC	TT	TC	TC	TC	TC	TT
SHRSPaS004593	1	82745126	T	-	TC	TT	TT	TC	TT	TT	TT	TC	TT	TT	TT	TT	TT	TT	TT	TC	TT	TT	TT	TT	TC	TT	TT	TT	TC	TC	TT	TT	TC	TT	TT	TC	TT	TT	TT	TT	TC	TT	TC	TT	TT	TT	TT	TT	TT
SHRSPaS004394	1	82785523	G	-	AG	GG	GG	GG	GG	GG	GG	GG	GG	GG	GG	GG	GG	GG	GG	AG	GG	GG	GG	GG	GG	GG	GG	GG	GG	AG	GG	AG	GG	GG	GG	AG	GG	GG	GG	GG	GG	GG	GG	GG	GG	GG	GG	GG	GG
SHRSPaS006859	1	82822299	T	+	TT	CC	TC	TT	CC	CC	TC	TT	TC	TC	CC	CC	TC	TT	TT	TT	TC	TC	CC	CC	TT	TC	CC	CC	TC	TT	TC	TC	TT	CC	TC	TT	TC	TC	TC	CC	TC	CC	TT	TC	TC	TC	CC	TC	TC
SHRSPaS004842	1	82823331	C	+	TC	CC	CC	TC	CC	CC	CC	TC	CC	CC	CC	CC	CC	CC	CC	TC	CC	CC	CC	CC	CC	CC	CC	CC	CC	CC	CC	CC	TC	CC	CC	TC	CC	CC	CC	CC	CC	CC	TC	CC	CC	CC	CC	CC	CC
SHRSPaS006986	1	82889304	G	-	GG	AA	AG	GG	AA	AA	AG	AG	AG	AG	AA	AA	AG	GG	GG	GG	AG	AA	AA	AA	GG	AG	AA	AA	AG	GG	AG	AG	GG	AA	AG	GG	AG	AG	AG	AG	AG	AA	GG	AG	AG	AG	AA	AG	AG
SHRSPaS005425	1	83145388	A	+	AA	CC	AC	AA	CC	CC	AC	AA	AC	CC	CC	CC	AC	AA	AA	AA	AC	AC	AC	CC	AA	AC	AC	CC	AC	AA	AC	AC	AA	CC	AC	AA	AC	AC	AC	CC	AC	CC	AA	AC	AC	AC	CC	AC	AC
SHRSPaS004813	1	83251091	T	+	TC	CC	CC	CC	CC	CC	CC	CC	CC	TC	CC	CC	TC	TC	TC	TC	CC	CC	CC	CC	TC	CC	CC	CC	CC	TC	TC	TC	CC	CC	TC	TC	CC	TC	CC	CC	CC	CC	CC	TC	TC	TC	CC	CC	TC
SHRSPaS006254	1	83253394	C	+	TC	TT	TC	TT	TT	TT	TT	TT	TT	TC	TT	TT	TC	CC	CC	TC	TC	TT	TT	TT	TC	TT	TT	TT	TT	TC	TC	TC	TT	TT	TC	TC	TT	TC	TC	TT	TT	TT	TT	TC	TC	TC	TT	TT	TC
SHRSPaS002036	1	83271934	G	-	AG	GG	AG	AG	GG	GG	GG	AG	GG	GG	GG	GG	GG	AG	GG	AG	AG	GG	GG	GG	AG	GG	GG	GG	AG	GG	GG	GG	AG	GG	GG	AG	GG	GG	AG	GG	AG	GG	AG	GG	GG	GG	GG	GG	GG
SHRSPaS001907	1	83926107	C	-	TT	TT	TC	TT	TT	TT	TT	TT	TT	TT	TT	TT	TT	TC	TC	TT	TT	TT	TT	TT	TC	TC	TT	TT	TT	TT	TT	TT	TT	TT	TT	TT	TT	TT	TT	TT	TT	TT	TT	TT	TT	TT	TT	TT	TT
SHRSPaS002411	1	84005939	C	-	TC	TC	CC	TC	CC	CC	TC	TT	CC	TC	TT	TT	TC	CC	CC	TC	TC	TT	TT	TT	TC	TC	TC	TT	TC	TC	TC	TC	TC	TT	CC	TC	CC	TC	TC	TT	TC	TT	TC	CC	CC	CC	TT	CC	CC
SHRSPaS001584	1	84269503	G	-	AG	AG	AG	AG	AA	AA	GG	GG	AG	AG	AG	GG	AG	GG	GG	AG	AG	GG	GG	GG	GG	GG	AG	GG	AG	AG	AG	AG	AG	GG	AA	AG	AA	GG	AG	GG	AG	GG	AG	AG	AA	AA	GG	AA	AG
SHRSPaS005302	1	84278176	G	-	GG	AG	GG	GG	GG	GG	AG	NN	GG	AG	GG	AA	AG	AG	AG	GG	GG	AG	AG	AG	GG	AA	AG	AA	GG	GG	AG	GG	GG	AA	GG	GG	GG	AA	GG	AA	GG	AA	GG	GG	GG	GG	AG	GG	GG
SHRSPaS002757	1	84297296	C	-	AC	AC	CC	AC	CC	CC	AC	AA	CC	AC	AC	AA	AC	AC	AC	AC	AC	AA	AA	AA	AC	AA	AC	AA	AC	AC	AC	CC	AC	AA	CC	AC	CC	AA	AC	AA	AC	AA	AC	CC	CC	CC	AA	CC	CC
SHRSPaS002135	1	84379561	A	-	AG	AG	AA	AG	AG	AA	AG	GG	AG	AG	AA	GG	AG	AG	AA	AG	AG	GG	GG	GG	AG	GG	AG	GG	AG	AG	AG	AG	AG	GG	AA	AG	AA	GG	GG	GG	AG	GG	AG	AA	GG	GG	GG	AA	AA
SHRSPaS005560	1	84433677	C	+	CC	AC	CC	CC	AC	CC	AC	CC	AC	AC	CC	AA	AC	CC	CC	CC	CC	CC	AA	AA	CC	AC	AC	AA	CC	CC	AC	AC	CC	AA	CC	CC	CC	AC	AC	AA	CC	AA	CC	CC	AC	AC	AA	CC	CC
SHRSPaS002262	1	84711101	A	+	AG	GG	AG	AG	GG	AG	AG	GG	AG	AG	AA	AG	AG	AA	AA	AG	GG	GG	GG	GG	AG	AG	GG	GG	GG	AG	AG	AG	AG	GG	AG	AG	GG	AG	AG	GG	GG	GG	AG	AG	AG	AG	GG	AG	AG
SHRSPaS005975	1	84719356	T	+	TT	TT	TG	TG	TT	TT	TT	TT	TG	TG	TT	TT	TT	GG	GG	TT	TT	TT	TT	TT	TT	TG	TT	TT	TT	TG	TT	TT	TG	TT	TT	TT	TT	TG	TT	TT	TT	TT	TT	TT	TG	TG	TT	TT	TT
SHRSPaS003621	1	84723373	T	+	TG	GG	GG	GG	GG	TG	TG	GG	GG	GG	TT	GG	TG	GG	GG	TG	GG	GG	GG	GG	TG	GG	GG	GG	GG	GG	TG	TG	GG	GG	TG	TG	GG	GG	TG	GG	GG	GG	TG	TG	GG	GG	GG	TG	TG
SHRSPaS001723	1	84731852	C	-	TC	CC	TC	TT	CC	CC	CC	TT	CC	TT	CC	TC	CC	TT	TC	TC	TT	TT	CC	CC	TC	TC	TC	TT	TT	TT	CC	CC	TT	TT	CC	TC	CC	TC	CC	TC	TT	TT	TC	CC	TC	TC	TC	CC	CC
SHRSPaS006534	1	84881891	A	+	AA	AG	AA	AA	AG	AA	AA	AA	AG	AA	AA	AA	AA	AA	AA	AA	AA	AA	AA	GG	AA	AA	AA	AA	AA	AA	AA	AA	AA	AA	AA	AA	AA	AG	AA	AA	AA	AA	AA	AA	AG	AG	AG	AA	AA
SHRSPaS006616	1	84893110	C	+	TC	CC	TC	TC	CC	TC	TC	CC	TC	TC	CC	CC	CC	TT	TC	TC	CC	CC	CC	CC	CC	TC	CC	CC	CC	TC	CC	CC	TC	CC	CC	TC	CC	TC	CC	CC	CC	CC	CC	CC	TC	TC	CC	CC	CC
SHRSPaS004648	1	84916484	A	+	AC	CC	AC	AC	CC	AC	AC	AC	AC	AC	CC	CC	AC	AA	AA	AC	CC	CC	CC	CC	AC	AC	CC	CC	CC	AC	AC	AC	AC	CC	AC	AC	CC	AC	AC	CC	CC	CC	AC	AC	AC	AC	CC	AC	AC
SHRSPaS006709	1	84974181	T	+	GG	GG	TG	GG	GG	GG	TG	GG	TG	TG	TG	GG	TG	TT	TT	GG	GG	GG	GG	GG	TG	TG	GG	GG	GG	TG	TG	TG	GG	GG	TG	GG	GG	GG	TG	GG	GG	GG	GG	TG	GG	GG	GG	TG	TG
SHRSPaS004626	1	84987648	C	+	TC	CC	CC	TC	CC	CC	CC	TC	CC	CC	CC	CC	CC	CC	CC	TC	TC	CC	CC	CC	TC	CC	CC	CC	TC	TC	CC	CC	TC	CC	CC	TC	CC	CC	CC	TC	TC	CC	CC	CC	CC	CC	CC	CC	CC
SHRSPaS002277	1	85010095	T	-	TC	CC	TC	TC	CC	CC	CC	CC	CC	TC	TC	CC	TC	TT	TC	TC	CC	CC	CC	CC	TC	CC	CC	CC	CC	CC	TC	TC	TC	CC	TC	TC	CC	TC	TC	CC	CC	CC	TT	TC	CC	CC	CC	CC	TC
SHRSPaS003505	1	85249718	A	-	AC	AA	AA	AA	AA	AA	AA	AC	AA	AA	AA	AA	AA	AA	AA	AC	AA	AA	AA	AA	AA	AA	AA	AA	AA	AC	AA	AA	AA	AA	AA	AC	AA	AA	AA	AC	AA	AA	AA	AA	AA	AA	AA	AA	AA
SHRSPaS005885	1	85249790	T	-	TT	CC	TC	TT	CC	TC	TC	TC	TC	TC	CC	CC	TC	TT	TT	TT	TC	CC	CC	CC	TT	TC	CC	CC	TC	TT	TC	TC	TT	CC	TC	TT	CC	TC	TC	TC	TC	CC	TT	TC	TC	TC	CC	TC	TC
SHRSPaS003190	1	87453415	G	-	AG	GG	GG	AG	GG	GG	GG	AG	GG	GG	GG	GG	GG	GG	GG	AG	GG	GG	GG	GG	AG	GG	GG	GG	AG	AG	GG	GG	AG	GG	GG	AG	GG	GG	GG	AG	AG	GG	GG	GG	GG	GG	GG	GG	GG
SHRSPaS004374	1	87725850	G	-	AG	GG	GG	GG	GG	GG	GG	GG	GG	GG	GG	GG	GG	GG	GG	AG	GG	GG	GG	GG	GG	GG	GG	GG	GG	AG	GG	GG	GG	GG	GG	AG	GG	GG	GG	GG	GG	GG	AG	GG	GG	GG	GG	GG	GG
SHRSPaS001166	1	87758651	C	-	TC	TT	TC	TC	TT	TT	TC	TC	TC	TC	TT	TT	TC	CC	CC	TC	TT	TT	TT	TT	TC	TC	TT	TT	TT	TC	TC	TC	TC	TT	TC	TC	TT	TC	TC	TT	TT	TT	CC	TC	TC	TC	TT	TC	TC
SHRSPaS003088	1	87785029	T	+	TG	TT	TT	TG	TT	TT	TT	TG	TG	TT	TT	TT	TG	TT	TG	TG	TG	TT	TT	TT	TG	TT	TT	TT	TG	TG	TG	TT	TG	TT	TG	TG	TT	TG	TT	TG	TG	TT	TT	TT	TT	TT	TT	TT	TT
SHRSPaS001290	1	87848018	C	+	TC	TT	TC	TC	TT	TT	TC	TC	TC	TC	TT	TT	TC	CC	CC	TC	TT	TT	TT	TT	TC	TC	TT	TT	TT	TC	TC	TC	TC	TT	TC	TC	TT	TC	TC	TT	TT	TT	CC	TC	TC	TC	TT	TC	TC
SHRSPaS001879	1	87998056	A	-	AG	GG	AG	GG	GG	GG	GG	GG	AG	GG	GG	GG	AG	AG	AA	AG	GG	GG	GG	GG	AG	GG	GG	GG	GG	AG	AG	GG	GG	GG	GG	AG	GG	AG	AG	GG	GG	GG	AA	AG	AG	AG	GG	GG	AG
SHRSPaS001562	1	88169360	A	-	AG	GG	AG	AG	GG	GG	AG	GG	AG	AG	GG	GG	AG	AG	AA	AG	GG	GG	GG	GG	AG	AG	GG	GG	GG	AG	AG	AG	AG	GG	AG	AG	GG	AG	AG	GG	GG	GG	AA	AG	AG	AG	GG	AG	AG
SHRSPaS001992	1	88245735	G	+	AG	AA	AG	GG	AA	AA	AG	GG	AG	AG	AG	AA	AG	AG	GG	AG	AG	GG	AA	AA	GG	AG	AA	AA	AG	GG	AG	AG	GG	AA	AG	AG	AA	AG	AG	GG	AG	AA	AG	AG	AA	AA	AA	AG	AG
SHRSPaS005739	1	88569513	G	+	GG	AG	GG	GG	AG	AG	GG	GG	AG	GG	GG	GG	AG	GG	GG	GG	GG	GG	GG	AG	AG	GG	GG	GG	AG	GG	GG	GG	GG	GG	GG	GG	GG	AG	GG	GG	AG	GG	GG	GG	AG	AG	GG	GG	GG
SHRSPaS005806	1	88583974	A	-	AA	AG	AG	AA	AG	AG	AA	AA	AA	AA	AA	AA	AA	AG	AA	AA	AG	AA	AA	AG	AG	AA	AA	AG	AG	AA	AG	AG	AA	AG	AG	AA	GG	AA	AG	AG	AG	AG	AA	AG	AA	AA	AG	AG	AG
SHRSPaS002298	1	88662610	A	+	AG	GG	AG	GG	GG	GG	GG	GG	AG	AG	GG	GG	AG	AG	AA	AG	GG	GG	GG	GG	AG	GG	GG	AA	GG	GG	AG	AG	GG	GG	GG	AG	GG	AG	GG	GG	GG	GG	AG	AG	AG	AG	GG	AG	AG
SHRSPaS004517	1	88688088	C	-	CC	CC	CC	CC	CC	CC	CC	CC	CC	CC	CC	CC	CC	CC	CC	CC	CC	CC	CC	CC	CC	CC	CC	CC	CC	CC	CC	CC	CC	CC	CC	CC	CC	CC	CC	CC	CC	CC	CC	CC	CC	CC	CC	CC	CC
SHRSPaS006614	1	88693283	A	-	AA	AG	AG	AA	AG	AG	AG	AA	AA	AA	AA	AA	AA	AG	AA	AA	AG	AA	GG	AG	AG	AA	GG	AA	AG	AA	AG	AG	AA	GG	AG	AA	GG	AA	AG	AG	AG	AG	AA	AG	AA	AA	AG	AG	AG
SHRSPaS002557	1	88773115	C	-	TC	TT	TC	TC	TT	TT	TC	TT	TT	TC	CC	TT	TC	TC	TC	TC	TT	TC	TT	TT	TC	TC	TT	TT	TT	TC	TC	TC	TC	TT	TT	TC	TT	TT	TT	TC	TT	TC	CC	TC	TC	TC	TT	TC	TC
SHRSPaS006796	1	88897294	A	+	AA	AA	AC	AC	AA	AA	AA	AA	AC	AC	AA	AA	AA	AC	AA	AA	AC	AA	AA	AA	AC	AA	AA	AA	AC	AA	AA	AA	AC	AA	AA	AA	AA	AA	AA	AC	AC	AC	AA	AA	AA	AA	AA	AA	AA
SHRSPaS004564	1	88900158	G	-	AG	AA	AA	AA	AA	AA	AG	AA	AA	AA	AA	AA	AG	AA	GG	AG	AA	AA	AA	AA	AG	AG	AA	AA	AA	AG	AG	AG	AA	AA	AG	AG	AA	AG	AG	AA	AA	AA	GG	AG	AG	AG	AA	AG	AG
SHRSPaS006649	1	88900273	G	-	GG	GG	AG	AG	GG	GG	GG	GG	AG	AG	GG	GG	GG	AG	GG	GG	GG	GG	GG	GG	GG	GG	GG	GG	GG	GG	GG	GG	AG	GG	GG	GG	GG	GG	GG	AG	GG	AG	GG	GG	GG	GG	GG	GG	GG
SHRSPaS001986	1	88969466	T	+	TG	GG	TG	GG	GG	GG	TG	GG	TG	TG	TG	GG	TG	TG	TT	TG	GG	GG	GG	GG	TG	TG	GG	GG	GG	TG	TG	TG	GG	GG	TG	TG	GG	TG	TG	GG	GG	GG	TT	TG	TG	TG	GG	TG	TG
SHRSPaS002266	1	89354746	A	+	AA	AA	AC	AA	AA	AA	AA	AA	AA	AA	AA	AA	AA	AC	AC	AA	AA	AA	AA	AA	AA	AA	AA	AA	AA	AA	AA	AA	AA	AA	AA	AA	AA	AA	AA	AA	AA	AA	AA	AA	AA	AA	AA	AA	AA
SHRSPaS002131	1	89381140	C	-	TC	CC	TC	TC	CC	CC	CC	TC	CC	CC	TC	TC	TC	CC	CC	TC	TC	CC	CC	CC	TC	CC	TC	CC	TC	TC	CC	CC	TC	CC	TC	TC	CC	CC	CC	CC	TC	TC	CC	CC	CC	CC	CC	CC	CC
SHRSPaS004175	1	89920353	G	+	TG	TT	TG	TG	TT	TT	TT	TT	TT	TG	TG	TT	TG	TG	GG	TG	TT	TT	TT	TT	TG	TT	TT	TT	TT	TG	TG	TG	TG	TT	TG	TG	TT	TT	TG	TT	TT	TT	GG	TG	TT	TT	TT	TG	TG
SHRSPaS006124	1	89968671	A	-	AA	AC	AA	AA	AC	AC	AA	AC	AA	AA	AA	AA	AC	AA	AA	AA	AA	AA	AC	AC	AA	AA	AA	AC	AA	AA	AC	AC	AA	AA	AC	AA	AA	AA	AC	AA	AA	AA	AA	AC	AA	AA	AC	AC	AC
SHRSPaS005777	1	89982344	C	-	CC	TT	TC	CC	TT	TT	TT	TC	TT	TC	TC	TT	TC	TC	CC	CC	TC	TT	TT	TT	CC	TT	TT	TT	TC	CC	TC	TC	CC	TT	TC	CC	TT	TT	TC	TT	TC	TT	CC	TC	TT	TT	TT	TC	TC
SHRSPaS003669	1	90132503	G	+	AG	GG	GG	GG	GG	AG	GG	AG	GG	AG	GG	GG	AG	GG	AG	AG	GG	AG	GG	GG	AG	GG	GG	GG	GG	GG	AG	GG	GG	AA	AG	NN	GG	GG	GG	GG	GG	GG	AG	AG	GG	GG	GG	AG	AG
SHRSPaS006144	1	90202236	T	-	TT	TT	TC	TT	TT	TC	TT	TT	TT	TC	TT	TT	TC	TC	TT	TT	TC	TT	TC	TC	TT	TC	TC	TC	TC	TT	TT	TT	TT	TT	TC	TT	CC	TT	TT	TT	TC	TT	TT	TT	TT	TT	CC	TT	TT
SHRSPaS004568	1	90277469	T	+	TC	CC	CC	CC	CC	CC	CC	CC	CC	TC	CC	CC	TC	CC	TC	TC	CC	CC	CC	CC	TC	CC	CC	CC	CC	CC	TC	CC	CC	CC	TC	TC	CC	CC	CC	CC	CC	CC	TC	TC	CC	CC	CC	TC	TC
SHRSPaS002535	1	90312597	C	-	CC	TT	TC	CC	TT	TT	CC	CC	TC	TC	TC	TC	TC	TC	CC	CC	TC	TT	TC	TT	TC	TC	TT	TT	TT	CC	TC	TC	CC	CC	TT	CC	TT	TC	TC	CC	TT	CC	CC	TC	TC	TC	TT	TC	TC
SHRSPaS001842	1	90418791	A	+	AG	GG	AG	GG	GG	GG	AG	GG	AG	AG	GG	GG	AG	AG	AG	AG	GG	GG	GG	GG	AG	AG	GG	GG	GG	GG	AG	GG	GG	GG	AG	AG	GG	AG	AG	GG	GG	GG	AG	AG	AG	AG	GG	AG	AG
SHRSPaS001214	1	90436669	T	+	TC	CC	TC	CC	CC	CC	TC	CC	TC	TC	CC	CC	TC	TC	TC	CC	CC	CC	CC	CC	TC	TC	CC	CC	CC	CC	TC	CC	CC	CC	TC	CC	CC	TC	TC	CC	CC	CC	TC	TC	TC	TC	CC	TC	TC
SHRSPaS006992	1	90441349	G	-	GG	AG	GG	GG	AG	GG	AG	GG	AG	GG	AG	AA	GG	AG	GG	GG	GG	GG	GG	AG	GG	GG	AG	GG	GG	GG	GG	GG	GG	GG	GG	GG	GG	AG	GG	AA	GG	GG	GG	GG	AG	AG	GG	GG	GG
SHRSPaS004934	1	90492033	T	-	TG	TT	TT	TG	TT	TT	TT	TG	TG	TT	TG	TT	TT	TT	TG	TG	TG	TT	TT	TT	TG	TT	TT	TT	TG	TG	TT	TT	TG	TT	TT	TG	TT	TG	TT	TT	TG	TG	TG	TT	TG	TG	TT	TT	TT
SHRSPaS006928	1	90492550	T	-	TT	TT	TC	TT	TT	TC	TT	TT	TT	TT	TT	TT	TC	TC	TT	TT	TT	TC	TC	TC	TT	TT	CC	TT	TT	TT	TT	TT	TT	TT	TC	TT	TT	TT	TT	TT	TT	TT	TT	TT	TT	TT	TC	TT	TT
SHRSPaS005322	1	90576939	G	+	GG	TT	TG	GG	TT	TT	TG	GG	TG	TG	GG	TT	TG	TG	GG	GG	TG	TG	TT	TT	GG	TG	TT	GG	TG	GG	TG	TG	GG	TG	TG	GG	TT	TG	TG	TG	TG	GG	GG	TG	TG	TG	TT	TG	TG
SHRSPaS001196	1	90597679	C	-	TC	CC	TC	TC	CC	CC	TC	TC	TC	CC	CC	CC	CC	TC	CC	TC	CC	TC	CC	CC	TC	TC	CC	TT	CC	CC	CC	TC	TC	CC	TC	TC	CC	TC	CC	CC	CC	CC	TC	TC	CC	CC	CC	TC	TC
SHRSPaS003315	1	90810667	A	-	AG	AA	AA	AG	AA	AA	AA	AG	AA	AA	AA	AA	AA	AA	AA	AG	AG	AA	AA	AA	AG	AA	AA	AA	AG	AA	AA	AA	AG	AA	AA	AG	AA	AA	AA	AA	AG	AA	AA	AA	AA	AA	AA	AA	AA
SHRSPaS005053	1	91391930	A	+	AA	AG	AG	AA	GG	GG	AA	AA	AG	AA	AA	AG	AG	AG	AA	AA	AA	AA	GG	GG	AA	AA	GG	AA	AA	AA	AG	AG	AA	AA	AA	AA	AG	AA	AG	AA	AA	AA	AA	AG	AG	AG	AG	AG	AG
SHRSPaS002126	1	91460245	T	+	TC	TT	TC	TC	TT	TT	TC	TC	TT	TC	TT	TT	TT	TC	TC	TC	TT	TC	TT	TT	TT	TC	TT	TT	TT	TC	TT	TC	TC	TT	TT	TC	TT	TT	TC	TT	TT	TT	CC	TT	TT	TT	TT	TT	TT
SHRSPaS001164	1	91527507	A	-	AG	GG	AG	AG	GG	GG	AG	GG	GG	AG	GG	GG	AG	AG	AA	AG	GG	GG	GG	GG	AG	AG	GG	GG	GG	AG	AG	AG	AG	GG	AG	AG	GG	AG	AG	GG	GG	GG	AA	AG	GG	GG	GG	AG	AG
SHRSPaS001330	1	91578703	A	-	AG	GG	AG	AG	GG	GG	AG	GG	GG	AG	GG	GG	AG	AG	AA	AG	GG	GG	GG	GG	AG	AG	GG	GG	GG	AG	AG	AG	AG	GG	AG	AG	GG	AG	AG	GG	GG	GG	AA	AG	GG	GG	GG	AG	AG
SHRSPaS001955	1	91792397	C	-	CC	TC	TC	CC	TT	TT	CC	TC	TC	TC	TT	TT	TC	TC	CC	CC	CC	TT	TC	TT	TC	CC	TT	TT	TC	CC	TC	TC	CC	TT	CC	CC	TC	CC	TC	TT	TC	TT	CC	TC	TC	TC	TC	TC	TC
SHRSPaS003054	1	91813792	A	-	CC	CC	AC	CC	CC	CC	CC	CC	CC	CC	CC	CC	AC	AC	AC	CC	CC	CC	AC	CC	CC	CC	CC	CC	CC	AC	AC	CC	CC	CC	AC	CC	CC	AC	CC	CC	CC	CC	CC	AC	AC	AC	CC	AC	AC
SHRSPaS006607	1	91977341	G	-	TG	TG	TG	TG	TT	TT	TG	TT	TT	TG	TG	TT	TG	TG	GG	TG	TG	TT	TT	TT	TG	GG	TT	TT	TG	TG	TG	TG	TG	TT	TG	TG	TG	GG	TG	TT	TG	TT	GG	TG	TG	TG	TG	TG	TG
SHRSPaS005626	1	92042518	A	+	AA	AA	AG	AA	AA	AA	AA	AA	AA	AA	AA	AA	AA	AA	AA	AA	AA	AA	AA	AG	AA	AA	AG	AA	AA	AA	AG	AA	AA	AA	AA	AA	AA	AA	AG	AA	AA	AA	AA	AA	AA	AA	AA	AA	AA
SHRSPaS006267	1	92649339	G	+	GG	AA	AG	GG	AG	AA	GG	GG	GG	AG	GG	AG	GG	GG	GG	GG	AG	GG	AG	AG	GG	AG	AG	GG	AG	GG	GG	GG	GG	GG	GG	GG	AG	AG	AG	GG	AG	GG	GG	AG	GG	GG	AG	AG	AG
SHRSPaS006493	1	92694085	A	-	AA	AG	AG	AA	AG	GG	AA	AA	AA	AA	AG	AG	AA	AA	AA	AA	AA	AG	AA	AG	AA	AA	AG	AA	AA	AA	AA	AA	AA	AG	AA	AA	AA	AA	AG	AA	AA	AA	AA	AG	AA	AA	AA	AG	AG
SHRSPaS002061	1	92708447	A	+	AG	GG	AG	GG	GG	GG	AG	GG	AG	GG	GG	GG	GG	AG	AA	AG	GG	GG	GG	GG	AG	AG	GG	GG	GG	GG	AG	AG	GG	GG	AG	AG	GG	AG	AG	GG	GG	GG	AA	AG	AG	AG	GG	AG	AG
SHRSPaS003153	1	92738068	A	-	AG	AA	AA	AA	AA	AA	AA	AA	AA	AA	AA	AA	AA	AA	AA	AG	AA	AA	AA	AA	AA	AA	AA	AA	AA	AA	AA	AA	AA	AA	AA	AG	AA	AA	AA	AA	AA	AA	AA	AA	AA	AA	AA	AA	AA
SHRSPaS005214	1	92739863	A	-	AA	CC	AC	AC	CC	CC	AC	AC	AC	CC	CC	CC	AC	AC	AA	AA	AC	CC	CC	CC	AA	AC	CC	CC	AC	AC	AC	AC	AC	CC	AC	AA	CC	AC	AC	AC	AC	AC	AA	AC	AC	AC	CC	AC	AC
SHRSPaS002221	1	92763249	C	-	AC	CC	AC	CC	CC	CC	AC	CC	CC	CC	CC	CC	AC	AC	AA	CC	CC	CC	CC	CC	AC	AC	CC	CC	CC	AC	CC	CC	CC	CC	CC	CC	CC	AC	CC	CC	CC	CC	AA	AC	AC	AC	CC	AC	AC
SHRSPaS006464	1	92786601	G	-	GG	AA	AG	GG	AG	AG	GG	GG	GG	AG	GG	AG	GG	GG	GG	GG	AG	GG	GG	AG	GG	AG	AG	GG	AG	GG	GG	GG	GG	AG	GG	GG	AG	AG	AG	GG	AG	GG	GG	AG	GG	GG	AG	AG	AG
SHRSPaS004311	1	92790251	C	-	AC	CC	CC	CC	CC	CC	CC	CC	CC	CC	CC	CC	CC	CC	AC	CC	CC	CC	CC	CC	CC	CC	CC	CC	CC	CC	CC	CC	CC	CC	CC	CC	CC	AC	CC	CC	CC	CC	AC	CC	CC	CC	CC	CC	CC
SHRSPaS003187	1	92817674	C	-	TT	TT	TT	TT	TT	TT	TT	TT	TT	TT	TT	TT	TT	TT	TT	TT	TT	TT	TT	TT	TT	TT	TT	TT	TT	TT	TT	TT	TT	TT	TC	TT	TT	TT	TT	TT	TT	TT	TT	TT	TT	TT	TT	TT	TT
SHRSPaS001858	1	92851977	T	-	TC	TT	TC	TT	TT	TC	TC	TT	TC	TT	TT	TT	TC	TC	TT	TC	TT	TT	TT	TT	TT	TC	TT	TT	TT	TC	TT	TC	TT	TT	TT	TC	TT	TT	TC	TT	TT	TT	CC	TC	TT	TT	TT	TC	TC
SHRSPaS006760	1	92946660	A	-	AA	GG	AG	AA	GG	AG	AG	AG	AG	GG	AG	GG	AG	AG	AA	AA	AG	GG	GG	GG	AA	AG	GG	AG	AG	AA	AG	AG	AA	AG	AG	AA	GG	AG	AG	GG	AG	AG	AA	AG	AG	AG	GG	AG	AG
SHRSPaS006947	1	92947359	T	-	TT	CC	TC	TT	CC	TC	TC	TC	TC	CC	TC	CC	TC	TC	TT	TT	TC	CC	CC	CC	TT	TC	CC	TC	TC	TC	TC	TC	TT	TC	TC	TT	CC	TC	TC	CC	TC	TC	TT	TC	TC	TC	CC	TC	TC
SHRSPaS006579	1	92951005	G	-	GG	AA	AG	GG	AA	AG	AG	AG	AG	AA	AA	AA	AG	AG	GG	GG	AG	AA	AA	AA	GG	AG	AA	AG	AG	AG	AG	AG	GG	AG	AG	GG	AA	AG	AG	AA	AG	AG	GG	AG	AG	AG	AA	AG	AG
SHRSPaS001780	1	93218959	A	+	AG	AG	AA	AA	AA	AA	AA	AA	AA	AG	AA	AA	AA	AA	AA	AG	GG	AA	GG	AA	AA	AG	AA	AA	AG	AA	AA	AA	AA	AA	AA	AG	AG	AG	AA	AA	AG	AA	AA	AA	AA	AA	AG	AA	AA
SHRSPaS002299	1	93238025	G	+	TT	TT	TG	TT	TT	TT	TG	TG	TT	TT	TT	TT	TG	TG	TT	TG	TT	TG	TT	TT	TT	TG	TT	TT	TT	GG	TT	TG	TT	TT	TT	TG	TT	TT	TT	TT	TT	TT	TG	TG	TT	TT	TT	TG	TG
SHRSPaS005124	1	93439102	T	-	TC	TT	TC	TT	TT	TT	TT	TT	TC	TT	TT	TT	TC	TC	TC	TC	TT	TT	TT	TT	TT	TT	TT	TT	TT	TC	TT	TC	TT	TT	TC	TC	TT	TT	TT	TT	TT	TT	TC	TC	TT	TT	TT	TC	TC
SHRSPaS004896	1	93492003	A	+	CC	CC	AC	CC	CC	CC	AC	CC	AC	CC	CC	CC	CC	AC	AA	AC	CC	CC	CC	CC	AC	AC	CC	CC	CC	AC	AC	AC	CC	CC	CC	AC	CC	AC	CC	CC	CC	CC	AC	AC	AC	AC	CC	AC	AC
SHRSPaS003228	1	93577989	C	-	TT	TT	TT	TT	TT	TT	TC	TT	TC	TT	TT	TT	TC	TT	TC	TT	TT	TT	TT	TT	TC	TC	TT	TT	TT	TT	TC	TT	TT	TT	TC	TT	TT	TC	TC	TT	TT	TT	TC	TT	TC	TC	TT	TT	TT
SHRSPaS001446	1	93683861	C	+	TC	CC	TC	CC	CC	CC	TC	CC	CC	CC	CC	CC	CC	TC	TT	TC	CC	CC	CC	CC	TC	TC	CC	CC	CC	CC	CC	TC	CC	CC	CC	TC	CC	TC	CC	CC	CC	CC	TT	TC	TC	TC	CC	TC	TC
SHRSPaS002116	1	93731507	G	-	AG	AA	AG	AG	AA	AG	AG	AG	AG	AA	AA	AA	AG	AG	GG	AG	AA	AA	AA	AA	GG	AG	AA	AA	AG	GG	AG	AG	AG	AA	AG	AG	AA	AG	AG	AA	AG	AA	GG	AG	AG	AG	AA	AG	AG
SHRSPaS005841	1	93804106	A	-	AA	AC	AC	AA	CC	AC	AC	AA	AC	AA	AC	CC	AC	AC	AA	AA	AA	AA	CC	CC	AA	AA	AC	CC	AA	AA	AC	AC	AA	AC	AC	AA	AC	AA	AC	CC	AA	AA	AA	AC	AC	AC	AC	AC	AC
SHRSPaS002904	1	94050189	A	+	GG	AA	AG	AG	AA	AG	AG	GG	AG	AA	AG	AG	AG	AG	GG	GG	AG	AG	AA	AG	AG	AG	AA	AG	AA	GG	GG	AG	AG	AG	AG	GG	AG	AG	AG	AG	AA	GG	GG	AG	AG	AG	AG	AG	AG
SHRSPaS001889	1	94116442	A	-	CC	AA	AC	AA	AA	AC	AC	AC	AC	AA	AC	AA	AC	AC	CC	CC	AC	AA	AA	AA	AC	AC	AA	AA	AA	AC	AC	AA	AA	AA	AC	CC	AA	AC	AA	AA	AA	AA	CC	AC	AC	AC	AA	AC	AC
SHRSPaS002076	1	94176767	A	-	GG	AA	AG	AG	AA	AG	AG	AA	AG	AG	GG	AA	AG	AG	GG	GG	AA	AG	AA	AA	AG	AG	AA	AA	AA	GG	AG	AA	AG	AG	AG	GG	AA	AG	AA	GG	AA	GG	GG	AG	AG	AG	AA	AG	AG
SHRSPaS001229	1	94345789	A	-	AA	CC	AC	AA	CC	CC	AC	AA	CC	CC	CC	CC	CC	AC	AA	AA	AC	AC	CC	CC	AC	AC	CC	CC	AC	AC	AA	AA	AA	CC	CC	AA	CC	CC	CC	CC	AC	CC	AC	AC	CC	CC	CC	AC	AC
SHRSPaS005516	1	94507104	C	+	CC	TT	TC	CC	TC	TC	CC	CC	CC	TC	CC	TT	TC	CC	CC	CC	TC	CC	TC	TC	CC	TC	TT	CC	TC	CC	CC	CC	CC	CC	CC	CC	TC	TC	TC	CC	TC	CC	CC	TC	CC	CC	TC	TC	TC
SHRSPaS004981	1	94513351	C	+	TC	CC	CC	TC	CC	CC	CC	CC	CC	CC	CC	CC	CC	CC	CC	TC	CC	CC	CC	CC	CC	CC	CC	CC	CC	TC	CC	CC	TC	CC	CC	TC	CC	CC	CC	CC	CC	CC	CC	CC	CC	CC	CC	CC	CC
SHRSPaS006962	1	94513474	G	+	GG	AA	AG	GG	AA	AA	AG	GG	AG	AA	AA	AA	AG	AG	GG	GG	AG	AG	AG	AA	GG	AG	AA	AA	AG	GG	AG	AG	GG	AA	AG	GG	AA	AG	AG	AA	AG	AA	GG	AG	AG	AG	AA	AG	AG
SHRSPaS006027	1	94634251	G	+	AA	AA	AG	AA	AG	AA	GG	AG	GG	GG	AG	GG	AG	GG	GG	AG	GG	GG	GG	AG	AG	AG	AG	GG	AG	AA	AA	AG	AA	GG	AG	AG	AG	AG	AG	AG	AG	GG	AG	AG	AG	AG	AG	AG	AG
SHRSPaS003702	1	94636611	G	+	TG	GG	GG	GG	GG	GG	GG	GG	GG	GG	TG	GG	TG	GG	GG	GG	GG	GG	GG	GG	TG	GG	GG	GG	GG	TG	TG	GG	GG	GG	TT	GG	GG	TG	GG	GG	GG	GG	TT	GG	TG	TG	GG	GG	GG
SHRSPaS005088	1	94696116	G	+	GG	AA	AG	GG	AA	AA	AG	GG	AG	AG	AG	GG	GG	AG	GG	GG	GG	AG	GG	GG	GG	AG	AG	AA	AG	GG	GG	GG	GG	AA	GG	GG	GG	AG	GG	AG	AG	GG	GG	AG	AG	AG	GG	AG	AG
SHRSPaS003948	1	94740864	C	+	TC	TT	TT	TC	TT	TT	TT	TT	TT	TT	TT	TT	TT	TT	TT	TC	TC	TT	TT	TC	TC	TT	TT	TT	TC	TC	TC	CC	TC	TT	TT	TC	TC	TT	TT	TC	TC	TT	TT	TT	TT	TT	TC	TT	TT
SHRSPaS003734	1	94801212	A	-	AG	GG	GG	AG	GG	GG	GG	GG	GG	GG	GG	GG	GG	GG	GG	AG	AG	GG	GG	AG	AG	GG	GG	GG	AG	AG	AG	AA	AG	GG	GG	AG	AG	GG	GG	AG	AG	GG	GG	GG	GG	GG	AG	GG	GG
SHRSPaS006059	1	94801838	G	-	GG	AA	AG	GG	AG	AG	AG	GG	GG	AG	GG	AG	AG	GG	GG	GG	AG	GG	GG	AG	GG	AG	AA	GG	AG	GG	GG	GG	GG	GG	GG	GG	AG	AG	GG	GG	AG	GG	GG	AG	GG	GG	AG	AG	AG
SHRSPaS002118	1	94880816	G	+	AA	AA	AG	AA	AA	AG	AG	AA	AG	AA	AG	AA	AA	AG	GG	AG	AA	AA	AA	AA	AG	AG	AA	AA	AA	AG	AG	AA	AA	AA	AG	AG	AA	AA	AG	AA	AA	AA	AA	AG	AA	AA	AA	AG	AG
SHRSPaS002747	1	95026248	A	+	AG	GG	AG	GG	GG	GG	GG	GG	GG	AG	AG	GG	GG	AG	GG	GG	GG	GG	GG	GG	GG	GG	GG	GG	GG	GG	GG	GG	GG	GG	GG	GG	GG	GG	AG	GG	GG	GG	AG	AG	AG	AG	GG	AG	AG
SHRSPaS002232	1	95040457	G	-	AG	AA	AG	AA	AA	AA	AA	AA	AA	AG	AG	AA	AA	AG	AA	AA	AA	AA	AA	AA	AA	AA	AA	NN	AA	AA	AA	AA	AA	NN	AA	AA	AA	AA	AA	AA	AA	AA	AG	AG	AG	AG	AA	AG	AG
SHRSPaS001526	1	95052500	A	+	AG	GG	AG	GG	GG	GG	AG	AG	AG	AG	AG	GG	AG	AG	AA	AG	GG	GG	GG	GG	AG	AG	GG	GG	GG	AG	AG	GG	GG	GG	AG	AG	GG	AG	AG	GG	GG	GG	AA	AG	AG	AG	GG	AG	AG
SHRSPaS004211	1	95067386	A	-	AA	AA	AA	GG	AA	AA	AA	AA	AA	AA	AA	AA	AA	AA	AA	AA	AG	AA	AA	AA	AG	AA	AA	AA	AG	AG	AA	AG	GG	AA	AA	AA	AA	AA	AA	AG	AG	AA	AA	AA	AA	AA	AA	AA	AA
SHRSPaS004360	1	95497370	C	-	TC	CC	CC	TT	CC	CC	CC	CC	CC	CC	CC	CC	CC	CC	CC	TC	CC	CC	TC	CC	CC	CC	CC	CC	CC	CC	CC	CC	TT	CC	CC	TC	CC	CC	CC	CC	CC	CC	CC	CC	CC	CC	CC	CC	CC
SHRSPaS002571	1	95591681	C	-	TC	CC	TC	TT	CC	CC	CC	TC	CC	TC	CC	CC	CC	TT	TC	TC	TC	CC	CC	CC	TC	CC	CC	CC	TC	TC	CC	TC	TT	CC	TC	TC	CC	CC	CC	TC	TC	CC	CC	TC	CC	CC	CC	TC	TC
SHRSPaS003671	1	95598292	T	+	TC	CC	CC	CC	TC	CC	TC	CC	TT	CC	TC	CC	TC	CC	TC	TC	CC	TT	CC	CC	CC	TC	CC	CC	CC	TC	CC	CC	CC	CC	CC	TC	CC	CC	TC	CC	CC	CC	TT	CC	TT	TT	CC	CC	CC
SHRSPaS006142	1	95610402	G	+	GG	AA	AG	GG	AG	AG	AG	GG	GG	AG	GG	AA	AG	GG	GG	GG	AG	GG	AA	AA	GG	AG	AA	GG	AG	GG	AG	AG	GG	GG	GG	GG	AA	AG	AG	GG	AG	GG	GG	AG	GG	GG	AA	AG	AG
SHRSPaS004559	1	95630520	T	+	TG	TT	TT	TT	TT	TT	TT	TT	TT	TT	TT	TT	TT	TG	TT	TG	TT	TT	TT	TT	TT	TT	TT	TT	TT	TT	TT	TT	TT	TT	TG	TG	TT	TT	TT	TG	TT	TT	TT	TT	TT	TT	TT	TT	TT
SHRSPaS001126	1	95921478	C	+	TC	CC	TC	CC	CC	CC	CC	CC	CC	CC	TC	CC	CC	TC	CC	CC	CC	CC	CC	CC	CC	CC	CC	CC	CC	CC	CC	CC	CC	CC	CC	CC	CC	TC	CC	CC	CC	CC	TC	TC	CC	CC	CC	TC	TC
SHRSPaS004500	1	95962372	T	+	TC	TT	TT	TT	TT	TT	TT	TT	TT	TT	TT	TT	TT	TT	TT	TT	TC	TT	TT	TT	TT	TT	TT	TT	TT	TT	TT	TT	TT	TT	TT	TT	TT	TT	TT	TT	TT	TT	TT	TT	TT	TT	TT	TT	TT
SHRSPaS002901	1	96046023	A	+	GG	GG	AG	GG	GG	GG	AG	GG	GG	GG	AG	AG	GG	AA	GG	GG	GG	GG	AA	GG	GG	GG	AG	GG	GG	GG	AG	GG	GG	GG	AG	GG	GG	AG	GG	GG	GG	GG	GG	AG	GG	GG	GG	AG	AG
SHRSPaS005996	1	96047903	T	+	TT	CC	TC	TT	TC	TC	TT	TT	TT	TT	TT	TC	TC	TT	TT	TT	TT	TT	TT	TC	TT	TC	TC	TT	TC	TT	TT	TT	TT	TT	TT	TT	TT	TC	TC	TT	TC	TT	TT	TC	TT	TT	TC	TC	TC
SHRSPaS002800	1	96210691	T	-	TG	GG	TG	GG	GG	GG	GG	GG	GG	TG	GG	GG	GG	TG	GG	GG	GG	GG	GG	GG	GG	GG	GG	GG	GG	GG	GG	GG	GG	GG	GG	GG	GG	TG	TG	GG	GG	GG	TG	TG	GG	GG	GG	TG	TG
SHRSPaS001873	1	96321954	G	-	AG	AA	AG	AA	AA	AA	AA	AA	AG	AG	AA	AA	AA	AG	AA	AG	AA	AA	AA	AA	AG	AA	AA	AA	AA	AG	AA	AA	AA	AA	AA	AG	AA	AG	AG	AA	AA	AA	AG	AG	AG	AG	AA	AG	AG
SHRSPaS004971	1	96367488	G	+	TG	GG	GG	TT	GG	GG	GG	TG	GG	GG	GG	GG	GG	GG	GG	TG	TG	GG	GG	GG	GG	GG	GG	GG	GG	TG	GG	GG	TT	GG	GG	TG	GG	GG	GG	GG	GG	GG	GG	GG	GG	GG	GG	GG	GG
SHRSPaS006956	1	96383963	G	+	GG	AG	AG	GG	GG	AG	AG	GG	GG	AG	AG	AA	AG	AG	GG	GG	AG	AG	AA	AG	GG	AG	AA	GG	AG	GG	AG	GG	GG	GG	GG	GG	AG	AG	AG	AG	AG	AA	GG	AG	GG	GG	AG	GG	AG
SHRSPaS001587	1	96460411	C	-	TC	CC	TC	CC	CC	CC	CC	TC	TC	TC	CC	CC	CC	TC	TC	TC	CC	CC	CC	CC	TC	CC	CC	TC	CC	TC	CC	CC	CC	CC	CC	TC	CC	TC	CC	TC	CC	TT	TC	TC	TC	TC	CC	TC	TC
SHRSPaS002922	1	96557738	C	+	TC	CC	TC	CC	CC	CC	CC	CC	TC	TC	CC	CC	TC	TC	TC	CC	CC	CC	CC	CC	CC	CC	CC	CC	CC	TC	CC	CC	CC	CC	CC	CC	CC	TC	CC	CC	CC	CC	TC	TC	TC	TC	CC	TC	TC
SHRSPaS006112	1	96765851	A	+	AG	AG	AG	GG	AA	AA	AG	AA	AA	AG	AA	AA	AA	AG	AA	AG	GG	AA	AA	AG	AG	AG	AG	AA	GG	AG	AA	AG	GG	AA	AG	AG	AG	AG	AA	AA	GG	AA	AG	AG	AA	AA	AG	AA	AG
SHRSPaS003802	1	96766045	A	+	AG	AA	AA	GG	AA	AA	AA	AA	AA	AA	AA	AA	AA	AA	AA	AG	AG	AA	AA	AA	AG	AA	AA	AA	AG	AG	AA	AG	GG	AA	AA	AG	AA	AA	AA	AA	AG	AA	AA	AA	AA	AA	AA	AA	AA
SHRSPaS005365	1	96774417	G	-	GG	AA	AG	GG	AA	AA	AG	GG	AG	AG	AG	AA	AG	AG	AG	AG	AG	AG	AA	AA	GG	AG	AA	AA	AG	GG	AA	AG	GG	AA	AG	AG	AG	AG	AG	AA	AG	AA	GG	AG	AG	AG	AA	AG	AG
SHRSPaS003181	1	97113458	A	+	AG	AA	AA	AA	AA	AA	AA	AA	AA	AA	AA	AA	AA	AA	AA	AA	AA	AA	AA	AA	AA	AA	AA	AA	AA	AA	AA	AA	AA	AA	AA	AA	AA	AA	AA	AA	AA	AA	AA	AA	AA	AA	AA	AA	AA
SHRSPaS001841	1	97296176	A	-	AG	AG	AG	AA	AG	AA	GG	AA	GG	AG	AA	GG	GG	AG	AA	AA	AG	AA	AG	AG	AG	GG	AG	AA	AG	AG	AA	AA	AA	AA	AG	AA	AG	AG	AG	AA	AG	AA	AG	AG	GG	GG	GG	AA	AG
SHRSPaS004960	1	97387906	C	-	TC	TT	TT	TC	TT	TT	TT	TT	TT	TC	TC	TT	TT	TT	TC	TC	TC	TC	TT	TC	TC	TT	TC	TT	TC	TC	TT	CC	TC	TC	TT	TC	TC	TC	TT	TT	TC	CC	TT	TT	TT	TT	TT	TT	TT
SHRSPaS003920	1	97455847	G	-	AG	AA	AA	AG	AA	AA	AA	AA	AA	AG	GG	AA	AA	AA	AG	AG	AG	AG	AA	AG	AG	AA	AG	AA	AG	AG	AG	GG	AG	AG	AA	AG	AG	AG	AA	AA	AG	AA	AA	AA	AA	AA	AA	AA	AA
SHRSPaS006198	1	97457567	G	-	GG	GG	AG	GG	GG	GG	GG	GG	GG	GG	GG	GG	GG	AG	GG	AG	GG	GG	GG	GG	GG	GG	GG	GG	GG	GG	GG	GG	GG	GG	GG	AG	GG	GG	GG	GG	GG	GG	AG	AG	GG	GG	GG	AG	AG
SHRSPaS004895	1	97484797	G	-	AG	AA	AA	GG	AG	AA	GG	AG	AG	GG	GG	AG	AG	AA	GG	AG	AG	AG	AA	AG	GG	AG	AG	AA	AG	AG	AG	GG	GG	AG	AA	AG	GG	AG	GG	AA	AG	GG	AA	AA	AG	AG	AA	AA	AA
SHRSPaS002286	2	173239	G	+	GG	GG	AG	AG	AG	GG	AA	GG	AG	AA	GG	AA	AA	GG	AG	AG	GG	GG	AA	AG	GG	AG	GG	GG	GG	AG	AA	AG	AG	GG	AA	AG	GG	AG	AG	GG	GG	GG	GG	AG	AA	AA	GG	GG	AG
SHRSPaS004751	2	509035	G	-	AG	AA	AA	AG	AA	AG	AA	AA	AA	AA	AG	AA	AA	AA	AA	AG	AG	AG	AA	AA	AG	AA	AA	AA	AA	AG	AA	GG	AG	AA	AA	AG	AA	AA	AA	AA	AA	AA	AG	AA	AA	AA	AA	AA	AA
SHRSPaS006662	2	752057	C	+	CC	CC	TC	CC	TC	CC	CC	CC	CC	TC	CC	CC	TC	CC	CC	CC	CC	CC	CC	TC	CC	TC	TC	CC	CC	CC	TC	TC	CC	CC	TC	CC	TT	CC	CC	CC	CC	CC	CC	TC	TC	TC	TC	CC	TC
SHRSPaS004583	2	753344	T	+	CC	CC	CC	CC	CC	CC	CC	CC	CC	CC	CC	CC	CC	CC	CC	CC	CC	CC	CC	CC	TC	CC	CC	CC	CC	CC	CC	TC	CC	CC	CC	CC	CC	CC	CC	CC	CC	CC	CC	CC	CC	CC	CC	CC	CC
SHRSPaS002731	2	769555	T	+	TT	TT	TC	TC	TT	TT	TC	TT	TT	TC	TT	TT	TC	TC	CC	TC	TT	TC	TT	TT	TC	TC	TT	TT	TC	TT	TC	TT	TC	TT	TT	TC	TT	TT	TC	TT	TC	TT	TT	TC	TT	TT	TT	TC	TC
SHRSPaS003090	2	925687	A	+	AG	GG	GG	GG	GG	GG	GG	GG	GG	GG	GG	GG	GG	GG	GG	AG	GG	GG	GG	GG	AG	GG	GG	GG	GG	GG	GG	AG	GG	GG	GG	AG	GG	GG	GG	GG	GG	GG	GG	GG	GG	GG	GG	GG	GG
SHRSPaS002816	2	1031748	G	+	TG	GG	TG	TG	TG	GG	TT	TG	GG	TG	TT	TT	TT	TG	TG	TG	GG	TT	TT	TT	GG	TT	TG	TT	GG	TG	TT	TG	TG	TT	TT	TG	TG	GG	TT	TT	GG	TT	TG	TT	TG	TG	GG	TG	TT
SHRSPaS002969	2	1078982	A	-	AA	GG	AG	AA	GG	GG	GG	AG	GG	GG	GG	GG	AG	AG	AG	AA	AG	GG	GG	GG	AA	GG	GG	GG	AG	AA	AG	AG	AA	GG	AG	AA	GG	GG	AG	GG	AG	GG	AG	AG	GG	GG	GG	AG	AG
SHRSPaS006862	2	1257945	C	+	CC	CC	TC	CC	CC	CC	CC	CC	CC	CC	CC	CC	CC	CC	CC	CC	CC	CC	TT	CC	CC	CC	TC	CC	CC	CC	CC	CC	CC	CC	CC	CC	TC	CC	CC	CC	CC	CC	CC	CC	CC	CC	TC	CC	CC
SHRSPaS006629	2	1348841	A	-	AA	AG	AA	AA	AG	AA	AA	AA	AG	AA	AA	AA	AA	AG	AA	AA	AG	AA	AG	AA	AA	AA	AA	AG	AG	AA	AA	AA	AA	AA	AA	AA	AA	AA	AG	AA	AG	AA	AA	AA	AA	AA	AG	AG	AA
SHRSPaS002522	2	1522394	T	+	TG	TT	TG	TG	TT	TG	TG	TT	TG	TG	TT	TT	TT	TG	GG	TG	TT	TG	TT	TT	TG	TG	TT	TT	TG	TG	TG	TG	TG	TT	TG	TG	TT	TG	TG	TT	TG	TT	GG	TG	TG	TG	TT	TG	TG
SHRSPaS004677	2	1572735	A	-	GG	GG	GG	AG	GG	GG	GG	GG	GG	GG	GG	GG	GG	GG	GG	GG	GG	GG	GG	GG	AG	GG	GG	GG	GG	GG	GG	GG	AG	GG	GG	GG	GG	GG	GG	GG	GG	GG	GG	GG	GG	GG	GG	GG	GG
SHRSPaS004707	2	1710048	G	-	AA	AA	AA	AG	AA	AA	AA	AA	AA	AA	AA	AA	AA	AA	AA	AA	AG	AA	AA	AA	AG	AA	AA	AA	AA	AA	AA	AA	AG	AA	AA	AA	AA	AA	AA	AA	AA	AA	AA	AA	AA	AA	AA	AA	AA
SHRSPaS006768	2	1710329	G	-	GG	AG	AG	GG	AG	AG	AG	GG	GG	AG	AA	GG	AA	GG	GG	GG	GG	AG	AG	GG	GG	AG	AA	AA	GG	GG	AG	AG	GG	AG	AG	GG	AA	AG	AG	GG	GG	GG	GG	AG	AG	AG	AG	GG	AG
SHRSPaS002356	2	1736723	A	-	AG	AG	AG	AA	AG	AG	AG	AA	AA	GG	GG	AA	GG	AG	GG	AG	AA	AG	AG	AA	AA	AA	GG	AA	AA	AG	GG	GG	AA	GG	AG	AG	AG	GG	GG	AA	AA	AA	AG	GG	AG	AG	AG	AG	GG
SHRSPaS006580	2	1750683	C	-	CC	TC	CC	CC	TC	CC	CC	CC	TC	CC	CC	CC	CC	TC	CC	CC	CC	CC	CC	CC	CC	CC	CC	CC	TC	CC	CC	CC	CC	CC	CC	CC	CC	CC	CC	TT	TC	TT	CC	CC	CC	CC	TC	TC	CC
SHRSPaS004466	2	1755409	T	-	TC	CC	CC	TC	CC	CC	CC	TC	CC	CC	CC	CC	CC	CC	CC	TC	TC	CC	CC	CC	TC	CC	CC	CC	CC	TC	CC	CC	TC	CC	CC	TC	CC	CC	CC	CC	CC	CC	CC	CC	CC	CC	CC	CC	CC
SHRSPaS001846	2	1771120	G	-	AG	AG	AG	GG	AG	AA	AA	AG	GG	AA	AA	AA	AA	AG	AA	AG	AG	AG	AG	AA	GG	AA	AA	AG	GG	AG	AA	AA	GG	AG	AA	AG	AA	AA	AA	GG	GG	GG	AG	AA	AG	AG	AG	AG	AA
SHRSPaS003390	2	1866624	C	-	CC	CC	CC	CC	CC	CC	CC	CC	CC	CC	CC	CC	CC	TC	CC	TC	CC	CC	CC	CC	CC	CC	CC	CC	CC	TC	TC	CC	CC	CC	CC	TC	CC	TC	CC	CC	CC	CC	CC	TC	CC	CC	CC	TC	TC
SHRSPaS005720	2	1869092	T	-	TT	TC	TC	TC	TC	TC	TC	TC	CC	TC	CC	TT	TC	TC	CC	TT	TC	CC	TT	TT	TC	CC	TC	CC	CC	TT	TT	TT	TC	CC	TC	TT	TC	TT	TC	CC	CC	CC	TT	TT	TC	TC	TC	TC	TT
SHRSPaS005014	2	1877512	C	+	AC	AA	AA	AA	AA	AA	AA	AC	AA	AA	AA	AA	AA	AA	AA	AC	AA	AA	AA	AA	AC	AA	AA	AA	AA	AA	AA	AA	AA	AA	AA	AC	AA	AA	AA	AA	AA	AA	AA	AA	AA	AA	AA	AA	AA
SHRSPaS002687	2	1976488	G	-	AA	AG	AG	AA	AA	AG	AA	AA	AA	AA	AA	AA	AA	AA	AA	AA	AA	AA	AA	AA	AG	AA	AA	GG	AA	AA	AA	AA	AA	AG	AA	AA	AG	AG	AA	GG	AA	GG	AA	AA	AA	AA	AA	AA	AA
SHRSPaS004053	2	1997856	T	-	TC	CC	CC	TC	CC	CC	CC	TC	CC	CC	CC	CC	CC	CC	CC	TC	TC	CC	CC	CC	TC	CC	CC	CC	CC	TC	CC	CC	TC	CC	CC	TC	CC	CC	CC	CC	CC	CC	CC	CC	CC	CC	CC	CC	CC
SHRSPaS004661	2	1999926	T	-	CC	CC	CC	CC	CC	CC	CC	CC	CC	CC	CC	CC	CC	CC	CC	CC	TC	CC	CC	CC	TC	CC	CC	CC	CC	CC	CC	CC	CC	CC	CC	CC	CC	CC	CC	CC	CC	CC	CC	CC	CC	CC	CC	CC	CC
SHRSPaS004587	2	2005835	T	+	TC	TT	TT	TT	TT	TT	TT	TT	TT	TT	TT	TT	TT	TT	TT	TC	TT	TT	TT	TT	TT	TT	TT	TT	TT	TC	TT	TT	TT	TT	TT	TC	TT	TT	TT	TT	TT	TT	TT	TT	TT	TT	TT	TT	TT
SHRSPaS006665	2	2006045	T	+	TT	TC	TT	TT	TC	TT	TT	TT	TC	TT	TT	TT	TT	TC	TT	TT	TT	TT	TT	TT	TT	TT	TT	TT	TC	TT	TT	TT	TT	TT	TT	TT	TT	TT	TT	TT	TC	TT	TT	TT	TT	TT	TC	TC	TT
SHRSPaS003924	2	2011151	A	+	AG	AA	AA	AA	AA	AA	AA	AA	AA	AA	AA	AA	AA	AA	AA	AA	AA	AA	AA	AA	AA	AA	AA	AA	AA	AG	AA	AG	AA	AA	AA	AA	AA	AA	AA	AA	AA	AA	AG	AA	AA	AA	AA	AA	AA
SHRSPaS003897	2	2018020	C	+	TC	CC	CC	CC	CC	CC	CC	CC	CC	CC	CC	CC	CC	CC	CC	CC	CC	CC	TC	CC	CC	CC	CC	CC	CC	TC	CC	TC	CC	CC	CC	CC	CC	CC	CC	CC	CC	CC	TC	CC	CC	CC	CC	CC	CC
SHRSPaS004208	2	2069644	A	-	AA	AA	AA	AA	AA	AA	AA	AA	AA	AA	GG	NN	AA	AA	GG	AA	AA	AG	NN	NN	AA	AA	GG	GG	AA	AA	AA	AA	AA	AG	AA	AA	AA	AA	AA	AG	AA	AA	AA	AA	AA	AA	AA	AA	AA
SHRSPaS002374	2	2175662	T	-	TC	TT	TC	TC	TT	TT	TC	TT	TC	TC	TT	TT	TC	TC	TT	TC	TT	TT	TC	TT	TC	TC	TT	TT	TC	TC	TC	TC	TC	TT	TC	TC	TT	TC	TT	NN	TC	NN	TC	TC	TC	TC	TT	TC	TC
SHRSPaS003472	2	2205225	C	+	AC	AA	AA	CC	AA	AA	AA	AA	AC	AC	AA	AA	AA	AA	AA	AC	AC	AA	AA	AA	CC	AA	AA	AA	AC	AC	AA	AA	CC	AA	AA	AC	AA	AA	AA	AA	AC	AA	AA	AA	AC	AC	AA	AA	AA
SHRSPaS001135	2	3033288	T	+	TC	TT	TC	TT	TT	TT	TT	TT	TC	TT	TT	TT	TT	TT	TC	TT	TT	TT	TT	TT	TT	TT	TT	TT	TT	TT	TT	TC	TT	TT	TT	TT	TT	TT	TT	TT	TT	TT	TC	TT	TC	TC	TT	TT	TT
SHRSPaS002808	2	3043768	G	+	AG	GG	AG	GG	GG	GG	GG	GG	AG	GG	GG	GG	GG	GG	AG	GG	GG	GG	GG	GG	GG	GG	GG	GG	GG	GG	GG	AG	GG	GG	GG	GG	GG	GG	GG	GG	GG	GG	AG	GG	AG	AG	GG	GG	GG
SHRSPaS005084	2	3055790	C	+	CC	TC	CC	CC	TT	CC	TT	TC	TC	TC	CC	CC	TC	TT	CC	CC	CC	CC	CC	CC	CC	TT	TC	TT	TC	CC	CC	TC	CC	TT	TC	CC	TC	CC	TC	TC	TC	TT	CC	TC	TC	TC	TC	TT	TC
SHRSPaS002171	2	3142195	C	+	AC	CC	AC	AC	CC	CC	CC	CC	CC	CC	CC	CC	CC	CC	CC	CC	CC	CC	CC	CC	AC	CC	CC	CC	AC	CC	CC	AC	AC	CC	CC	CC	CC	CC	AC	CC	AC	CC	AC	CC	CC	CC	CC	CC	CC
SHRSPaS004871	2	3490258	A	+	AG	AA	AA	AA	AA	AA	AA	AG	AA	AA	AA	AA	AA	AA	AA	AG	AG	AA	AA	AA	AG	AA	AA	AA	AA	AG	AA	AA	AA	AA	AA	AG	AA	AA	AA	AA	AA	AA	AG	AA	AA	AA	AA	AA	AA
SHRSPaS002183	2	3571526	A	+	AG	AA	AG	AG	AA	AA	AA	AG	AG	AA	AA	AA	AG	AA	AA	AG	AG	AA	AA	AA	GG	AA	AA	AA	AG	GG	AA	AA	AG	AA	AG	AG	AA	AG	AG	AA	AG	AA	AG	AA	AG	AG	AA	AA	AA
SHRSPaS002428	2	3596037	C	-	TC	CC	TC	CC	CC	CC	CC	TC	TC	CC	CC	CC	CC	CC	CC	TC	TC	CC	CC	CC	TC	CC	CC	CC	CC	TC	CC	CC	CC	CC	CC	TC	CC	CC	CC	CC	CC	CC	TC	CC	TC	TC	CC	CC	CC
SHRSPaS005813	2	3632162	A	+	AA	AG	AA	AA	AG	AA	AG	AA	AG	AA	AA	AA	AA	AG	AA	AA	AA	AG	AA	AA	AA	AA	AA	AA	AG	AA	AA	AA	AA	AA	AA	AA	AA	AA	AA	AA	AG	AA	AG	AA	AA	AA	AA	AG	AA
SHRSPaS003804	2	3641099	G	-	AG	AA	AA	AG	AA	AA	AA	AA	AA	AA	AA	AA	AA	AA	AA	AA	AA	AA	AA	AA	AG	AA	AA	AA	AG	AA	AA	AG	AG	AA	AA	AA	AA	AG	AA	AA	AG	AA	AG	AA	AA	AA	AA	AA	AA
SHRSPaS005339	2	3657712	C	-	CC	TC	TC	CC	TC	TC	TC	CC	TC	CC	TC	CC	CC	TC	TC	CC	CC	TC	CC	CC	CC	TC	TC	CC	TC	CC	CC	CC	CC	TC	CC	CC	TC	CC	TC	TT	TC	TT	CC	CC	CC	CC	CC	TC	CC
SHRSPaS005647	2	3672022	A	-	AA	AA	AG	AA	AA	AA	AA	AA	AA	AA	AA	AA	AA	AA	AA	AA	AA	AA	AA	AA	AA	AA	AA	AA	AA	AA	AA	AA	AA	AA	AA	AA	AA	AA	AA	AA	AA	AA	AA	AA	AA	AA	AA	AA	AA
SHRSPaS004715	2	3887083	G	+	AG	AA	AA	AA	AA	AA	AA	AG	AA	AA	AA	AA	AA	AA	AA	AG	AG	AA	AA	AA	AG	AA	AA	AA	AA	AA	AA	AA	AA	AA	AA	AG	AA	AA	AA	AA	AA	AA	AA	AA	AA	AA	AA	AA	AA
SHRSPaS001340	2	3957878	G	+	TG	GG	TG	TG	GG	GG	TG	GG	TG	TG	TG	GG	TG	TG	TT	TG	GG	TG	TT	GG	TG	TG	GG	GG	TG	TG	TG	TG	TG	GG	TG	TG	GG	TG	TG	GG	TG	GG	TT	TG	TG	TG	GG	TG	TG
SHRSPaS002196	2	3966451	C	+	CC	TT	TC	TC	TC	TT	TT	CC	TC	CC	CC	TT	CC	TC	TC	CC	TC	CC	CC	TT	CC	TT	TT	CC	TC	TC	TC	CC	TC	CC	CC	CC	TT	TC	TC	CC	TC	CC	CC	TC	CC	CC	TC	TC	TC
SHRSPaS004136	2	4016055	T	-	TC	CC	CC	TC	CC	CC	CC	TC	CC	CC	CC	CC	CC	CC	CC	TC	TC	CC	CC	CC	TC	CC	CC	CC	CC	CC	CC	CC	TC	CC	CC	TC	CC	CC	CC	CC	CC	CC	CC	CC	CC	CC	CC	CC	CC
SHRSPaS002561	2	4382545	G	-	AG	GG	AG	AG	GG	GG	GG	GG	GG	AG	AG	GG	GG	GG	GG	GG	GG	GG	GG	GG	AG	GG	GG	GG	AG	AG	GG	AG	AG	GG	GG	GG	GG	AG	GG	GG	AG	GG	AG	GG	GG	GG	GG	GG	GG
SHRSPaS006718	2	4383497	T	+	TT	TC	TC	TT	TC	TC	TT	TT	CC	TT	TC	CC	TT	TC	TC	TC	TC	TC	CC	CC	TT	TC	TC	TT	TC	TT	TC	TT	TT	CC	TC	TC	TC	TT	TT	CC	TC	CC	TT	TC	TC	TC	TC	TC	TC
SHRSPaS002849	2	4456072	A	-	AA	AA	AG	GG	AA	AA	AG	AA	AG	AA	AG	AA	AA	AA	AG	AG	AA	AA	AA	AA	AG	AG	AA	AA	AG	AA	AG	AA	GG	AA	AA	AG	AA	AA	AG	AA	AG	AA	AA	AA	AG	AG	AA	AA	AA
SHRSPaS005317	2	4487392	C	+	CC	TC	CC	CC	CC	TC	CC	CC	CC	CC	CC	CC	CC	CC	CC	CC	CC	CC	CC	CC	CC	TC	TC	CC	CC	CC	TC	CC	CC	CC	CC	CC	TT	TC	CC	CC	CC	CC	CC	CC	CC	CC	CC	CC	CC
SHRSPaS006379	2	4570890	G	-	GG	GG	AG	AA	GG	GG	AA	AG	AG	AG	AG	GG	GG	GG	AG	GG	GG	GG	GG	GG	AG	AG	GG	GG	AG	GG	AG	GG	AA	GG	GG	GG	GG	GG	GG	GG	AG	GG	GG	GG	GG	GG	GG	GG	GG
SHRSPaS003534	2	4578535	G	-	AA	AA	AA	AA	AA	AA	AA	AA	AA	AA	AA	AA	AA	AA	AA	AA	AG	AA	AA	AA	AG	AA	AA	AA	AA	AA	AA	AA	AA	AA	AA	AA	AA	AA	AA	AA	AA	AA	AA	AA	AA	AA	AA	AA	AA
SHRSPaS001666	2	4587661	C	-	TC	TC	CC	TC	CC	TC	TC	TC	CC	TC	CC	CC	TC	TC	TC	CC	CC	TC	CC	CC	TC	TC	TC	CC	TC	TC	CC	TC	TC	CC	TC	CC	TT	TT	TC	CC	TC	CC	TC	TC	TC	TC	CC	TC	TC
SHRSPaS006065	2	4637272	G	+	GG	AG	AG	AG	AG	GG	GG	GG	AA	GG	AA	AA	AG	GG	GG	AG	AG	AG	GG	AA	GG	AG	AG	AG	AG	GG	AA	GG	AG	AG	GG	AG	AG	GG	AG	GG	AG	AG	GG	AG	GG	GG	AG	AG	AG
SHRSPaS002928	2	4853810	A	+	AA	AA	AC	AA	AA	AC	AC	AA	AA	AA	AC	AA	AA	AA	AA	AA	AA	AC	AA	AA	AA	AC	AA	AA	AA	AA	AA	AA	AA	AA	AA	AA	AA	AA	AC	AA	AA	AA	AA	AA	AA	AA	AA	AA	AA
SHRSPaS001362	2	4870239	A	-	AG	AG	GG	GG	GG	AA	GG	AG	GG	GG	GG	GG	GG	GG	GG	AA	AG	GG	GG	GG	AG	GG	AG	GG	AG	AG	GG	GG	GG	GG	AG	AA	AG	AG	GG	GG	AG	GG	AG	GG	GG	GG	GG	GG	GG
SHRSPaS005984	2	4886079	A	-	AA	AG	AG	AA	GG	AA	AG	AA	AG	AG	AA	GG	AG	AG	AA	AA	AG	AA	GG	AG	AA	AG	AG	AA	AA	AA	AG	AG	AA	AA	AG	AA	AG	AA	AG	AA	AA	AG	AA	AG	AG	AG	GG	AG	AG
SHRSPaS002685	2	5023939	A	+	AG	AG	AG	AA	GG	AG	AG	AA	AG	AG	AA	GG	AG	AG	AA	GG	GG	AG	GG	GG	AG	AG	GG	GG	AA	AG	AG	AG	AA	GG	AG	GG	AG	AA	AG	GG	AA	GG	AG	AG	AG	AG	GG	AG	AG
SHRSPaS001306	2	5028834	T	-	TC	TC	TT	TT	TC	TC	TC	TC	TC	TT	TT	TT	TT	TT	TT	TC	TC	TC	TT	TC	TT	TC	TC	TC	TT	TC	TT	TT	TT	CC	TT	TC	TC	TT	TT	CC	TT	CC	TT	TT	TT	TT	TT	TC	TT
SHRSPaS004179	2	5054225	A	-	AG	AA	AA	AA	AA	AA	AA	AA	AA	AA	AG	AA	AA	AA	AA	AA	AA	AA	AA	AA	AA	AA	AA	AA	AA	AA	AA	AG	AA	AA	AA	AA	AA	AA	AA	AA	AA	AA	AG	AA	AA	AA	AA	AA	AA
SHRSPaS006364	2	5055265	A	-	AA	AA	AG	AA	AG	AA	AA	AA	AA	AG	AA	GG	AG	AG	AA	AA	AA	AA	GG	AG	AA	AA	AG	AA	AA	AA	AA	AA	AA	AA	AG	AA	AA	AA	AG	AA	AA	AA	AA	AA	AG	AG	GG	AA	AA
SHRSPaS005021	2	5217245	A	+	AG	AA	AA	AA	AA	AA	AA	AA	AA	AA	AA	AA	AA	AA	AA	AG	AA	AA	AA	AA	AA	AA	AA	AA	AA	AA	AA	AA	AA	AA	AA	AG	AA	AA	AA	AA	AA	AA	AA	AA	AA	AA	AA	AA	AA
SHRSPaS006189	2	5505384	A	+	AA	AG	AG	AA	AG	AG	AG	AA	AG	AA	AA	GG	AA	AA	AA	AA	AA	AA	GG	AG	AA	AA	GG	AA	AA	AG	AA	AA	AA	AA	AA	AA	AA	AA	AA	AA	AA	AG	AA	AA	AA	AA	AG	AG	AA
SHRSPaS003907	2	5505483	G	+	TG	GG	GG	GG	GG	GG	GG	TG	GG	GG	GG	GG	GG	GG	GG	TT	TG	GG	GG	GG	GG	GG	GG	GG	GG	TG	GG	GG	GG	GG	GG	TT	GG	GG	GG	GG	GG	GG	GG	GG	GG	GG	GG	GG	GG
SHRSPaS002408	2	5547077	A	-	AC	AC	AA	AA	AC	AC	AC	CC	AC	AA	AA	AA	AC	AA	AC	CC	CC	AC	CC	AC	AA	AC	AC	CC	AA	AC	AC	AC	AA	CC	AA	CC	AC	AA	AA	CC	AA	CC	AC	AC	AA	AA	AA	AC	AC
SHRSPaS003127	2	5559518	A	+	AG	AA	AA	AA	AA	AA	AA	AA	AA	AA	AA	AA	AA	AA	AA	AG	AA	AA	AA	AA	AA	AA	AA	AA	AA	AA	AA	AA	AA	AA	AA	AG	AA	AA	AA	AA	AA	AA	AA	AA	AA	AA	AA	AA	AA
SHRSPaS004551	2	5591270	A	-	AG	AA	AA	AA	AA	AA	AA	AA	AA	AA	AA	AA	AA	AA	AA	GG	AG	AA	AA	AA	AA	AA	AA	AA	AA	AG	AA	AA	AA	AA	AA	GG	AA	AA	AA	AA	AA	AA	AA	AA	AA	AA	AA	AA	AA
SHRSPaS006640	2	5591541	T	-	TT	TC	TT	TT	TC	TT	TC	TT	TC	TT	TT	TT	TC	TT	TC	TT	TC	TT	TT	TC	TT	TT	TC	CC	TT	TT	TC	TC	TT	CC	TT	TT	TT	TT	TT	CC	TT	CC	TT	TC	TT	TT	TT	TC	TC
SHRSPaS003241	2	5650128	G	-	TT	GG	TG	TG	GG	GG	GG	GG	GG	TG	TG	GG	TG	TG	TT	TT	TT	TG	GG	TG	TT	GG	GG	TG	TG	TT	TG	TT	TG	TG	GG	TT	GG	TG	TG	TT	TG	TT	TT	TT	GG	GG	GG	TG	TT
SHRSPaS004883	2	5675740	G	+	AG	AG	AG	GG	AG	GG	AG	AG	AG	GG	GG	AA	GG	GG	GG	AG	AG	GG	GG	AA	AG	AG	AA	AA	GG	GG	AG	AG	GG	AA	GG	AG	AG	GG	GG	AA	GG	AG	GG	AG	GG	GG	AG	AG	AG
SHRSPaS001578	2	5969793	G	+	AA	AG	AA	AG	AG	GG	AA	AG	AA	AG	AG	AA	AG	AG	AA	AA	AA	AA	AA	AA	AA	AG	AA	AG	AG	AA	AG	AA	AG	AG	AG	AA	GG	AG	AG	GG	AG	AG	AA	AA	GG	GG	AG	AA	AA
SHRSPaS005564	2	5993723	C	+	CC	TT	TC	CC	TC	TC	TC	TC	TC	CC	TC	TT	CC	CC	CC	CC	CC	CC	CC	TC	CC	CC	TT	CC	TC	CC	CC	CC	CC	CC	CC	CC	TC	TC	CC	CC	TC	CC	CC	CC	CC	CC	TC	TC	CC
SHRSPaS005909	2	6025328	G	+	GG	AG	AG	GG	GG	AG	GG	AG	GG	GG	AG	AA	AG	GG	GG	GG	AG	GG	GG	AA	GG	GG	AG	AG	AG	GG	AG	AG	GG	GG	GG	GG	AG	AG	GG	GG	AG	AG	GG	AG	GG	GG	GG	GG	AG
SHRSPaS001787	2	6029070	G	+	AG	AA	AG	AG	AA	AA	AG	AA	AG	AG	AA	AA	AA	AG	AG	AA	AA	AG	AA	AA	AG	AG	AA	AA	AG	AA	AG	AG	AG	AA	AA	AA	AA	AG	AG	AA	AG	AA	AG	AG	AG	AG	AA	AG	AG
SHRSPaS005068	2	6126934	G	-	GG	NN	AG	GG	AG	NN	AG	GG	AG	GG	GG	AA	GG	GG	GG	GG	AG	GG	GG	AG	GG	GG	AA	GG	AG	GG	AG	AG	GG	GG	GG	GG	GG	GG	GG	GG	AG	GG	GG	AG	GG	GG	AG	AG	AG
SHRSPaS002890	2	6365969	G	-	TG	TT	TG	TG	TT	TT	TG	TT	TT	TT	TG	TT	TT	TT	TT	TT	TT	TT	GG	TT	TT	TG	TT	TT	TT	TT	TT	TG	TG	TT	TG	TT	TT	TT	TG	TT	TT	TT	TG	TT	TT	TT	TT	TT	TT
SHRSPaS002801	2	6483493	T	+	GG	TT	TG	TT	TT	TT	TT	GG	TG	TG	TT	TT	TT	TT	GG	GG	TG	TG	GG	TT	TG	TG	TT	GG	TT	GG	TG	TG	TT	GG	TT	GG	TG	TG	TG	TT	TT	TG	GG	TT	TG	TG	TG	TT	TT
SHRSPaS002787	2	6491689	A	+	GG	AA	AG	AA	AA	AA	AA	GG	AG	AG	AA	AA	AA	AA	GG	GG	AG	AG	GG	AA	AG	AG	AA	AA	AA	GG	AG	AG	AA	AG	AA	GG	AG	AG	AG	AA	AA	AG	GG	AA	AG	AG	AG	AA	AA
SHRSPaS003366	2	6532232	G	+	AA	AA	AA	AA	AA	AA	AA	AA	AA	AA	AA	AA	AA	AG	AA	AA	AA	AA	AA	AA	AA	AA	AA	AA	AA	AA	AA	AA	AA	AA	AA	AA	AA	AA	AA	AA	AA	AA	AA	AG	AA	AA	AA	AG	AG
SHRSPaS001630	2	6563081	T	-	TC	TC	TC	TC	TC	TC	TC	TT	TT	TC	CC	CC	CC	TC	TT	TC	CC	TC	TT	CC	CC	CC	TC	CC	CC	TC	TC	TC	TC	TC	CC	TC	CC	CC	CC	TT	CC	TT	TC	TC	TC	TC	TC	TT	TC
SHRSPaS002991	2	6717257	C	+	TC	TT	TC	TT	TT	TC	TC	TT	TC	TC	TT	TT	TT	TC	CC	TT	TT	TT	TT	TT	TC	TC	TT	TT	TT	TC	TT	TC	TT	TT	TC	TT	TT	TC	TC	TT	TT	TT	TC	TC	TT	TT	TT	TC	TC
SHRSPaS005612	2	6760394	C	-	CC	CC	TC	CC	CC	CC	CC	CC	CC	CC	CC	TT	CC	CC	CC	CC	CC	CC	CC	CC	CC	CC	TC	CC	CC	CC	CC	CC	CC	CC	CC	CC	CC	CC	CC	CC	CC	CC	CC	CC	CC	CC	CC	CC	CC
SHRSPaS002086	2	6792080	T	+	TT	GG	TG	TG	GG	TG	TG	TG	TG	TG	GG	GG	GG	TG	TT	GG	GG	TG	TT	GG	GG	TG	GG	GG	GG	TG	GG	TG	TG	GG	TG	GG	GG	TG	TG	GG	GG	GG	TG	TG	TG	TG	GG	TG	TG
SHRSPaS003163	2	6853314	C	+	TC	CC	CC	CC	CC	CC	CC	CC	CC	CC	CC	CC	CC	CC	CC	CC	CC	CC	CC	CC	CC	CC	CC	CC	CC	CC	CC	TC	CC	CC	CC	CC	CC	CC	CC	CC	CC	CC	TC	CC	CC	CC	CC	CC	CC
SHRSPaS006515	2	6988405	G	+	GG	TG	TG	GG	TG	TG	GG	GG	GG	TG	GG	TT	GG	TG	GG	GG	GG	GG	GG	GG	GG	GG	TG	GG	GG	GG	GG	GG	GG	GG	TG	GG	TG	GG	TG	GG	GG	GG	GG	TG	TG	TG	GG	GG	TG
SHRSPaS003038	2	7022985	A	+	AG	AG	GG	AG	AG	AG	AG	AA	AG	GG	AA	GG	AG	GG	GG	AA	AA	AA	AA	AA	AA	AG	AG	AA	AA	AG	AG	AG	AG	AA	GG	AA	AG	AG	GG	AA	AA	AA	GG	GG	GG	GG	AA	AG	GG
SHRSPaS003213	2	7119764	A	-	AC	AA	AA	AC	AA	AA	AA	AC	AA	AA	CC	AA	AC	AC	AC	CC	AC	AA	AA	AA	AC	AA	AA	AA	AA	AC	AA	AA	AC	AA	AA	CC	AA	AA	AC	AA	AA	AA	AC	AC	AA	AA	AA	AC	AC
SHRSPaS005353	2	7120097	T	-	TT	TC	TT	TT	TC	TC	TC	TT	TC	TT	TT	TT	TC	TT	TT	TT	TC	TT	TT	TC	TT	TT	TC	TT	TT	TT	TC	TC	TT	TT	TT	TT	TT	TC	TT	TT	TT	TT	TT	TT	TT	TT	TC	TC	TT
SHRSPaS002659	2	7214841	G	-	AG	AG	AG	AG	AG	GG	AA	AG	AG	AG	GG	GG	AG	AG	AA	AG	AA	AG	AA	AG	AG	AG	AG	AG	GG	AG	AA	AG	AG	AG	GG	AG	GG	AG	GG	AA	GG	AG	AG	AG	GG	GG	AG	AA	AG
SHRSPaS006461	2	7231981	C	+	CC	TC	TC	CC	TC	TC	CC	CC	CC	TC	CC	TT	CC	TC	CC	CC	CC	CC	CC	CC	CC	CC	TC	CC	CC	CC	CC	CC	CC	CC	TC	CC	TC	CC	TC	CC	CC	CC	CC	TC	TC	TC	CC	CC	TC
SHRSPaS002234	2	7285440	C	-	CC	CC	AC	AC	CC	CC	CC	AC	AC	AC	CC	CC	CC	AC	AA	CC	CC	AC	AA	AC	CC	CC	CC	AC	AC	AC	AC	CC	AC	AC	AC	CC	CC	AC	CC	CC	AC	CC	CC	AC	AC	AC	CC	AC	AC
SHRSPaS006959	2	7329728	G	-	GG	TG	GG	GG	GG	TG	GG	GG	GG	GG	GG	GG	GG	GG	GG	NN	GG	TG	GG	GG	TG	GG	GG	GG	GG	GG	GG	GG	GG	GG	GG	NN	TG	GG	GG	GG	GG	TG	GG	TG	GG	GG	GG	GG	TG
SHRSPaS001593	2	7471845	T	+	CC	TC	TT	TC	TT	TC	TC	CC	TC	TC	TT	TT	TC	CC	CC	CC	TC	TC	TT	TT	TC	TC	TT	TC	TT	CC	TC	TC	TC	TT	CC	CC	TC	TC	CC	TT	TT	TC	CC	CC	TC	TC	TT	TC	CC
SHRSPaS006989	2	7567254	C	+	CC	CC	TC	CC	CC	CC	CC	CC	CC	TC	CC	TT	CC	TC	CC	CC	CC	CC	TT	CC	CC	CC	TC	CC	CC	CC	CC	CC	CC	CC	TC	CC	CC	CC	TC	CC	CC	CC	CC	CC	CC	CC	CC	CC	CC
SHRSPaS004605	2	7615747	G	+	TG	GG	GG	GG	GG	GG	GG	GG	GG	GG	GG	GG	GG	GG	GG	GG	GG	GG	GG	GG	GG	GG	GG	GG	GG	GG	GG	GG	GG	GG	GG	GG	GG	GG	GG	GG	GG	GG	GG	GG	GG	GG	GG	GG	GG
SHRSPaS003751	2	7772138	T	+	TC	TT	TC	CC	TT	TT	TC	TT	TC	TC	TT	TT	TT	TC	CC	TT	TT	TT	TT	TT	TC	TT	TT	TT	TC	TC	TC	TT	CC	TT	TT	TT	TT	TC	TT	TT	TC	TT	TT	TC	TC	TC	TT	TC	TC
SHRSPaS005036	2	7804039	G	-	GG	AG	GG	GG	GG	AG	GG	GG	GG	GG	GG	GG	GG	GG	GG	GG	GG	GG	GG	GG	GG	GG	GG	GG	GG	GG	GG	GG	GG	GG	GG	GG	AG	GG	GG	GG	GG	GG	GG	AG	GG	GG	GG	GG	AG
SHRSPaS001769	2	7887677	T	+	TC	TT	TC	TT	TT	TT	TC	TT	TT	TT	TC	TT	TT	TT	TC	CC	TC	TT	TT	TT	TC	TT	TT	TT	TT	TC	TC	TT	TT	TT	TC	CC	TT	TT	TC	TT	TT	TT	TT	TT	TC	TC	TT	TT	TT
SHRSPaS003693	2	7969863	T	+	TC	TT	TT	TT	TT	TC	TT	TT	TT	TT	TC	TT	TC	TT	TT	TT	TT	TC	TT	TT	TT	TC	TT	TT	TT	TC	TC	TC	TT	TT	TT	TT	TT	TC	TT	TT	TT	TT	CC	TT	TT	TT	TT	TT	TT
SHRSPaS006019	2	7970085	G	+	GG	AG	GG	GG	GG	AG	GG	GG	GG	GG	GG	GG	GG	AG	GG	AG	AG	GG	GG	AG	GG	GG	GG	GG	AG	GG	GG	GG	GG	GG	AG	AG	AG	GG	AG	AA	AG	AG	GG	AG	GG	GG	GG	GG	AG
SHRSPaS005568	2	8036294	T	-	TT	TC	TC	TT	CC	TT	TC	TT	TC	CC	TC	CC	CC	TC	TT	TT	TC	TT	CC	TC	TT	TC	CC	TT	TT	TC	CC	TC	TT	TT	TC	TT	TT	TC	TC	TT	TT	TC	TT	TT	TC	TC	TC	TC	TT
SHRSPaS005109	2	8069892	T	-	TT	TC	TT	TT	TT	CC	TT	TT	TT	TT	TC	TT	TT	TT	TT	TT	TT	TC	TT	TC	TT	TT	TT	TC	TC	TT	TT	TT	TT	TT	TT	TT	CC	TT	TT	CC	TC	TC	TT	TC	TT	TT	TC	TT	TC
SHRSPaS004924	2	8323839	T	-	CC	CC	CC	CC	CC	CC	CC	CC	CC	CC	CC	CC	CC	CC	TC	CC	CC	CC	CC	CC	CC	CC	CC	CC	CC	TC	CC	CC	CC	CC	CC	CC	CC	CC	TC	CC	CC	CC	CC	CC	TC	TC	CC	CC	CC
SHRSPaS004467	2	8592837	A	+	AC	AA	AA	AA	AA	AA	AA	AA	AA	AA	AA	AA	AA	AA	AA	AA	AA	AA	AA	AA	AA	AA	AA	AA	AA	AA	AA	AC	AA	AA	AA	AA	AA	AA	AA	AA	AA	AA	AC	AA	AA	AA	AA	AA	AA
SHRSPaS006582	2	8592903	C	+	CC	TT	TC	CC	TT	TT	CC	CC	TC	TC	TT	TT	TC	CC	CC	CC	TC	TC	TT	TT	TC	TC	TT	TC	TC	CC	TC	TC	CC	TC	CC	CC	TT	TC	CC	TT	TC	TT	CC	TC	TC	TC	TT	TC	TC
SHRSPaS001641	2	8676156	G	-	TT	GG	TG	TT	GG	GG	TG	TT	TG	TG	GG	GG	TG	TG	TG	TT	TG	TG	GG	GG	TT	GG	GG	GG	TG	TG	TG	TG	TT	GG	TG	TT	GG	TG	TG	GG	TG	GG	TT	TG	TG	TG	GG	TG	TG
SHRSPaS006839	2	8696390	G	-	GG	AA	AG	GG	AA	AA	GG	GG	AG	AG	AA	AA	AG	GG	GG	GG	AG	AG	GG	AA	GG	AG	AA	AA	AG	GG	AG	AG	GG	AG	GG	GG	AA	AG	GG	AA	AG	AA	GG	AG	AG	AG	AA	AG	AG
SHRSPaS004324	2	8700691	C	-	TC	CC	CC	CC	CC	CC	CC	CC	CC	CC	CC	CC	CC	CC	CC	TT	TC	CC	CC	CC	TC	CC	CC	CC	CC	CC	CC	CC	CC	CC	CC	TT	CC	CC	CC	CC	CC	CC	CC	CC	CC	CC	CC	CC	CC
SHRSPaS004785	2	8750715	A	+	AG	AA	AA	AA	AA	AA	AA	AA	AA	AA	AA	AA	AA	AA	AA	AA	AA	AA	AA	AA	AA	AA	AA	AA	AA	AA	AA	AG	AA	AA	AA	AA	AA	AA	AA	AA	AA	AA	AG	AA	AA	AA	AA	AA	AA
SHRSPaS006817	2	8752305	G	+	GG	AA	AG	GG	AA	AA	GG	GG	AG	AG	AG	AA	AG	GG	GG	GG	AG	AG	AA	AA	GG	AG	AA	AA	AG	GG	AG	AG	GG	AA	GG	GG	AA	AG	GG	AA	AG	AA	GG	AG	AG	AG	AA	AG	AG
SHRSPaS003776	2	8757551	C	+	AC	CC	CC	CC	CC	CC	CC	CC	CC	CC	CC	CC	CC	CC	CC	CC	AC	CC	CC	CC	AC	CC	CC	CC	CC	CC	CC	CC	CC	CC	CC	CC	CC	CC	CC	CC	CC	CC	CC	CC	CC	CC	CC	CC	CC
SHRSPaS006260	2	8772280	A	+	AA	AG	AA	AA	AG	AA	AA	GG	AA	AA	AG	AA	AG	AA	AA	AA	AG	AG	AA	AG	AA	GG	AA	AA	AA	AA	AA	AG	AA	AA	AA	AA	AG	AG	AA	AG	AA	AG	AA	AG	AG	AG	AA	AA	AG
SHRSPaS004026	2	8772344	A	+	AG	AA	AA	AA	AA	AA	AA	AA	AA	AA	AA	AA	AA	AA	AA	GG	AG	AA	AA	AA	AG	AA	AA	AA	AA	AA	AA	AA	AA	AA	AA	GG	AA	AA	AA	AA	AA	AA	AA	AA	AA	AA	AA	AA	AA
SHRSPaS002365	2	9099950	T	-	TC	CC	TC	TC	CC	CC	TC	CC	CC	TC	CC	CC	CC	CC	TT	CC	CC	CC	CC	CC	TC	TC	CC	CC	TC	TC	CC	TC	TC	CC	CC	CC	CC	CC	TC	CC	TC	CC	TC	CC	CC	CC	CC	CC	CC
SHRSPaS002858	2	9377528	C	+	TC	TT	TC	CC	TT	TC	TC	CC	TC	TC	TT	TT	TC	TC	CC	TC	TC	TC	TC	TT	CC	TC	TT	TT	TC	CC	TC	TC	CC	TT	TT	TC	TT	TC	TC	TT	TC	TT	CC	TC	TC	TC	TT	TC	TC
SHRSPaS004660	2	9502800	G	+	AG	GG	GG	GG	GG	GG	GG	GG	GG	GG	GG	GG	GG	GG	GG	GG	GG	GG	AG	GG	GG	GG	GG	GG	GG	GG	GG	AG	GG	GG	GG	GG	GG	GG	GG	GG	GG	GG	AG	GG	AG	AG	GG	GG	GG
SHRSPaS002521	2	9515695	C	+	TC	TT	TC	CC	TT	TT	TC	CC	TC	TC	TT	TT	TC	TC	CC	CC	TC	TC	TC	TT	CC	TC	TT	TT	TC	CC	TC	TC	CC	TC	TT	CC	TT	TC	TC	TT	TC	CC	CC	TC	TC	TC	TT	TC	TC
SHRSPaS001449	2	9516055	C	+	TC	TT	TC	CC	TT	TT	TC	TT	TC	TC	TT	TT	TC	TC	CC	CC	TC	TT	TC	TT	CC	TC	TT	TT	TC	CC	TC	TC	CC	TC	TT	CC	TT	TC	TC	TT	TC	CC	CC	TC	TC	TC	TT	TC	TC
SHRSPaS002114	2	9615814	C	-	TC	TT	TC	CC	TT	TT	TT	TT	TC	TC	TT	TT	TC	TC	CC	CC	TC	TT	TT	TT	CC	TC	TT	TT	TC	CC	TC	TT	CC	TT	TT	CC	TT	TC	TC	TT	TC	TT	TC	TC	TT	TT	TT	TC	TC
SHRSPaS002294	2	9667278	A	-	AG	GG	AG	AA	GG	GG	GG	GG	GG	GG	GG	GG	AG	AG	GG	GG	GG	GG	AG	GG	AG	GG	GG	GG	AG	GG	GG	AG	AA	GG	GG	GG	GG	GG	GG	GG	AG	GG	AG	GG	AG	AG	GG	AG	GG
SHRSPaS003029	2	9673825	G	-	AG	AA	AG	GG	AA	AA	AG	AA	AG	AG	AA	AA	AG	AG	GG	GG	AG	AA	AG	AA	GG	AG	AA	AA	AG	GG	AG	AG	GG	AA	AA	GG	AA	AG	AG	AA	AG	AA	AG	AG	AG	AG	AA	AG	AG
SHRSPaS002780	2	9721936	T	-	CC	CC	TC	TC	CC	CC	CC	TT	TC	TC	CC	CC	TC	TC	TT	CC	CC	TC	CC	CC	CC	TC	CC	TC	CC	TC	TC	CC	TC	CC	CC	CC	CC	TC	TC	CC	CC	CC	CC	TC	TC	TC	CC	TC	TC
SHRSPaS003689	2	9726567	G	-	AA	AA	AG	AG	AA	AA	AA	AA	AG	AG	AA	AA	AG	AG	GG	AA	AA	AA	AA	AA	AA	AG	AA	AA	AA	AG	AG	AA	AG	AA	AA	AA	AA	AG	AG	AA	AA	AA	AA	AG	AG	AG	AA	AG	AG
SHRSPaS006116	2	9798815	C	-	TT	TT	TC	TC	TT	TT	TT	CC	TT	TT	TT	TT	TC	TC	TT	TT	TT	TT	TT	TT	TT	TT	TT	TT	TT	TC	TC	TT	TC	TT	TT	TT	TT	TT	TT	TT	TT	TT	TT	TT	TC	TC	TT	TC	TT
SHRSPaS004990	2	9825517	G	+	AG	GG	GG	GG	GG	GG	GG	GG	GG	GG	GG	GG	GG	GG	GG	GG	GG	AG	GG	GG	GG	AG	GG	GG	GG	GG	GG	AG	GG	GG	GG	GG	GG	GG	AG	GG	GG	GG	NN	GG	GG	GG	GG	GG	GG
SHRSPaS006251	2	10048420	G	-	GG	TT	TG	GG	TG	TG	GG	GG	GG	TG	GG	TT	GG	GG	GG	GG	TG	TG	GG	TG	GG	TG	TT	GG	GG	GG	GG	GG	GG	GG	GG	GG	TT	TG	GG	GG	GG	GG	GG	GG	TG	TG	TG	GG	GG
SHRSPaS004714	2	10137931	G	-	AG	AA	AG	GG	AA	AA	AG	AA	AG	AG	NN	AA	AG	AG	GG	AA	AA	AA	AA	AA	AG	AG	AA	AA	AG	GG	AG	AG	GG	AA	AG	AA	AA	AG	AG	AA	AG	AA	AG	AG	AG	AG	AA	AG	AG
SHRSPaS004780	2	10248545	A	+	AG	AA	AA	GG	AA	AA	AG	AA	AA	AA	AG	AA	AA	AG	AG	AA	AA	AA	AA	AA	AG	AA	AA	AA	AG	AG	AG	AG	GG	AA	AA	AA	AA	AA	AG	AA	AG	AA	AG	AA	AA	AA	AA	AG	AA
SHRSPaS005657	2	10458028	T	-	TT	CC	TC	TT	CC	CC	TT	NN	TC	TC	TT	CC	TC	TC	TT	TT	TT	TT	CC	TC	TT	TT	CC	TT	TC	TT	TC	TT	TT	TC	TT	TT	TT	TC	TT	TT	TC	TT	TT	TT	TC	TC	TC	TC	TT
SHRSPaS005431	2	10511269	T	+	TC	CC	TC	TT	TC	CC	TC	TT	TT	TC	CC	TC	TC	TC	TT	CC	CC	TC	CC	CC	TT	TC	CC	TT	TC	TC	TC	TC	TT	TT	TC	CC	CC	TC	TC	TT	TC	TC	TT	TC	TC	TC	TC	TT	TC
SHRSPaS003397	2	10563701	C	-	TC	CC	CC	CC	CC	CC	CC	CC	CC	CC	CC	CC	CC	CC	CC	TT	TC	CC	CC	CC	CC	CC	CC	CC	CC	TC	CC	CC	CC	CC	CC	TT	CC	CC	CC	TC	CC	CC	CC	CC	CC	CC	CC	CC	CC
SHRSPaS002213	2	10643141	C	-	TC	TT	TC	CC	TC	TT	TC	CC	CC	TC	CC	TC	TC	TC	CC	CC	TC	CC	TT	TT	CC	TC	TT	TT	TC	CC	CC	TT	CC	TT	TC	CC	TT	TC	TC	TC	TC	TT	TC	TC	TC	TC	TC	TC	TC
SHRSPaS006736	2	10736993	G	+	AA	AA	AG	GG	AA	AA	AG	AA	AA	AG	AA	AA	AA	AG	GG	AA	AA	AA	AA	AA	AG	AA	AA	AA	AG	AG	AG	AA	GG	AA	AG	AA	AA	AA	AA	AA	AG	AA	AA	AA	AA	AA	AA	AG	AA
SHRSPaS003610	2	10891506	T	-	TG	TT	TT	TT	TT	TT	TT	TT	TT	TT	TT	TT	TT	TT	TT	GG	TT	TT	TT	TT	TG	TT	TT	TT	TT	TG	TT	TT	TT	TT	TT	GG	TT	TT	TT	TG	TT	TT	TT	TT	TT	TT	TT	TT	TT
SHRSPaS002342	2	10984513	T	+	TT	TT	TC	CC	TT	TT	TT	TT	TC	TC	TT	TT	TC	TC	TC	TT	TT	TT	TT	TT	TC	TC	TT	TT	TC	TT	TT	TT	CC	TT	TT	TT	TT	TC	TC	TT	TC	TT	TT	TC	TC	TC	TT	TC	TC
SHRSPaS002755	2	10992676	T	-	TG	GG	TG	TT	GG	GG	TT	GG	TG	TG	GG	GG	TT	TG	TT	TT	TG	GG	TT	TG	TT	TG	TG	GG	TT	TT	TG	GG	TT	GG	TT	TT	GG	TG	TT	TG	TT	TG	TG	TG	GG	GG	GG	TG	TG
SHRSPaS005871	2	11024668	G	+	GG	AA	AG	GG	AA	AG	GG	GG	AG	AG	AG	AA	GG	AG	GG	GG	AG	AG	GG	AG	GG	AG	AG	GG	GG	GG	AG	AG	GG	GG	GG	GG	AA	AG	GG	GG	GG	AG	GG	AG	AG	AG	AA	AG	AG
SHRSPaS001354	2	11282317	G	-	TT	TT	TG	TG	TT	TT	TT	TT	TG	TG	TT	TT	TG	TG	TG	TT	TT	TT	TT	TT	TT	TT	TT	TT	TT	TT	TT	TT	TG	TT	NN	TT	TT	TG	TG	TT	TT	TT	TT	TT	TG	TG	TT	TT	TT
SHRSPaS004844	2	11525523	A	-	AG	AA	AA	AA	AA	AA	AA	AA	AA	AA	AA	AA	AA	AA	AA	GG	AG	AA	AA	AA	AG	AA	AA	AA	AA	AG	AA	AA	AA	AA	AA	GG	AA	AA	AA	AG	AA	AA	AA	AA	AA	AA	AA	AA	AA
SHRSPaS001574	2	11551335	G	-	AG	AA	AG	GG	AA	AA	AG	AA	AG	AG	AA	AA	AG	AG	GG	GG	AG	AA	AG	AA	GG	AG	AG	AA	AG	GG	AG	AA	GG	AA	AG	GG	AA	AG	AG	AG	AG	AA	AG	AG	AG	AG	AA	AG	AG
SHRSPaS003114	2	11561458	T	-	TG	TT	TT	TT	TT	TT	TT	TT	TT	TT	TT	TT	TT	TT	TT	GG	TG	TT	TT	TT	TG	TT	TT	TT	TT	TG	TT	TT	TT	TT	TT	GG	TT	TT	TT	TG	TT	TT	TG	TT	TT	TT	TT	TT	TT
SHRSPaS002594	2	11606990	A	-	AG	GG	AG	AA	GG	GG	AG	GG	AG	AG	GG	AG	GG	AG	AA	AA	AG	GG	AA	AG	AA	AG	GG	AA	AA	AA	AA	GG	AA	AG	AG	AA	AG	AG	AG	AG	AA	AA	AG	AG	AG	AG	AG	AG	AG
SHRSPaS005310	2	11708715	C	-	CC	AA	AC	CC	AA	AC	AC	CC	AC	AC	CC	AC	CC	AC	CC	CC	AC	CC	AC	AC	CC	CC	AC	CC	CC	CC	CC	AC	CC	CC	AC	CC	AC	AC	AC	CC	CC	CC	CC	AC	AC	AC	AC	AC	AC
SHRSPaS002989	2	11876785	C	-	AC	AA	AC	CC	AC	AA	CC	CC	CC	AA	AA	AC	AC	AC	CC	CC	CC	AA	AA	AC	CC	CC	AA	AA	CC	CC	CC	AA	CC	AA	CC	CC	AC	AC	CC	CC	CC	AC	AC	CC	AC	AC	CC	AC	CC
SHRSPaS003790	2	11935609	T	-	TC	TT	TT	TT	TT	TT	TT	TT	TT	TT	TT	TT	TT	TT	TT	CC	TC	TT	TT	TT	TC	TT	TT	TT	TT	TC	TT	TT	TT	TT	TT	CC	TT	TT	TT	TC	TT	TT	TT	TT	TT	TT	TT	TT	TT
SHRSPaS006392	2	11969200	T	-	TT	TT	TC	TT	TT	TT	TT	TT	TT	TC	TT	TT	TT	TC	TT	TT	TT	TT	TT	TT	TT	TT	TT	TT	TT	TT	TT	TT	TT	TT	TT	TT	TT	TT	TT	TT	TT	TT	TT	TT	TT	TT	TT	TT	TT
SHRSPaS001701	2	12059096	T	+	TC	CC	TC	TC	CC	CC	CC	CC	CC	CC	TC	CC	TC	TC	TC	CC	CC	CC	CC	CC	CC	CC	CC	CC	CC	TC	TC	TC	TC	CC	CC	CC	CC	CC	CC	CC	CC	CC	TC	TC	TC	TC	CC	TC	TC
SHRSPaS004962	2	12079338	A	+	AC	CC	CC	AC	CC	AC	AC	CC	CC	AC	CC	CC	CC	CC	AA	AC	AC	CC	CC	CC	AA	CC	CC	CC	AC	AC	CC	AC	AC	CC	CC	AC	CC	CC	CC	CC	AC	CC	AA	CC	AC	AC	CC	CC	CC
SHRSPaS003973	2	12099375	G	+	AA	AA	AA	AA	AA	AA	AG	NN	AA	AA	AA	AA	AA	AA	AA	AA	AA	AA	AA	AA	AA	AA	AA	AA	AA	AA	AA	AA	AA	AA	AA	AA	AA	AA	AA	NN	AA	AA	AA	AA	AA	AA	AA	AA	AA
SHRSPaS006221	2	12099437	C	+	CC	CC	TC	TC	CC	CC	CC	CC	CC	CC	TC	CC	CC	TC	CC	CC	CC	CC	CC	CC	CC	CC	CC	CC	CC	CC	TC	CC	TC	CC	CC	CC	CC	CC	TC	CC	CC	CC	CC	TC	CC	CC	CC	TC	TC
SHRSPaS004621	2	12191228	C	+	TC	TT	TT	TC	TT	TC	TT	TT	TC	TT	TC	TT	TC	TT	CC	TT	TT	TT	TT	TT	TT	TT	TT	TT	TT	TC	TC	TC	TC	TT	TC	TT	TT	TT	TT	TT	TT	TT	TC	TC	TC	TC	TT	TC	TC
SHRSPaS006901	2	12327946	G	-	GG	GG	AG	GG	GG	GG	GG	GG	GG	GG	AG	GG	GG	GG	GG	GG	GG	AG	GG	AG	GG	AG	GG	AG	AG	GG	GG	GG	GG	AA	GG	GG	AG	GG	GG	AA	AG	AA	GG	GG	GG	GG	AG	GG	GG
SHRSPaS004302	2	12836675	C	+	TC	TT	TT	TC	TT	TT	TT	TT	TC	TT	TT	TT	TC	TT	CC	TT	TT	TT	TT	TT	TC	TC	TT	TT	TC	TC	TT	TC	TC	TT	TC	TT	TT	TC	TC	TT	TC	TT	TC	TT	TT	TT	TT	TT	TT
SHRSPaS001939	2	12984571	G	-	AG	GG	AG	AG	GG	GG	AG	GG	AG	AG	AG	GG	GG	AG	AA	GG	GG	GG	GG	GG	AG	AG	GG	GG	AG	AG	GG	AG	AG	GG	AG	GG	GG	AG	GG	GG	AG	GG	AG	GG	AG	AG	GG	GG	GG
SHRSPaS006787	2	13140119	A	-	AA	GG	AG	AA	GG	GG	AG	AA	AG	AG	AA	AG	AG	AG	AA	AA	AG	AA	AG	AG	AA	AG	GG	AA	AA	AA	AG	AA	AA	AA	AG	AA	AA	AG	AG	AA	AA	AA	AA	AG	AG	AG	AG	AG	AG
SHRSPaS003723	2	13311621	G	-	AG	GG	GG	GG	GG	GG	GG	GG	GG	GG	GG	GG	GG	GG	GG	AA	AG	GG	AG	GG	AG	GG	GG	GG	GG	AG	GG	GG	GG	GG	GG	AA	GG	GG	GG	GG	GG	GG	GG	GG	GG	GG	GG	GG	GG
SHRSPaS006724	2	13345903	G	-	GG	GG	AG	GG	GG	GG	GG	GG	GG	GG	AA	GG	GG	AG	GG	GG	GG	GG	GG	GG	GG	GG	GG	GG	GG	GG	GG	GG	GG	GG	GG	GG	GG	GG	GG	GG	GG	GG	GG	GG	GG	GG	GG	GG	GG
SHRSPaS003276	2	13889048	G	-	AG	GG	GG	GG	GG	GG	GG	GG	GG	GG	GG	GG	GG	GG	GG	GG	GG	GG	GG	GG	GG	GG	GG	GG	GG	AG	GG	GG	GG	GG	GG	GG	GG	GG	GG	GG	GG	GG	GG	GG	GG	GG	GG	GG	GG
SHRSPaS006510	2	15074975	C	+	CC	CC	AC	CC	CC	CC	CC	CC	CC	CC	CC	CC	CC	CC	CC	CC	CC	CC	CC	CC	CC	CC	CC	CC	CC	CC	CC	CC	CC	CC	CC	CC	CC	CC	CC	CC	CC	CC	CC	CC	CC	CC	CC	CC	CC
SHRSPaS004240	2	15089762	A	+	AA	AA	AA	GG	AA	AA	AA	AA	AA	AG	AG	AA	AG	AA	AA	AA	AA	AA	AA	AA	AG	AA	AA	AA	AG	AG	AA	AA	GG	AA	AA	AA	AA	AG	AA	AA	AG	AA	AA	AG	AG	AG	AA	AG	AG
SHRSPaS005347	2	15158739	G	+	GG	TT	TG	GG	TT	TG	TG	TT	TT	TG	GG	TT	TG	TG	TG	GG	TG	TT	TT	TT	GG	TG	TT	TT	TG	TG	TG	TG	GG	TT	TG	GG	TT	TG	TG	TT	TG	TT	GG	TG	TG	TG	TT	TG	TG
SHRSPaS005450	2	15215039	T	+	TT	CC	TC	TT	CC	TC	TC	TT	TC	TC	TT	TC	TC	TC	TT	TT	TC	TC	CC	CC	TT	TC	CC	TT	TC	TT	TC	TT	TT	TC	TC	TT	TC	TC	TC	CC	TC	CC	TT	TC	TC	TC	CC	TC	TC
SHRSPaS005894	2	15493462	C	-	CC	CC	TC	CC	TC	CC	CC	CC	TC	TC	TC	TC	TC	TC	CC	CC	TC	CC	TT	TT	CC	TC	CC	TC	CC	CC	TC	CC	CC	TT	CC	CC	CC	CC	CC	NN	CC	NN	CC	TC	CC	CC	TC	CC	TC
SHRSPaS003520	2	15493938	A	-	AG	GG	GG	GG	GG	AG	AG	NN	GG	AG	GG	GG	GG	GG	GG	GG	GG	GG	GG	GG	GG	AG	GG	GG	GG	AG	GG	AG	GG	GG	GG	GG	GG	GG	AG	AG	GG	AG	AG	GG	GG	GG	GG	GG	GG
SHRSPaS003425	2	15711999	T	-	TC	TT	TT	TT	TT	TT	TT	TT	TT	TT	TT	TT	TT	TT	TT	CC	TC	TT	TT	TT	TC	TT	TT	TT	TT	TT	TT	TT	TT	TT	TT	CC	TT	TT	TT	TT	TT	TT	TT	TT	TT	TT	TT	TT	TT
SHRSPaS004951	2	16102973	C	-	TC	CC	CC	CC	CC	CC	CC	CC	TC	CC	CC	CC	CC	CC	TC	TT	TC	CC	CC	CC	TC	CC	CC	CC	CC	TC	TC	CC	CC	CC	CC	TT	CC	CC	CC	CC	CC	CC	CC	CC	TC	TC	CC	CC	CC
SHRSPaS003554	2	16455490	A	+	AG	GG	GG	AA	GG	AG	GG	GG	AG	AG	GG	GG	AG	GG	AG	GG	GG	GG	GG	GG	AG	AG	GG	GG	AG	AG	GG	AG	AA	GG	AG	GG	GG	AG	AG	GG	AG	GG	AG	AG	AG	AG	GG	AG	AG
SHRSPaS005058	2	16508083	T	-	TT	GG	TG	TT	GG	TG	TG	GG	TG	TG	GG	GG	TG	TG	TG	TT	TG	GG	GG	GG	TT	TG	GG	GG	TG	TT	GG	TG	TT	GG	TG	TT	GG	TG	TG	GG	TG	GG	TT	TG	TG	TG	GG	TG	TG
SHRSPaS005921	2	16513118	C	+	CC	TT	TC	CC	TT	TC	TC	CC	TC	TC	CC	TT	TC	TC	CC	CC	TC	TC	TT	TT	CC	TC	TT	TC	TC	CC	TC	TC	CC	TT	TC	CC	TT	TC	TC	TT	TC	TT	CC	TC	TC	TC	TT	TC	TC
SHRSPaS005698	2	17021367	T	-	TT	TC	TC	TT	TT	TC	TT	TT	TT	TT	TT	CC	TT	TT	TT	TT	TT	TT	TT	TC	TT	TT	TT	TC	TC	TT	TC	TC	TT	CC	TT	TT	CC	TT	TT	CC	TC	CC	TT	TT	TT	TT	TT	TT	TT
SHRSPaS005762	2	17036170	G	+	GG	GG	AG	GG	GG	GG	GG	GG	GG	GG	GG	GG	GG	AG	AG	GG	GG	GG	AG	GG	GG	GG	GG	GG	GG	GG	GG	GG	GG	GG	GG	GG	GG	GG	GG	GG	GG	GG	GG	GG	GG	GG	GG	GG	GG
SHRSPaS004256	2	17191756	T	-	TC	TT	TT	TT	TT	TT	TT	TT	TT	TT	TT	TT	TT	TT	TT	TC	TT	TT	TT	TT	TT	TT	TT	TT	TT	TT	TT	TT	TT	TT	TT	TC	TT	TT	TT	TT	TT	TT	TT	TT	TT	TT	TT	TT	TT
SHRSPaS006425	2	17192377	T	-	TT	GG	TG	TT	GG	GG	TG	GG	TG	TG	TT	GG	TG	TT	TT	TT	TG	GG	GG	GG	TT	TG	GG	GG	TG	TT	TG	TG	TT	TT	TG	TT	GG	TG	TG	GG	TG	GG	TT	TG	TG	TG	GG	TG	TG
SHRSPaS005797	2	17228167	G	+	GG	AG	GG	GG	GG	AG	GG	GG	GG	GG	GG	GG	GG	GG	GG	GG	GG	GG	GG	GG	GG	GG	GG	GG	AG	GG	GG	AG	GG	GG	GG	GG	AG	GG	GG	GG	AG	GG	GG	GG	GG	GG	GG	GG	GG
SHRSPaS004422	2	17747421	C	-	CC	CC	CC	AC	CC	CC	AC	CC	CC	AC	CC	CC	CC	AC	CC	CC	CC	CC	CC	CC	AC	CC	CC	CC	AC	AC	AC	CC	AC	CC	CC	CC	CC	AC	CC	CC	AC	CC	CC	AC	CC	CC	CC	AC	AC
SHRSPaS005287	2	18574720	A	+	AA	AA	AC	AA	AA	AA	AA	AA	AA	AA	AA	AA	AA	AC	AA	AA	AA	AA	AA	AA	AA	AA	AA	AA	AA	AC	AA	AA	AA	AA	AA	AA	AA	AA	AA	AA	AA	AA	AA	AA	AA	AA	AA	AA	AA
SHRSPaS006612	2	18611959	A	+	AA	AA	AG	AA	AA	AA	AG	AA	AA	AG	AA	AA	AG	AA	AA	AA	AG	AA	AA	AA	AA	AG	AG	AA	AA	AA	AG	AA	AA	AA	AG	AA	AG	AA	AA	AA	AA	AA	AA	AG	AA	AA	AG	AA	AG
SHRSPaS006032	2	18649808	A	-	GG	AA	AG	AA	AA	AA	AA	AA	AA	AA	AA	AA	AA	AG	AA	GG	AG	AA	AA	AA	AG	AA	AA	AA	AA	GG	AA	AG	AA	AA	AA	GG	AA	AA	AA	AA	AA	AA	AG	AA	AA	AA	AA	AA	AA
SHRSPaS006383	2	18662278	T	+	GG	TT	TG	TT	TT	TT	TT	GG	TT	TT	TT	TT	TT	TG	TT	GG	TG	GG	TT	TT	TG	TT	TT	TT	TT	GG	TT	TG	TT	TT	TT	GG	TT	TT	TT	TT	TT	TT	TG	TT	TT	TT	TT	TT	TT
SHRSPaS002539	2	18884002	G	-	GG	GG	AG	AA	GG	GG	GG	GG	GG	GG	AG	GG	GG	AG	GG	GG	GG	AG	GG	GG	AG	GG	GG	GG	AG	AG	AG	GG	AA	GG	GG	GG	GG	AG	AG	GG	AG	GG	AG	AG	GG	GG	GG	AG	AG
SHRSPaS005104	2	19866102	C	+	CC	CC	TC	CC	CC	CC	CC	CC	CC	TC	CC	CC	CC	CC	CC	CC	CC	TC	CC	CC	CC	CC	CC	CC	CC	CC	CC	CC	CC	TC	CC	CC	CC	CC	CC	TT	CC	TC	CC	CC	CC	CC	CC	TC	CC
SHRSPaS006016	2	19885425	G	+	GG	TT	TG	GG	TT	TG	TG	TT	TG	TG	TG	TT	TG	GG	GG	GG	TG	TG	TT	TT	GG	TG	TT	TG	TG	GG	TG	TG	GG	TT	TG	GG	TT	TG	TG	GG	TG	TT	GG	TG	TG	TG	TT	TG	TG
SHRSPaS001418	2	19975304	C	+	CC	CC	TC	TT	CC	CC	TC	TT	TC	TC	TC	CC	CC	TT	TT	CC	CC	TT	CC	CC	TC	TC	CC	CC	TC	CC	TC	CC	TT	TT	CC	CC	CC	TC	TT	CC	TC	TT	TC	TC	TC	TC	CC	TC	TC
SHRSPaS001523	2	19988980	T	+	TT	TT	TC	CC	TT	TT	TT	TT	TC	TC	TC	TT	TT	CC	TC	TT	TT	TT	TT	TT	TC	TT	TT	TT	TC	TT	TC	TT	CC	TT	TT	TT	TT	TC	TC	TT	TC	TT	TT	TC	TC	TC	TT	TT	TC
SHRSPaS004557	2	20031959	A	+	AA	AA	AA	AA	AA	AA	AA	AA	AA	AA	AA	AA	AA	AA	AA	AA	AA	AA	AA	AA	AG	AA	AA	AA	AG	AA	AA	AA	AA	AA	AA	AA	AA	AA	AA	AA	AG	AA	AA	AA	AA	AA	AA	AA	AA
SHRSPaS005606	2	20520193	C	+	CC	TT	TC	CC	TT	TC	TC	CC	TT	TC	TT	TT	TC	CC	CC	CC	TC	CC	TT	TT	CC	TC	TT	TT	TC	CC	TC	TC	CC	TC	TC	CC	TT	TT	TC	TC	TC	CC	CC	TC	TT	TT	TT	TT	TC
SHRSPaS003336	2	20521206	C	+	TC	CC	CC	CC	CC	CC	CC	CC	CC	CC	CC	CC	CC	CC	CC	TC	CC	CC	CC	CC	CC	CC	CC	CC	CC	CC	CC	CC	CC	CC	CC	TC	CC	CC	CC	CC	CC	CC	CC	CC	CC	CC	CC	CC	CC
SHRSPaS005346	2	20690859	T	+	CC	CC	TC	TT	CC	TC	TC	CC	CC	TC	TC	CC	TC	TT	TT	CC	CC	CC	CC	CC	TC	TC	CC	CC	TC	TC	TC	CC	TT	CC	TC	CC	CC	CC	CC	CC	TC	CC	CC	TC	CC	CC	CC	CC	TC
SHRSPaS006810	2	20827523	T	+	TT	CC	TC	TT	CC	TC	TC	CC	TC	TC	TT	CC	TC	TT	TT	TT	TC	TC	CC	CC	TT	TC	CC	TT	TC	TT	TC	TC	TT	TC	TC	TT	CC	TC	TC	TC	TC	CC	TT	TC	TC	TC	CC	TC	TC
SHRSPaS001509	2	21345583	G	+	AA	AA	AG	AG	AA	AA	AG	AA	AA	AA	AA	AA	AG	AG	AG	AA	AA	AA	AA	AA	AA	AG	AA	AA	AA	AG	AG	AA	AG	AA	AG	AA	AA	AA	AG	AA	AA	AA	AA	AA	AA	AA	AA	AA	AA
SHRSPaS005198	2	21410031	G	+	AG	AA	AG	GG	AA	AG	AG	AG	AG	AG	AG	AA	AG	GG	GG	AG	AA	AG	AA	AA	AG	AG	AA	AA	AG	AG	AG	AA	GG	AA	AG	AG	AA	AG	AG	AA	AG	AA	AG	AG	AG	AG	AA	AG	AG
SHRSPaS006355	2	21412684	A	-	AA	GG	AG	AA	GG	AG	AG	AA	AG	AG	AG	GG	AG	AA	AA	AA	AG	AG	GG	GG	AA	AG	GG	GG	AG	AA	AG	AG	AA	GG	AG	AA	GG	AG	AG	GG	AG	GG	AA	AG	AG	AG	GG	AG	AG
SHRSPaS005453	2	21679714	C	-	CC	AC	AC	CC	AA	CC	AC	CC	AC	AC	AA	AC	CC	CC	CC	CC	AC	AC	AA	CC	CC	CC	AA	AA	CC	CC	AC	CC	CC	AA	AC	CC	AC	AC	AA	AC	CC	AC	CC	AC	AC	AC	AA	AC	AC
SHRSPaS003712	2	21876768	T	-	TT	CC	CC	CC	CC	TC	TC	TT	CC	TC	CC	CC	TC	TC	TT	TT	TC	TC	CC	CC	TC	TC	CC	TC	CC	TT	CC	TC	CC	TC	TC	TT	CC	TC	CC	TC	CC	TC	TT	CC	CC	CC	CC	TC	CC
SHRSPaS005494	2	21975350	T	+	CC	CC	TC	TC	CC	TC	TC	CC	TC	TC	TC	CC	TC	TT	TT	CC	CC	CC	CC	CC	TC	TC	CC	CC	TC	TC	CC	CC	TC	CC	CC	CC	CC	TC	TC	CC	TC	CC	TC	TC	TC	TC	CC	TC	TC
SHRSPaS004702	2	22447251	A	+	GG	GG	GG	GG	GG	GG	GG	GG	GG	AG	GG	GG	GG	AG	AG	GG	GG	GG	GG	GG	GG	GG	GG	GG	GG	GG	GG	GG	GG	GG	GG	GG	GG	GG	GG	GG	GG	GG	GG	GG	GG	GG	GG	GG	GG
SHRSPaS001635	2	22689459	G	-	AG	AA	AG	AG	AA	AG	AG	AA	AG	AG	AG	AA	AG	GG	AG	AG	AA	AA	AA	AA	AG	AG	AA	AA	AG	AG	AG	AA	AG	AA	AG	AG	AA	AA	AG	AA	AG	AA	AA	AG	AG	AG	AA	AG	AG
SHRSPaS003933	2	22995941	C	+	TC	CC	CC	TC	CC	CC	CC	TC	CC	CC	CC	CC	CC	CC	CC	TC	TC	CC	CC	CC	TC	CC	CC	CC	CC	TC	CC	TC	TC	CC	CC	TC	CC	CC	CC	CC	CC	TC	TC	CC	CC	CC	CC	CC	CC
SHRSPaS005880	2	23164336	T	-	TT	TC	TC	TT	TT	TC	TT	TC	TT	TC	TT	TC	TC	TT	TT	TT	TT	TT	TT	CC	TT	TT	TT	TC	TC	TT	TC	TT	TT	TT	TT	TT	TC	TT	TC	TC	TC	TC	TT	TT	TT	TT	TC	TT	TT
SHRSPaS005265	2	23182575	A	-	AA	AG	AG	AA	AG	AA	AA	AA	AA	AG	AA	AG	AG	AA	AA	AA	AA	AA	AA	AG	AA	AA	AA	AA	AG	AA	AA	AA	AA	AA	AA	AA	AG	AG	AA	AA	AG	AA	AA	AA	AA	AA	AA	AG	AA
SHRSPaS001137	2	23276069	G	-	GG	AG	GG	AG	AG	GG	GG	GG	GG	GG	GG	AG	GG	GG	GG	GG	GG	GG	GG	GG	AG	AG	GG	AG	AG	GG	AG	GG	AG	GG	GG	GG	GG	AG	GG	GG	AG	GG	GG	AG	GG	GG	GG	AG	AG
SHRSPaS004725	2	24444170	A	-	AC	AA	AA	AA	AA	AA	AA	AC	AA	AA	AC	AA	AC	AA	AA	AC	AA	AA	AA	AA	AA	AA	AA	AA	AA	AA	AA	AA	AA	AA	AA	AC	AA	AA	AC	AA	AA	AA	AC	AA	AA	AA	AA	AC	AA
SHRSPaS006708	2	24657990	C	+	CC	CC	AC	CC	CC	AC	AC	CC	CC	CC	CC	AC	CC	AC	CC	CC	CC	CC	CC	CC	CC	CC	AC	CC	CC	CC	CC	CC	CC	CC	CC	CC	CC	CC	CC	CC	CC	CC	CC	CC	CC	CC	CC	CC	CC
SHRSPaS001477	2	25152967	C	-	AC	AC	AC	CC	AC	AA	AC	CC	AA	AC	CC	AA	AA	CC	AA	AC	AC	AC	AA	AA	CC	AC	AA	AA	AC	CC	AC	AC	CC	AA	AC	AC	AA	AC	AC	AA	AC	AC	CC	AC	AA	AA	AA	AC	AC
SHRSPaS005295	2	25258250	T	+	TT	CC	TC	TT	CC	TC	TT	TT	TC	TC	TT	TC	TT	TT	TT	TT	TT	TC	TC	TC	TT	TT	TC	TC	TT	TT	TC	TT	TT	TT	TT	TT	TT	TC	TC	CC	TT	TT	TT	TT	TC	TC	CC	TC	TT
SHRSPaS002869	2	25288869	T	+	TG	GG	TG	GG	GG	GG	TG	GG	TG	TG	TT	GG	TG	TT	TT	TG	TG	TG	GG	GG	TG	TG	GG	GG	TG	TG	TG	GG	GG	GG	TG	TG	GG	TG	TG	GG	TG	GG	TG	TG	TG	TG	GG	GG	TG
SHRSPaS005498	2	25313132	C	+	CC	TT	TC	CC	TT	TT	TC	TC	TC	TC	CC	TT	TC	CC	CC	CC	TC	TC	TT	TT	CC	TC	TT	TT	TC	CC	TC	TC	CC	TT	TC	CC	TT	TC	TC	TT	TC	TT	CC	TC	TC	TC	TT	TC	TC
SHRSPaS004923	2	25338730	A	+	AG	AA	AA	GG	AA	AA	AA	AG	AG	AA	AA	AA	AG	AA	AG	AG	AA	AA	AA	AA	AG	AA	AA	AA	AA	AG	AA	AG	GG	AA	AA	AG	AA	AG	AG	AA	AA	AA	AG	AA	AG	AG	AA	AG	AA
SHRSPaS002310	2	25454143	T	-	TC	CC	TC	CC	CC	CC	TC	CC	TC	TC	TC	CC	TC	TT	TC	TC	CC	CC	CC	CC	CC	TC	CC	CC	CC	CC	TC	CC	CC	CC	TC	TC	CC	TC	TC	CC	CC	CC	TC	CC	TC	TC	CC	TC	CC
SHRSPaS001399	2	25490045	C	-	CC	TT	TC	CC	TT	TT	TC	TC	TC	TC	TC	TT	TC	CC	TC	CC	TT	TT	TT	TT	TC	TC	TT	TT	TT	TC	TC	TC	CC	TT	TC	CC	TT	TC	TC	TT	TT	TT	CC	TT	TC	TC	TT	TC	TT
SHRSPaS001082	2	25601433	T	-	TC	CC	TC	CC	CC	TC	TT	TC	CC	TC	TT	TC	CC	TT	TC	TC	TT	TC	CC	TC	TC	TT	TC	TC	TC	TC	TC	TC	CC	CC	TT	TC	TC	CC	TC	TT	TC	TC	TC	TT	CC	CC	CC	TC	TT
SHRSPaS001231	2	26441210	C	-	TC	TC	CC	TC	CC	TC	TC	TC	CC	CC	TC	TC	CC	CC	CC	TC	TC	TT	TT	TC	TC	TC	TC	CC	CC	TC	TC	TT	TC	TC	TC	TC	TC	CC	TC	CC	CC	CC	TC	CC	CC	CC	TC	CC	CC
SHRSPaS006390	2	26574625	G	-	GG	AG	GG	GG	AA	GG	GG	AG	AG	GG	GG	AA	GG	GG	GG	GG	AG	GG	GG	AG	GG	AG	AA	AG	GG	GG	GG	AG	GG	AG	AG	GG	AG	AG	GG	GG	GG	AG	GG	AG	AG	AG	AG	AG	AG
SHRSPaS006417	2	26612848	T	+	TT	TC	TT	TT	CC	TT	TT	TT	TC	TT	TT	CC	TT	TT	TT	TT	TT	CC	TT	TT	TT	TC	TC	TT	TT	TT	TT	TT	TT	TT	TT	TT	TT	TC	TT	TT	TT	TT	TT	TC	TC	TC	TC	TC	TC
SHRSPaS004247	2	26612940	C	+	AC	CC	CC	CC	CC	CC	CC	CC	CC	CC	CC	CC	CC	CC	CC	AC	CC	CC	CC	CC	CC	CC	CC	CC	CC	CC	CC	CC	CC	CC	CC	AC	CC	CC	CC	CC	CC	CC	CC	CC	CC	CC	CC	CC	CC
SHRSPaS003768	2	26668535	A	-	AC	AA	AA	AA	AA	AA	AA	AA	AA	AA	AA	AA	AA	AA	AA	AC	AA	AA	AA	AA	AA	AA	AA	AA	AA	AA	AA	AA	AA	AA	AA	AC	AA	AA	AA	AA	AA	AA	AA	AA	AA	AA	AA	AA	AA
SHRSPaS005311	2	26728501	A	+	AG	AG	AA	GG	AA	AG	AG	AA	AG	AA	AA	AG	AA	AA	AA	AG	AG	AA	AG	AG	AA	AG	AG	AA	AA	AA	AG	GG	GG	AA	AG	AG	AG	AA	AG	AA	AA	AA	AG	AA	AG	AG	AG	AA	AA
SHRSPaS004228	2	26773235	T	+	TC	TT	TT	CC	TT	TT	TT	TT	TT	TT	TT	TT	TT	TT	TT	TC	TT	TT	TT	TT	TC	TT	TT	TT	TT	TT	TT	TC	CC	TT	TT	TC	TT	TT	TT	TT	TT	TT	TC	TT	TT	TT	TT	TT	TT
SHRSPaS005582	2	26913445	A	+	AA	CC	AC	AA	CC	CC	AC	AA	AC	AC	AC	CC	AC	AA	AA	AA	AC	CC	AC	CC	AA	AC	CC	CC	AC	AA	AC	AC	AA	CC	AC	AA	CC	AC	AC	CC	AC	CC	AA	AC	AC	AC	CC	AC	AC
SHRSPaS003227	2	27026202	A	-	CC	CC	CC	CC	CC	CC	CC	CC	CC	CC	CC	CC	CC	CC	CC	CC	CC	CC	CC	CC	CC	CC	CC	CC	CC	CC	CC	CC	CC	CC	AC	CC	CC	CC	CC	CC	CC	CC	CC	CC	CC	CC	CC	CC	CC
SHRSPaS001925	2	27328060	T	-	CC	CC	TC	CC	CC	CC	TC	CC	CC	CC	TC	CC	CC	TC	CC	CC	TC	CC	CC	CC	TC	TC	CC	CC	TC	CC	CC	CC	CC	CC	CC	CC	CC	CC	TC	CC	TC	CC	CC	CC	CC	CC	CC	CC	CC
SHRSPaS001801	2	27682147	C	-	TC	TT	TC	CC	TT	TT	TC	TC	TT	TC	TT	TT	TC	CC	CC	TC	TC	CC	TT	TT	CC	TC	TT	TT	TC	TC	TC	TC	CC	TC	TC	TC	TT	TC	TT	TT	TC	TC	CC	TC	TT	TT	TT	TC	TC
SHRSPaS003568	2	28469704	G	+	GG	GG	GG	GG	GG	GG	GG	GG	GG	AG	GG	GG	AG	AG	GG	GG	GG	GG	GG	GG	GG	GG	GG	GG	GG	GG	AG	GG	GG	GG	AG	GG	GG	GG	AG	GG	GG	GG	GG	GG	GG	GG	GG	GG	GG
SHRSPaS006459	2	28752240	T	+	TT	GG	TG	TT	GG	TG	TG	TT	TG	TG	GG	TG	TG	TT	TT	TT	TG	GG	GG	GG	TT	TG	GG	TT	TG	TT	TG	TG	TT	TG	TG	TT	GG	TG	TG	TT	TG	TG	TT	TT	TG	TG	TG	NN	TT
SHRSPaS004306	2	28752502	C	+	CC	AA	AA	CC	AA	AA	AA	CC	AC	AC	AA	AC	AC	AC	AC	CC	AA	AA	AA	AA	AC	AA	AA	CC	AA	CC	AC	AC	CC	AC	AC	CC	AA	AA	AC	AA	AA	AC	AC	CC	AC	AC	AC	AC	CC
SHRSPaS006308	2	28955381	G	+	GG	AG	GG	GG	AG	GG	GG	GG	GG	GG	AG	GG	GG	GG	GG	GG	GG	GG	GG	GG	GG	GG	GG	GG	GG	GG	GG	GG	GG	GG	GG	GG	AG	AG	GG	GG	GG	AG	GG	GG	GG	GG	GG	AG	GG
SHRSPaS004104	2	28955698	C	+	TT	TT	TT	TT	TT	TC	TC	TT	TC	TC	TT	TT	TC	TC	TC	TT	TT	TT	TT	TT	TT	TC	TT	TT	TT	TC	TC	TT	TT	TT	TC	TT	TT	TT	TC	TT	TT	TT	TT	TC	TC	TC	TT	TT	TC
SHRSPaS003957	2	29360275	C	-	AC	CC	CC	CC	CC	CC	CC	CC	CC	CC	CC	CC	CC	CC	CC	AC	CC	CC	CC	CC	AC	CC	CC	CC	CC	AC	CC	AC	CC	CC	CC	AC	CC	CC	CC	CC	CC	CC	AC	CC	CC	CC	CC	CC	CC
SHRSPaS004612	2	29369858	G	+	AG	GG	GG	GG	GG	GG	GG	GG	GG	GG	GG	GG	GG	GG	GG	AG	GG	GG	GG	GG	GG	GG	GG	GG	GG	GG	GG	GG	GG	GG	GG	AG	GG	GG	GG	GG	GG	GG	GG	GG	GG	GG	GG	GG	GG
SHRSPaS006692	2	29369970	T	+	TT	TC	TT	TT	TT	CC	TT	TT	TT	TT	TT	TC	TT	TT	TT	TT	TT	TT	TT	TT	TT	TT	TT	TT	TT	TT	TT	TT	TT	TT	TT	TT	TT	TT	TT	CC	TT	TC	TT	TT	TT	TT	TT	TT	TT
SHRSPaS005178	2	29565729	T	-	GG	GG	TG	GG	GG	GG	TG	GG	GG	TG	GG	GG	GG	TT	TG	GG	TG	GG	GG	GG	TG	TG	GG	GG	TG	TG	TG	GG	GG	GG	TG	GG	GG	TG	TG	GG	TG	GG	TG	GG	GG	GG	GG	TG	GG
SHRSPaS004411	2	29588159	G	-	AG	GG	GG	GG	GG	GG	GG	GG	GG	GG	GG	GG	GG	GG	GG	AG	GG	GG	GG	GG	GG	GG	GG	GG	GG	GG	GG	AG	GG	GG	GG	AG	GG	GG	GG	GG	GG	GG	AG	GG	GG	GG	GG	GG	GG
SHRSPaS006651	2	30651564	A	+	AA	AA	AG	AA	AA	AG	AA	AA	AA	AA	AA	AA	AG	AA	AA	AA	AG	AA	AA	GG	AA	AG	AA	AA	AG	AA	AA	AG	AA	AA	AG	AA	AG	AA	AA	AA	AG	AA	AA	AA	AA	AA	AA	AA	AA
SHRSPaS006356	2	30960689	C	-	CC	CC	TC	CC	CC	CC	CC	CC	CC	CC	CC	CC	CC	TC	CC	CC	CC	CC	CC	CC	CC	CC	CC	CC	CC	CC	CC	CC	CC	CC	CC	CC	CC	CC	CC	CC	CC	CC	CC	CC	CC	CC	CC	TC	CC
SHRSPaS004386	2	33236439	T	+	TC	TT	TT	TT	TT	TT	TT	TT	TT	TT	TT	TT	TT	TT	TT	TC	TT	TT	TT	TT	TT	TT	TT	TT	TT	TT	TT	TC	TT	TT	TT	TC	TT	TT	TT	TT	TT	TT	TC	TT	TT	TT	TT	TT	TT
SHRSPaS005724	2	33664303	G	+	GG	TG	TG	GG	TT	TG	TG	GG	TG	TG	TT	GG	TG	GG	GG	GG	TG	TT	TT	TT	GG	TG	TT	TT	TG	GG	TG	TG	GG	TT	TG	GG	TT	TG	TG	TT	TG	TT	GG	TG	TG	TG	TT	TG	TG
SHRSPaS004538	2	34353529	T	-	CC	CC	CC	CC	CC	CC	TC	CC	TC	CC	CC	CC	TC	CC	TC	CC	TC	CC	CC	CC	TC	TC	CC	CC	TC	CC	CC	CC	CC	CC	CC	CC	CC	CC	CC	CC	TC	CC	CC	CC	TC	TC	CC	CC	CC
SHRSPaS001854	2	34418149	G	+	GG	GG	AG	GG	GG	GG	GG	GG	AG	AG	GG	GG	GG	AA	AA	GG	GG	GG	GG	GG	GG	GG	GG	GG	GG	AG	AG	GG	GG	GG	AG	GG	GG	AG	AG	GG	GG	GG	AG	AG	AG	AG	GG	AG	AG
SHRSPaS005517	2	34887545	G	+	GG	AG	GG	GG	AG	GG	GG	GG	GG	GG	GG	GG	GG	GG	GG	GG	GG	GG	GG	AG	GG	GG	AG	AG	AG	GG	GG	GG	GG	GG	GG	GG	AG	AG	GG	AA	AG	GG	GG	GG	GG	GG	AG	AG	GG
SHRSPaS002128	2	35288319	A	+	AA	AG	AA	AA	AA	AG	AA	AA	AG	AG	AG	AG	AG	AG	AG	AA	AA	AG	AA	AA	AA	AA	AA	AA	AA	AG	AG	AA	AA	AA	AG	AA	AA	AG	AG	AA	AA	AA	AG	AG	AG	AG	AA	AA	AG
SHRSPaS004931	2	35884816	G	+	AA	AA	AA	AA	AA	AA	AG	AA	AA	AA	AA	AA	AA	AA	AA	AA	AG	AA	AA	AA	AG	AG	AA	AA	AG	AG	AA	AA	AA	AA	AA	AA	AA	AA	AA	AA	AG	AA	AA	AA	AA	AA	AA	AA	AA
SHRSPaS005783	2	37227081	T	+	TT	TC	TC	TT	TT	TC	TC	TT	TT	TT	TT	CC	TT	TT	TT	TT	TT	TT	TC	TC	TT	TT	CC	CC	TT	TT	TC	TC	TT	CC	TT	TT	TC	TT	TC	TT	TT	CC	TT	TC	TT	TT	CC	TT	TC
SHRSPaS005448	2	37254815	C	-	CC	CC	AC	CC	CC	CC	AC	CC	CC	AC	CC	CC	AC	AC	AC	CC	AC	AC	CC	CC	CC	AA	CC	CC	CC	CC	AC	CC	CC	CC	AC	CC	CC	AC	AC	CC	CC	CC	AC	AC	CC	CC	CC	AC	AC
SHRSPaS003266	2	37255427	A	-	AA	GG	GG	AA	GG	AG	GG	AG	GG	GG	GG	GG	GG	GG	GG	AA	AG	GG	GG	GG	AA	GG	GG	GG	AG	AG	GG	AG	AA	GG	GG	AA	GG	GG	GG	AA	AG	GG	AG	GG	GG	GG	GG	GG	GG
SHRSPaS001527	2	37493180	T	+	TT	TC	CC	CC	TT	CC	CC	TC	TC	CC	TC	CC	TC	CC	TC	TT	TC	TC	TC	TC	TT	CC	CC	CC	TT	CC	CC	TC	CC	TC	CC	TT	TC	TC	CC	TT	TT	CC	TC	CC	TC	TC	CC	TT	CC
SHRSPaS002117	2	37671860	A	+	AA	AG	AG	AA	AG	AA	AG	AA	AA	AA	AG	AG	AA	AA	AA	AA	AA	AA	GG	GG	AA	AA	AG	AA	AG	AA	AG	AG	AA	GG	AG	AA	GG	AG	AG	GG	AG	AG	AA	GG	AA	AA	GG	AG	GG
SHRSPaS006873	2	38050019	A	+	AA	AG	NN	AA	GG	AG	AG	AA	AG	AA	AG	AA	AA	NN	AA	AA	AA	AA	AG	GG	AA	AA	AA	AG	AG	AA	NN	AA	AA	AA	AA	AA	GG	GG	AA	AA	AG	NN	AA	AA	AG	AG	GG	GG	AA
SHRSPaS005441	2	40523354	C	-	NN	AC	CC	AC	AA	AC	AA	AC	AC	AC	AC	CC	AC	CC	AC	NN	AC	CC	AC	AC	AC	AA	CC	AA	AC	AC	CC	AC	AC	AA	AC	AA	CC	AC	CC	CC	AC	AC	AA	CC	AC	AC	AC	AC	CC
SHRSPaS006018	2	40884075	G	-	GG	AG	GG	GG	AG	GG	AG	GG	GG	AG	GG	GG	AG	GG	GG	GG	AG	GG	AG	AG	GG	AG	GG	GG	AG	GG	GG	GG	GG	GG	AG	GG	GG	AG	GG	GG	AG	GG	GG	GG	GG	GG	AG	AG	GG
SHRSPaS003732	2	42274980	G	+	TT	TT	TT	TG	TT	TT	TT	TT	TT	TT	TT	TT	TG	TT	TG	TT	TG	GG	TT	TT	TG	TT	TT	TT	TG	TT	TT	TT	TG	TT	TT	TT	TT	TT	TG	TT	TG	TT	TT	TG	TT	TT	TT	TG	TG
SHRSPaS004307	2	42518876	A	-	AA	AA	AA	AA	AA	AA	AA	AA	AA	AA	AA	AA	AA	AA	AA	AA	AA	AA	AA	AA	AA	AA	AA	AA	AA	AC	AA	AA	AA	AA	AC	AA	AA	AA	AA	AA	AA	AA	AA	AA	AA	AA	AA	AA	AA
SHRSPaS005372	2	42647341	G	+	AA	AG	AG	AG	AA	AG	AG	AA	AG	AG	AG	GG	AG	GG	GG	AA	AG	GG	AG	AA	AG	AG	AG	AA	AG	AG	AG	AA	AG	AA	AG	AA	AA	AG	AG	AA	AG	AA	AG	AG	AG	AG	AA	AG	AG
SHRSPaS006797	2	43260577	T	+	CC	TC	CC	CC	CC	TC	TC	CC	TC	CC	CC	TT	TC	CC	TC	CC	TC	CC	CC	CC	TC	TC	TC	CC	TC	CC	CC	CC	CC	CC	TC	CC	CC	CC	CC	CC	TC	CC	CC	TC	TC	TC	CC	TC	TC
SHRSPaS004899	2	45448618	A	+	AC	AA	AA	AA	AA	AA	AA	AA	AA	AA	AA	AA	AA	AA	AA	AC	AA	AA	AA	AA	AA	AA	AA	AA	AA	AA	AA	AC	AA	AA	AA	AC	AA	AA	AA	AA	AA	AA	AC	AA	AA	AA	AA	AA	AA
SHRSPaS002525	2	45867365	G	-	AA	AA	AG	AA	AA	AA	AA	AA	AA	AG	AA	AA	AG	GG	AA	AA	AA	AA	AA	AA	AA	AA	AA	AA	AA	AA	AA	AA	AA	AA	AG	AA	AA	AA	AA	AA	AA	AA	AA	AA	AA	AA	AA	AG	AA
SHRSPaS005355	2	50059756	T	+	TT	TC	TT	TT	TC	TT	TC	TT	TT	TC	TT	TT	TC	TT	TT	TT	TC	TT	TT	TC	TT	TC	TT	TT	TC	TT	TT	TT	TT	TT	TC	TT	TC	TC	TT	TT	TC	TT	TT	TT	TT	TT	TC	TC	TT
SHRSPaS005166	2	51285870	C	-	CC	TC	CC	CC	TC	CC	TC	CC	CC	TC	CC	CC	TC	TC	TT	CC	CC	CC	CC	TC	CC	TT	CC	CC	TC	TC	TC	CC	CC	CC	CC	CC	TC	TT	CC	CC	TC	CC	CC	CC	CC	CC	TC	TC	CC
SHRSPaS006419	2	52039569	T	+	TT	TC	TT	TT	CC	TC	TT	TC	TC	TC	TC	TT	NN	TT	TT	TT	TC	TT	TC	TC	TT	TC	TT	TC	TC	TT	TC	TT	TT	TC	CC	TT	TC	CC	TT	CC	TC	CC	TT	TT	TC	TC	TC	TC	TT
SHRSPaS003884	2	52040797	C	+	TT	TT	TT	TT	TT	TT	TT	TT	TT	TT	TC	TT	TT	TT	TC	TT	TC	TT	TT	TT	TC	TT	TT	TT	TC	TT	TT	TT	TT	TT	TT	TT	TT	TT	TC	TT	TC	TT	TT	TT	TT	TT	TT	TT	TT
SHRSPaS005667	2	52078372	A	-	AA	AG	AG	AA	AA	AG	GG	AA	AA	AA	AA	GG	AA	AA	AA	AA	AA	GG	AG	AG	AA	AG	GG	AG	AA	AA	AG	AG	AA	AG	AA	AA	AG	AA	AG	AA	AA	AA	AG	AG	AA	AA	AG	AG	AG
SHRSPaS003900	2	52789295	T	+	TC	TT	TT	CC	TT	TT	TT	TC	TT	TT	TT	TT	TT	TT	TT	TC	TT	TT	TT	TT	TT	TT	TT	TT	TT	TT	TT	TC	CC	TT	TT	TC	TT	TT	TT	TT	TT	TT	TC	TT	TT	TT	TT	TT	TT
SHRSPaS004498	2	53367058	C	-	AC	CC	CC	AC	CC	CC	CC	CC	CC	CC	NN	CC	CC	CC	CC	AC	CC	CC	CC	CC	CC	CC	CC	CC	CC	CC	CC	AC	AC	CC	CC	AC	CC	CC	CC	CC	CC	CC	NN	CC	CC	CC	CC	CC	CC
SHRSPaS003936	2	53406590	G	+	AA	AA	AA	AA	AA	AG	AA	AA	AG	AA	GG	AA	AA	AA	AA	AA	AG	AA	AG	AA	AG	AA	AA	AA	AG	AA	AA	AA	AA	AA	AA	AA	AA	AA	AG	AA	AG	AA	AG	AA	AG	AG	AA	AA	AA
SHRSPaS006208	2	53406796	C	+	CC	TC	CC	CC	TT	CC	CC	CC	TC	TC	CC	CC	TC	CC	CC	CC	TC	CC	CC	CC	CC	CC	CC	CC	CC	CC	CC	TC	CC	CC	TC	CC	CC	TC	CC	CC	CC	CC	CC	CC	TC	TC	CC	TC	CC
SHRSPaS002859	2	53462597	C	-	TC	TC	TC	TC	TT	TC	TC	CC	TC	TC	CC	TC	TC	CC	CC	TC	TC	CC	TC	NN	CC	CC	TC	NN	CC	CC	TC	TT	TC	NN	TC	TC	TC	TC	TC	TT	CC	TT	TC	TC	TC	TC	TC	TC	TC
SHRSPaS002157	2	53463330	A	-	AA	AA	AG	AA	AA	AA	AG	AA	AA	AG	AA	AA	AG	NN	AG	AA	AA	AA	AA	AA	AA	AG	AA	AA	AA	GG	AG	AA	AA	AA	AG	AA	AA	AG	AA	AA	AA	AA	AA	AG	AA	AA	AA	AG	AG
SHRSPaS002519	2	53556513	C	+	TC	TC	TC	TC	TT	CC	CC	CC	TC	TC	CC	CC	TC	TC	CC	TC	TC	CC	CC	CC	CC	CC	CC	CC	CC	CC	CC	TT	TC	CC	TC	TC	CC	TC	CC	CC	CC	CC	TT	CC	TC	TC	CC	TC	CC
SHRSPaS006177	2	53558445	C	+	CC	CC	TC	CC	CC	CC	TC	TC	CC	TC	CC	TC	CC	NN	NN	CC	CC	TT	CC	TC	CC	TC	TC	TC	CC	TC	TC	CC	CC	TC	TC	CC	TC	TC	TC	NN	CC	TC	CC	TC	CC	CC	TC	TC	TC
SHRSPaS003894	2	53558627	A	+	AC	AA	AA	NN	AA	AA	AA	AA	AA	AA	AA	AA	AA	AA	AA	AC	AA	AA	AA	AA	AA	AA	AA	AA	AA	AA	AA	AC	NN	AA	AA	AC	AA	AA	AA	AA	AA	AA	AC	AA	AA	AA	AA	AA	AA
SHRSPaS003934	2	53559586	G	+	GG	AG	AG	GG	GG	AG	AA	AG	GG	NN	GG	AA	GG	AG	AA	GG	GG	AA	AA	AA	GG	AA	AA	AA	AG	AG	AA	GG	GG	AA	AG	GG	AA	AG	AG	AA	AG	AA	GG	AG	GG	GG	AA	AG	AG
SHRSPaS005773	2	54884303	C	+	CC	TC	TC	CC	TT	TC	TC	TC	TC	TC	TT	TT	TC	TC	CC	CC	TC	TC	TT	CC	CC	CC	TC	TT	CC	CC	TT	TC	CC	TC	TC	CC	CC	TT	TC	TT	CC	TC	CC	TC	TC	TC	CC	TC	TC
SHRSPaS003007	2	55259139	G	-	AG	AG	AG	AA	GG	AA	GG	AG	GG	GG	AA	GG	GG	AG	GG	AG	GG	GG	GG	AG	AG	GG	GG	GG	AG	GG	AG	GG	AA	GG	AG	AG	AG	AG	AG	AG	AG	GG	GG	GG	GG	GG	AG	GG	GG
SHRSPaS006278	2	60378334	G	-	GG	GG	AG	GG	GG	GG	GG	GG	GG	GG	GG	GG	GG	GG	GG	GG	GG	GG	GG	AG	GG	GG	AG	GG	GG	GG	AG	AG	GG	GG	GG	GG	AG	GG	AG	GG	GG	GG	GG	AG	GG	GG	AG	GG	AG
SHRSPaS004052	2	60378684	A	-	AA	AA	AA	AA	AA	AA	AG	AA	AG	AA	AA	AA	AA	AA	AA	AA	AG	GG	AA	AA	AG	AG	AA	AA	AG	AA	AG	AA	AA	AA	AA	AA	AA	AG	AG	AA	AG	AA	AA	AG	AG	AG	AA	AA	AG
SHRSPaS004229	2	61180550	G	+	AG	GG	GG	AG	GG	GG	GG	GG	GG	GG	GG	GG	GG	GG	GG	AG	GG	GG	GG	GG	AG	GG	GG	GG	GG	GG	GG	AG	AG	GG	GG	AG	GG	GG	GG	GG	GG	GG	AG	GG	GG	GG	GG	GG	GG
SHRSPaS006402	2	61180738	C	+	CC	AA	AC	CC	AA	AA	AC	CC	AC	AC	AC	AA	AC	CC	CC	CC	AC	CC	AC	AA	CC	AC	AA	AA	AC	CC	AC	AC	CC	AA	AC	CC	AA	AC	AC	AA	AC	AA	CC	AC	AC	AC	AA	AC	AC
SHRSPaS004511	2	61605928	A	-	AG	AA	AA	AA	AA	AA	AA	AA	AA	AA	AA	AA	AA	AA	AA	AG	AA	AA	AA	AA	AA	AA	AA	AA	AA	AA	AA	AG	AA	AA	AA	AG	AA	AA	AA	AA	AA	AA	AG	AA	AA	AA	AA	AA	AA
SHRSPaS005576	2	65228816	G	-	GG	AA	AG	AA	AA	AA	AG	AA	AA	AG	AA	GG	GG	GG	AG	GG	AG	AA	AA	AG	AG	GG	GG	AA	AG	AG	GG	AG	AA	AA	AG	GG	AG	AG	AG	AA	AG	AA	GG	AG	AA	AA	AG	AA	AG
SHRSPaS001756	2	65247859	C	-	AC	CC	AC	AC	CC	CC	AC	CC	CC	CC	CC	CC	CC	CC	CC	AC	CC	CC	CC	CC	CC	CC	CC	CC	CC	CC	AC	CC	AC	CC	AC	AC	CC	AC	CC	CC	CC	CC	CC	AC	CC	CC	CC	CC	AC
SHRSPaS002611	2	65253170	T	-	TC	CC	TC	TC	CC	TC	CC	TC	TC	TC	TC	TT	TT	TT	TT	TC	TC	CC	CC	TC	TT	TT	TT	CC	TC	TT	TC	TC	TC	CC	CC	TC	TC	CC	TT	TC	TC	CC	TT	TC	TC	TC	TC	TC	TC
SHRSPaS004435	2	65641878	T	-	TC	TT	TT	TT	TT	TT	TT	TT	TT	TT	TT	TT	TT	TT	TT	TC	TT	TT	TT	TT	TT	TT	TT	TT	TT	TT	TT	TT	TT	TT	TT	TC	TT	TT	TT	TT	TT	TT	TT	TT	TT	TT	TT	TT	TT
SHRSPaS001663	2	65681142	A	+	AG	AG	GG	AG	GG	AA	GG	AA	GG	AG	GG	GG	GG	AA	AG	AG	AA	AA	GG	AG	AA	AG	GG	GG	AA	AG	GG	GG	AG	GG	GG	AG	AG	GG	AG	AG	AA	AG	GG	GG	GG	GG	AG	GG	GG
SHRSPaS005563	2	65700322	G	-	GG	AA	AG	AG	AA	AG	AG	GG	AG	AG	AG	AA	GG	GG	AG	GG	AG	GG	AA	AG	GG	GG	AG	AA	AG	GG	AG	AG	AG	AG	AG	GG	AG	AG	AG	AG	AG	AG	AG	AG	AG	AG	AG	AG	AG
SHRSPaS002705	2	66126377	C	+	TC	CC	TC	TC	CC	CC	CC	CC	CC	TC	CC	CC	CC	TC	CC	TC	CC	CC	CC	CC	CC	CC	CC	CC	CC	TC	CC	TC	TC	CC	TC	TC	CC	CC	CC	CC	CC	CC	TC	CC	CC	CC	CC	TC	CC
SHRSPaS006727	2	66630578	T	+	NN	CC	TC	TT	TC	TC	TC	CC	TT	TT	TT	CC	TC	TT	TT	NN	TC	TC	CC	CC	TT	TC	CC	TT	TC	TT	TC	TT	TT	TT	TT	NN	CC	TC	TC	TT	TC	TT	TT	TC	TT	TT	CC	TC	TC
SHRSPaS005774	2	67078808	T	-	TT	TT	TC	TT	TC	TT	TT	TT	TC	TT	TC	CC	TC	TC	TT	TT	TT	TT	CC	TC	TT	TT	TC	TT	TT	TT	TC	TT	TT	TT	TT	TT	TC	TT	CC	TT	TT	TT	TT	TC	TC	TC	TC	TT	TC
SHRSPaS004245	2	67225869	T	+	TG	TT	TT	TT	TT	TT	TT	TT	TG	TG	TT	TT	TT	TG	TT	TG	TT	TG	TT	TT	TT	TT	TT	TT	TT	GG	TT	TG	TT	TT	TT	TG	TT	TG	TT	TT	TT	TT	TG	TT	TG	TG	TT	TT	TT
SHRSPaS001821	2	67336446	A	-	AG	GG	AG	AG	GG	AG	GG	AG	AG	GG	AG	GG	AG	AG	AG	AG	GG	AG	AA	GG	GG	AG	GG	GG	GG	AG	AG	GG	AG	GG	AG	AG	GG	GG	AG	GG	GG	GG	GG	AG	AG	AG	GG	AG	AG
SHRSPaS005656	2	67494025	A	+	AA	AG	AA	AA	AG	AA	AG	AA	AA	AA	AA	AA	AA	AA	AA	AA	AA	AA	AA	AA	AA	AG	AG	AA	AA	AA	AA	AA	AA	AA	AA	AA	AA	AG	AA	AA	AA	AA	AA	AA	AA	AA	AA	AG	AA
SHRSPaS004531	2	67561643	A	+	AG	GG	GG	GG	GG	AG	GG	GG	GG	AG	GG	GG	GG	AG	AG	AG	GG	AG	GG	GG	GG	AG	GG	GG	GG	AG	AG	AG	GG	GG	AG	AG	GG	AG	GG	GG	GG	GG	AG	AG	GG	GG	GG	GG	AG
SHRSPaS003625	2	67577265	T	+	TC	CC	CC	CC	CC	TC	CC	CC	CC	TC	CC	CC	CC	TC	TC	TC	CC	TC	CC	CC	CC	TC	CC	CC	CC	TC	TC	TC	CC	CC	TC	TC	CC	TC	CC	CC	CC	CC	TC	TC	CC	CC	CC	CC	TC
SHRSPaS003433	2	67597914	G	-	AG	GG	GG	AG	GG	GG	GG	AA	GG	GG	GG	GG	GG	GG	GG	AG	GG	AG	GG	GG	AG	GG	GG	AG	GG	GG	GG	GG	AG	GG	GG	AG	GG	GG	GG	AG	GG	AG	GG	GG	GG	GG	GG	GG	GG
SHRSPaS003627	2	67628428	A	+	AG	AA	AA	AA	AA	AA	AA	AA	AA	AA	AA	AA	AA	AG	AA	AG	AG	AA	AA	AA	AG	AA	AA	AA	AG	AA	AA	AG	AA	AA	AA	AG	AA	AA	AA	AA	AG	AA	AG	AA	AA	AA	AA	AA	AA
SHRSPaS005810	2	68312898	T	+	TT	TT	TG	TG	TT	TT	TT	TT	TT	TT	TT	TT	TT	TT	TT	TT	TT	TT	TT	TT	TT	TT	TT	TT	TT	GG	TG	TT	TG	TT	TT	TT	TT	TT	TG	TT	TT	TT	TG	TT	TT	TT	TT	TG	TT
SHRSPaS001029	2	68681861	T	+	TC	TT	TC	TC	TT	TC	TC	TC	TC	TC	TT	TT	TT	CC	CC	TC	TC	TC	TT	TT	TC	TC	TT	TT	TC	CC	TT	TC	TC	TT	TT	TC	TT	TT	TC	TT	TC	TT	CC	TC	TC	TC	TT	TC	TC
SHRSPaS006475	2	68789827	G	+	GG	AA	AG	GG	AA	AA	AA	AG	AG	AA	AA	NN	AA	AG	GG	GG	AG	AA	AA	AA	GG	AG	AA	AA	AG	AG	AG	GG	GG	AA	AA	GG	AA	AA	AG	AA	AG	AA	AG	AG	AG	AG	AA	AG	AG
SHRSPaS006243	2	69041834	G	+	GG	AG	AG	AG	AA	GG	AG	GG	AG	AA	GG	AA	AA	AG	GG	GG	AG	AG	AA	AA	GG	AG	AA	AA	GG	GG	AA	AG	AG	GG	AG	GG	AG	AG	AG	GG	GG	AG	GG	AG	AG	AG	AA	AG	AG
SHRSPaS003337	2	69100497	T	-	TC	TT	TT	TT	TT	TT	TT	TC	TT	TT	TT	TT	TT	TT	TT	TC	TT	TT	TT	TT	TT	TT	TT	TT	TT	TT	TT	TT	TT	TT	TT	TC	TT	TT	TT	TT	TT	TT	TT	TT	TT	TT	TT	TT	TT
SHRSPaS002134	2	69158834	G	-	AG	AG	AG	AG	GG	AG	AG	GG	GG	AG	GG	GG	GG	AA	GG	AG	GG	GG	GG	GG	GG	AG	GG	GG	AG	AG	AG	AG	AG	GG	AG	AG	AG	AG	GG	GG	AG	GG	AA	GG	GG	GG	GG	AG	GG
SHRSPaS005876	2	69243130	C	-	TT	TT	TC	TC	TT	TT	TC	TT	TT	TT	TT	TT	TT	TT	TC	TT	TT	TT	TT	TT	TC	TT	TT	TT	TC	TC	TC	TT	TC	TT	TC	TT	TT	TC	TT	TT	TC	TT	TC	TT	TT	TT	TT	TC	TT
SHRSPaS003493	2	69243630	C	-	TC	CC	CC	TC	CC	CC	CC	TC	CC	CC	CC	CC	CC	CC	CC	TC	CC	CC	CC	CC	TC	CC	CC	CC	CC	CC	CC	CC	TC	CC	CC	TC	CC	CC	CC	CC	CC	CC	CC	CC	CC	CC	CC	CC	CC
SHRSPaS005077	2	69275849	C	-	CC	TT	TC	CC	TT	TC	TC	CC	TC	TC	TT	TT	TC	CC	CC	CC	TC	CC	TC	TT	CC	TC	TT	TC	TC	CC	TC	TC	CC	TT	TC	CC	TT	TC	TC	TT	TC	TT	CC	TC	TC	TC	TT	TC	TC
SHRSPaS001617	2	69526551	C	+	TC	CC	TC	TC	CC	CC	CC	CC	TC	TC	CC	CC	TC	TT	TT	TC	TC	CC	CC	TC	TC	TT	TC	CC	TC	TT	TT	TT	TC	CC	TT	TC	TC	CC	TT	CC	TC	CC	TT	TT	TC	TC	TT	TC	TT
SHRSPaS003592	2	69696878	C	+	TC	CC	CC	CC	CC	CC	CC	CC	CC	CC	CC	CC	CC	TC	CC	TC	CC	CC	CC	CC	CC	CC	CC	CC	CC	CC	CC	TC	CC	CC	CC	TC	CC	CC	CC	CC	CC	CC	TC	CC	CC	CC	CC	CC	CC
SHRSPaS005486	2	69770591	C	+	CC	TT	TC	CC	TT	TT	TC	CC	TC	TC	TT	TT	TT	CC	CC	CC	TC	CC	TC	TT	CC	TC	TT	CC	TC	CC	TC	TC	CC	TC	TC	CC	TT	TC	TC	CC	TC	TT	CC	TC	TC	TC	TT	TC	TC
SHRSPaS006845	2	69849187	T	+	TT	TT	TG	TG	TT	TT	TG	TT	TG	TT	TT	TT	TT	TT	GG	TT	TT	TG	TT	TT	TG	TG	TT	TT	TG	TG	TG	TT	TG	TT	TG	TT	TT	TG	TG	TT	TG	TT	TT	TT	TG	TG	TT	TG	TT
SHRSPaS005603	2	70167527	T	+	TT	TG	TT	TT	GG	TG	TT	TT	TG	TG	GG	TG	TT	TT	TT	TT	TG	TT	GG	TG	TT	TT	TT	GG	TT	TT	TT	TT	TT	TG	TT	TT	TT	TG	TT	TT	TT	GG	TT	TT	TG	TG	TT	TG	TT
SHRSPaS005503	2	70298448	G	-	GG	GG	TG	GG	GG	GG	GG	GG	GG	GG	GG	GG	GG	GG	GG	GG	TG	GG	GG	GG	TG	GG	GG	GG	GG	NN	TG	GG	GG	GG	GG	GG	GG	GG	GG	GG	GG	GG	GG	TG	GG	GG	GG	GG	TG
SHRSPaS002978	2	70596919	A	+	AC	AA	AC	AA	AA	AA	AC	AA	AC	AC	AA	AA	AA	CC	CC	AC	AC	AC	AC	AA	AC	AC	AA	AA	AC	AC	AC	AC	AA	AA	AC	AC	AA	AC	AC	AA	AC	AA	CC	AC	AC	AC	AA	AC	AC
SHRSPaS004728	2	70829381	A	+	AG	AA	AA	AA	AA	AA	AA	AA	AA	AA	AA	AA	AA	AA	AA	AA	AA	AA	AA	AA	AA	AA	AA	AA	AA	AA	AA	AA	AA	AA	AA	AA	AA	AA	AA	AA	AA	AA	AA	AA	AA	AA	AA	AA	AA
SHRSPaS006889	2	70957291	C	-	CC	TC	CC	TC	TC	TC	TC	CC	TC	TC	CC	TC	CC	CC	CC	CC	TC	CC	TC	TT	CC	CC	CC	TT	TC	CC	TC	CC	TC	TT	CC	CC	CC	CC	CC	CC	TC	TT	CC	CC	TC	TC	CC	CC	CC
SHRSPaS004881	2	70957560	T	-	TC	CC	CC	CC	CC	CC	TC	CC	TC	CC	CC	CC	CC	TC	TC	TC	CC	CC	CC	CC	CC	CC	CC	CC	CC	TT	CC	TC	CC	CC	CC	TC	CC	TC	CC	CC	CC	CC	TT	CC	TC	TC	CC	CC	CC
SHRSPaS005715	2	71158833	C	-	CC	AC	CC	CC	CC	AC	AC	CC	CC	CC	CC	AC	AC	CC	CC	CC	CC	CC	CC	CC	CC	CC	CC	AA	AC	CC	AC	CC	CC	AC	CC	CC	AC	CC	CC	CC	AC	CC	CC	CC	CC	CC	CC	CC	CC
SHRSPaS005931	2	71563503	T	-	TT	TC	TT	TT	TC	TC	TC	TT	TC	TT	TC	TC	TT	TT	TT	TT	TC	TT	TC	TC	TT	TT	TT	TC	TC	TT	TC	TT	TT	TC	TT	TT	TC	TT	TT	CC	TC	TT	TT	TT	TC	TC	TT	TT	TT
SHRSPaS002203	2	71586654	C	-	TC	TC	TC	CC	TC	TC	TC	TC	TC	CC	TC	TT	CC	TC	CC	TC	TC	TT	TT	TC	CC	CC	TC	TT	TC	CC	TC	TC	CC	TT	CC	TC	TC	CC	CC	TT	TC	CC	TC	CC	TC	TC	CC	CC	CC
SHRSPaS002762	2	72089352	G	-	TT	TG	TG	TT	GG	TG	TT	GG	GG	GG	TG	TG	GG	TG	TT	TT	TG	TG	GG	GG	TG	TG	GG	TT	TG	GG	TT	TG	TT	GG	TG	TT	TG	GG	TG	GG	TG	GG	TT	TG	GG	GG	GG	TG	TG
SHRSPaS002269	2	72173314	A	-	AG	AA	AG	GG	AA	AA	AG	AG	AG	AA	AG	AA	AA	AA	GG	AG	AG	AA	AG	AA	AG	AG	AA	GG	AG	AA	AG	AA	GG	AA	AG	AG	AA	AG	AG	AA	AG	AG	AG	AG	AG	AG	AA	AG	AG
SHRSPaS001976	2	72205416	C	+	TC	TT	TC	TT	TT	TT	TC	TT	TC	TC	TT	TT	TT	CC	CC	TC	TC	TT	TT	TT	TC	TC	TT	TT	TC	CC	TC	TC	TT	TT	TC	TC	TT	TC	TC	TT	TC	TT	TC	TC	TC	TC	TT	TC	TC
SHRSPaS003876	2	72271516	T	-	TC	TT	TT	CC	TT	TT	TT	TC	TT	TT	TT	TT	TT	TT	TT	TC	TT	TT	TT	TT	TT	TT	TT	TT	TT	TT	TT	TT	CC	TT	TT	TC	TT	TT	TT	TT	TT	TT	TT	TT	TT	TT	TT	TT	TT
SHRSPaS006220	2	73137764	G	+	GG	AA	AG	GG	AA	AG	AG	AG	AG	AG	AG	AA	AA	GG	GG	GG	AG	AA	AA	AA	GG	AG	AA	AA	AG	GG	AG	AG	GG	GG	AG	GG	AA	AG	AG	GG	AG	GG	AG	AG	AG	AG	AA	AG	AG
SHRSPaS003501	2	73162150	T	-	TC	CC	CC	CC	CC	CC	CC	CC	TC	CC	CC	CC	CC	TC	TT	TC	TC	CC	CC	CC	CC	CC	CC	CC	CC	TC	TC	TC	CC	CC	TC	TC	CC	TC	CC	CC	CC	CC	TC	TC	TC	TC	CC	TC	TC
SHRSPaS001272	2	73309692	C	-	CC	CC	AC	CC	CC	CC	CC	CC	CC	CC	CC	CC	CC	CC	CC	CC	CC	CC	CC	CC	AC	CC	CC	CC	AC	CC	CC	CC	CC	CC	CC	CC	CC	CC	CC	CC	AC	CC	AC	CC	CC	CC	CC	CC	CC
SHRSPaS002909	2	73328000	A	+	AA	AG	AG	AA	AA	AG	AG	AA	AA	AG	AA	AA	AG	AG	AA	AA	AG	AA	AA	AG	AG	AA	AA	AA	AG	AA	AA	AG	AA	AA	AG	AA	AG	AA	AG	AA	AG	AA	AG	AG	AA	AA	AA	AG	AG
SHRSPaS005830	2	73371735	C	+	TT	TT	TC	TT	TT	TT	TT	TT	TT	TT	TT	TT	TT	TT	TT	TT	TT	TT	TT	TT	TC	TT	TT	TT	TC	TT	TT	TT	TT	TT	TT	TT	TT	TT	TT	TT	TC	TT	TT	TT	TT	TT	TT	TT	TT
SHRSPaS002032	2	73510926	C	+	CC	TC	CC	CC	CC	TC	TC	TC	CC	CC	TC	CC	CC	CC	TC	CC	CC	TC	CC	CC	CC	TC	CC	CC	CC	TT	TC	TC	CC	TC	CC	CC	TC	CC	CC	CC	CC	TC	TC	CC	CC	CC	CC	CC	CC
SHRSPaS002189	2	73545587	G	-	AA	AA	AG	AA	AA	AA	AG	AG	AG	AA	AA	AG	AA	AA	GG	AA	AA	AA	AG	AA	GG	AA	AA	AA	AG	AG	AG	AA	AA	AA	AA	AA	AA	AG	AA	AA	AG	AG	AA	AA	AG	AG	AA	AA	AA
SHRSPaS006556	2	73642701	G	-	GG	TT	TG	GG	TT	TG	GG	GG	TG	TG	TT	TG	TT	GG	GG	TG	TG	TG	TG	TT	GG	TG	TT	TT	TG	GG	TG	TG	GG	TT	TG	TG	TT	TG	TG	TG	TG	TT	GG	TG	TG	TG	TT	TG	TG
SHRSPaS006969	2	73971394	G	-	GG	TT	TG	TG	TG	TG	GG	GG	GG	GG	GG	TG	GG	GG	GG	GG	GG	GG	GG	TG	GG	TG	TT	GG	TG	GG	GG	TG	TG	GG	TG	GG	TG	TG	GG	TG	TG	TT	GG	TG	GG	GG	TG	TG	TG
SHRSPaS005940	2	74156500	T	+	CC	CC	TC	CC	CC	CC	TC	CC	CC	CC	CC	CC	CC	CC	TC	CC	TC	CC	CC	CC	TC	TC	CC	CC	TC	TC	CC	CC	CC	CC	TC	CC	CC	TC	CC	CC	TC	CC	CC	TC	CC	CC	CC	TC	TC
SHRSPaS006206	2	74375069	G	-	AA	GG	AG	AA	GG	AG	AG	AA	AG	AG	AG	GG	GG	AG	AA	AA	AG	AA	GG	GG	AG	AG	GG	AG	AG	AA	AG	AG	AA	AA	AG	AA	GG	AG	GG	AA	AG	AA	AA	AG	AG	AG	GG	AG	AG
SHRSPaS004502	2	74857388	T	-	TC	TT	TT	TT	TT	TT	TT	TT	TC	TT	TT	TT	TT	TC	TC	TC	TT	TT	TT	TT	TT	TT	TT	TT	TT	TT	TT	TC	TT	TT	TC	TC	TT	TT	TC	TT	TT	TT	TC	TT	TC	TC	TT	TT	TT
SHRSPaS004250	2	75054766	A	+	AA	AA	AA	CC	AA	AC	AA	AC	AC	AA	AA	AA	AA	AC	AC	AC	AC	AC	AA	AA	AC	AC	AA	AA	AA	CC	AA	AA	CC	AA	AC	AC	AA	AA	AC	AA	AA	AA	AA	AC	AC	AC	AA	AC	AC
SHRSPaS003465	2	75256467	C	+	TC	CC	CC	TT	CC	CC	TC	TC	TC	CC	CC	CC	CC	TC	TC	CC	TC	CC	CC	CC	TC	TC	CC	CC	CC	TT	TC	CC	TT	CC	TC	CC	CC	CC	TC	CC	CC	CC	TC	TC	TC	TC	CC	TC	TC
SHRSPaS001703	2	75301227	A	-	AG	AA	AG	AG	AG	AA	AG	AG	GG	AA	AA	GG	AG	AA	AG	AA	AA	AG	GG	AA	AG	AG	GG	AA	AG	AG	AA	AA	AG	AG	AG	AA	AG	AA	AG	GG	AG	AG	AG	AA	GG	GG	GG	AA	AA
SHRSPaS002091	2	75417451	T	+	TC	CC	TC	TC	CC	CC	TC	CC	TC	TC	CC	CC	CC	TT	TT	TT	TC	CC	CC	CC	TC	CC	CC	CC	TC	TC	TC	TC	TC	CC	CC	TT	CC	TC	CC	CC	TC	CC	TT	TC	TC	TC	CC	TC	TC
SHRSPaS004471	2	75579680	T	-	TC	TT	TT	TC	TC	TT	TC	CC	TC	TC	TC	TC	CC	TC	TC	TC	TC	CC	CC	TT	TC	TC	CC	CC	TC	TT	TT	TT	TC	CC	TC	TC	CC	TT	TC	CC	TC	CC	TT	TC	TC	TC	CC	TC	TC
SHRSPaS005316	2	75619306	A	+	AA	AA	AG	AA	AA	AA	AA	AA	AA	AA	AG	AG	AA	AA	AA	AA	AA	AA	AA	AA	AA	AA	AA	AA	AA	AA	AA	AA	AA	AA	AA	AA	AA	AA	AA	AA	AA	AA	AA	AA	AA	AA	AA	AA	AA
SHRSPaS002182	2	75718027	T	-	CC	TT	TC	TC	TC	TT	TC	CC	TC	TC	TC	TC	CC	TC	CC	CC	TT	TC	CC	TT	CC	CC	CC	CC	CC	TT	TT	TC	TC	CC	TC	CC	CC	TC	TC	CC	CC	CC	CC	TC	TC	TC	CC	TT	TC
SHRSPaS002018	2	75749202	A	-	AA	AA	AG	AA	AA	AA	AA	AA	AA	AA	AA	AA	AA	AA	AG	AG	AA	AA	AA	AA	AG	AA	AA	AA	AG	AA	AA	AA	AA	AA	AA	AG	AA	AG	AG	AG	AG	AA	AA	AA	AA	AA	AA	AA	AA
SHRSPaS002019	2	75783196	A	-	AA	GG	AG	AA	AG	GG	AA	AA	AA	AG	AA	AA	AA	AA	AA	AA	GG	AA	AA	GG	AG	AA	AA	AA	AG	AA	AG	AG	AA	AA	AG	AA	AA	GG	AA	AA	AG	AA	AA	AA	AA	AA	AA	GG	AA
SHRSPaS005484	2	76205524	T	-	TT	CC	TC	TT	TC	TC	TT	TT	TT	TT	TT	TT	TT	TT	TT	TT	TC	TT	TT	TC	TT	TC	TT	TT	TT	TT	TC	TC	TT	TT	TT	TT	TT	TC	TT	TT	TT	TT	TT	TT	TT	TT	TT	TC	TT
SHRSPaS005301	2	76309325	C	+	TT	TT	TC	TC	TT	TT	TC	TT	TC	TC	TT	TT	TT	TC	TC	TT	TT	CC	TT	TT	TC	TC	TT	TT	TC	TC	TC	TT	TC	TT	TT	TT	TT	TC	TC	TT	TC	TT	TC	TC	TC	TC	TT	TT	TC
SHRSPaS002961	2	76320408	G	+	AG	AA	AG	GG	AA	AA	AG	AG	AG	AG	AA	AA	AA	AG	AG	AA	AA	GG	AA	AA	AG	AG	AA	AA	AG	AG	AG	AA	GG	AA	AA	AA	AA	AG	AG	AA	AG	AA	AG	AG	AG	AG	AA	AA	AG
SHRSPaS005415	2	76390405	C	-	CC	TT	TC	CC	TC	TC	CC	CC	CC	CC	CC	CC	CC	CC	CC	CC	TC	TT	CC	TC	CC	TC	CC	CC	CC	TT	TC	TC	CC	CC	CC	CC	CC	TC	CC	CC	CC	CC	CC	CC	CC	CC	CC	TC	CC
SHRSPaS002748	2	76531949	C	-	TC	TT	TC	CC	TC	TC	CC	CC	CC	TC	CC	TC	CC	TC	CC	TC	TC	CC	TC	TT	CC	TC	CC	CC	TC	CC	TC	TT	CC	CC	CC	TC	CC	TC	TC	CC	TC	CC	TC	CC	CC	CC	TT	TC	CC
SHRSPaS001404	2	76579214	A	-	AA	AA	AG	AA	AA	AA	AA	AA	AA	AA	AA	AA	AA	AG	AG	AA	AA	AA	AA	AA	AG	AA	AA	AA	AG	AG	AG	AA	AA	AA	AA	AA	AA	AG	AG	AA	AG	AA	AG	AA	AA	AA	AA	AA	AA
SHRSPaS003206	2	76642393	T	-	TC	TT	TT	TT	TT	TT	TC	TT	TT	TT	CC	TT	TT	CC	TC	TC	TT	TT	TT	TT	TT	TT	TT	TT	TT	TC	TT	TC	TT	TT	TT	TC	TT	TT	TC	TT	TT	TT	CC	TT	TT	TT	TT	TT	TT
SHRSPaS004186	2	76669623	A	-	AG	AA	AA	AA	AA	AA	AA	AG	AA	AA	AA	AA	AA	AA	AA	AA	AA	AA	AA	AA	AG	AA	AA	AA	AA	AA	AA	AA	AA	AA	AA	AA	AA	AA	AA	AA	AA	AA	AA	AA	AA	AA	AA	AA	AA
SHRSPaS006853	2	76784137	G	+	GG	GG	AG	GG	AG	GG	AG	GG	AG	AG	GG	AG	AG	GG	GG	GG	GG	GG	AA	AG	GG	GG	AA	AA	AG	GG	GG	AG	GG	AG	AG	GG	GG	GG	AG	AG	AG	AG	GG	AG	AG	AG	AA	GG	AG
SHRSPaS004440	2	76799960	C	+	TC	CC	CC	CC	CC	CC	CC	TC	CC	CC	CC	CC	CC	CC	CC	CC	CC	CC	CC	CC	TC	CC	CC	CC	CC	CC	CC	CC	CC	CC	CC	CC	CC	CC	CC	CC	CC	CC	CC	CC	CC	CC	CC	CC	CC
SHRSPaS003230	2	77000692	G	-	AG	GG	GG	AG	GG	GG	GG	AG	GG	GG	GG	GG	GG	GG	GG	AG	GG	GG	GG	GG	AG	GG	GG	GG	GG	GG	GG	GG	AG	GG	GG	AG	GG	GG	GG	GG	GG	GG	GG	GG	GG	GG	GG	GG	GG
SHRSPaS004139	2	77097136	G	-	AG	GG	GG	GG	GG	GG	GG	AG	GG	GG	GG	GG	GG	GG	GG	GG	GG	GG	GG	GG	GG	GG	GG	GG	GG	GG	GG	GG	GG	GG	GG	GG	GG	GG	GG	GG	GG	GG	GG	GG	GG	GG	GG	GG	GG
SHRSPaS001464	2	77112413	C	-	CC	CC	AC	CC	CC	CC	CC	CC	CC	CC	CC	CC	CC	CC	CC	CC	CC	CC	CC	CC	AC	CC	CC	CC	AC	CC	AC	CC	CC	CC	CC	CC	CC	AC	CC	CC	AC	CC	CC	CC	CC	CC	CC	CC	CC
SHRSPaS001098	2	77146601	T	-	CC	TT	TC	CC	TC	TC	CC	CC	CC	TC	CC	TC	TC	CC	CC	CC	CC	CC	TT	TT	CC	TT	TT	TT	TC	CC	TC	TC	CC	CC	TC	CC	CC	TC	TC	CC	TC	TC	CC	TC	CC	CC	TT	TC	TC
SHRSPaS001530	2	77185736	A	+	AG	AA	AG	GG	AA	AA	AG	AA	AA	AG	AG	AA	AA	GG	AG	GG	AA	AG	AA	AA	AG	AA	AA	AA	AG	AG	AG	AG	GG	AA	AG	GG	AA	AG	AG	AG	AG	AA	GG	AG	AA	AA	AA	AA	AG
SHRSPaS006918	2	77426154	A	+	AA	GG	AG	AG	GG	GG	GG	AG	AG	AG	GG	GG	AG	AG	AG	AA	GG	AG	GG	GG	AA	AG	GG	GG	AG	AG	AG	AG	AG	GG	GG	AA	GG	AG	AG	AG	AG	GG	AA	AG	AG	AG	GG	GG	AG
SHRSPaS004940	2	77439704	A	-	AC	AA	AA	AA	AA	AA	AA	AA	AA	AA	AA	AA	AA	AA	AA	AA	AA	AA	AA	AA	AA	AA	AA	AA	AA	AA	AA	AA	AA	AA	AA	AA	AA	AA	AA	AA	AA	AA	AA	AA	AA	AA	AA	AA	AA
SHRSPaS001831	2	77528240	G	-	GG	GG	AG	GG	GG	GG	GG	GG	AG	GG	GG	GG	GG	GG	GG	GG	GG	GG	GG	GG	AG	AG	GG	GG	AG	GG	GG	GG	GG	GG	GG	GG	GG	AG	GG	GG	AG	GG	GG	GG	AG	AG	GG	GG	GG
SHRSPaS005889	2	77644539	G	-	GG	GG	TG	GG	GG	TG	GG	TG	GG	GG	GG	GG	GG	GG	NN	GG	GG	TT	TG	TG	GG	TG	TT	GG	GG	TG	TT	TG	GG	TT	TT	GG	GG	GG	GG	TT	GG	TT	GG	TG	GG	GG	GG	GG	TG
SHRSPaS003513	2	77644672	T	-	TC	TT	TT	TT	TT	TT	TT	TT	TT	TT	TT	TT	TT	TT	TT	TC	TT	TT	TT	TT	TC	TT	TT	TT	TT	TT	TT	TT	TT	TT	TT	TC	TT	TT	TT	TT	TT	TT	TT	TT	TT	TT	TT	TT	TT
SHRSPaS001651	2	77684801	A	+	GG	AA	AG	GG	AA	AA	AG	GG	AG	AA	AA	AA	AG	GG	AG	GG	AG	GG	AA	AA	GG	AA	AA	AA	AG	AG	AG	AG	GG	AG	AA	GG	AA	AG	AG	AG	AG	AG	GG	AG	AG	AG	AA	AG	AG
SHRSPaS001888	2	77690090	C	-	TC	TT	TC	TC	TT	TT	TC	TT	TC	TT	TT	TT	TC	TC	TT	TC	TC	TT	TT	TT	TC	TC	TT	TT	TC	TC	TT	TC	TC	TT	TT	TC	TT	TC	TC	TT	TC	TT	CC	TC	TC	TC	TT	TC	TC
SHRSPaS004096	2	77725995	T	-	CC	CC	CC	TC	CC	CC	CC	TC	CC	CC	CC	CC	CC	CC	CC	CC	TC	CC	CC	CC	CC	CC	CC	CC	CC	TC	CC	CC	TC	CC	CC	CC	CC	CC	CC	TC	CC	CC	CC	TC	CC	CC	CC	TC	TC
SHRSPaS001453	2	77921274	A	+	AG	AA	AG	AG	AA	AA	AA	AA	AG	AA	AA	AA	AA	AA	AA	AG	AA	AA	AA	AA	GG	AG	AA	AA	AG	AA	AA	AA	AG	AA	AA	AG	AA	AG	AA	AA	AG	AA	AG	AA	AG	AG	AA	AA	AA
SHRSPaS001633	2	78423917	G	-	AG	GG	AG	AG	GG	AG	GG	GG	AG	AG	AG	GG	AG	GG	GG	AG	GG	GG	GG	GG	AG	GG	AG	GG	GG	AA	GG	AG	AG	GG	AG	AG	GG	AG	GG	GG	GG	AG	GG	AG	AG	AG	GG	GG	AG
SHRSPaS006544	2	78463408	G	+	GG	GG	TG	GG	GG	TG	GG	GG	GG	GG	TG	GG	TG	GG	TG	GG	GG	GG	GG	GG	GG	GG	TG	TG	GG	GG	GG	TG	GG	GG	TG	GG	GG	GG	GG	GG	GG	GG	GG	TG	GG	GG	GG	GG	TG
SHRSPaS001089	2	78504803	G	-	AG	AA	AG	AG	AA	AG	AG	AG	AG	AG	AG	AA	AA	GG	AG	AG	NN	AG	AA	AG	AG	AG	AA	AA	AG	AG	AG	AG	AG	AA	AG	AG	AA	AG	AG	AA	AG	AA	AG	AG	AG	AG	AA	AG	AG
SHRSPaS005644	2	78685285	T	-	TT	CC	TC	TT	TC	TC	TT	TT	TT	TT	TT	TC	TT	TT	TT	TT	TT	TT	TC	TT	TT	TC	CC	TT	TT	TT	TC	TC	TT	CC	TC	TT	CC	TC	TT	TT	TT	TT	TT	TC	TT	TT	TC	TC	TC
SHRSPaS001959	2	78714165	C	-	AC	AA	AC	AA	AA	AA	AA	AA	AA	AC	AA	AA	AA	CC	AA	AC	AC	AA	AA	AA	AC	AA	AA	AA	AC	AC	AA	AC	AA	AA	AA	AC	AA	AC	AA	AA	AC	AA	CC	AA	AA	AA	AA	AC	AA
SHRSPaS002014	2	78836736	A	-	AG	AA	AG	AG	AA	AA	AG	GG	AG	AA	GG	AA	AG	AA	GG	AG	AG	AG	GG	AA	AG	AG	GG	GG	AA	AG	GG	AG	AG	AG	GG	AG	AA	AG	AG	AA	AA	GG	AA	AG	AG	AG	AG	AG	AG
SHRSPaS002481	2	79339854	T	+	TC	TT	TC	TC	TT	TT	TT	TT	TC	TC	TC	TT	TC	CC	TC	TC	TT	TT	TT	TT	TT	TC	TT	TT	TT	TT	TC	TC	TC	TT	TT	TC	TT	TC	TT	TT	TT	TT	TC	TC	TC	TC	TT	TT	TC
SHRSPaS003528	2	79612835	G	+	TG	TT	TG	TG	TT	TT	TT	TT	TG	TG	TG	TT	TT	TG	TG	TG	TT	TT	TT	TT	TG	TG	TT	TT	TG	TG	TT	TG	TG	TT	TG	TG	TT	TT	TT	TT	TG	TT	GG	TG	TG	TG	TT	TT	TG
SHRSPaS006866	2	79658996	C	+	CC	TT	TC	CC	TT	TC	TC	CC	TC	TC	CC	TT	TC	CC	CC	CC	TC	CC	TT	TT	CC	TC	TT	TT	TC	CC	TC	TC	CC	TT	TC	CC	TT	TT	TC	TT	TC	TC	CC	TC	TC	TC	TT	TC	TC
SHRSPaS004850	2	79659320	G	+	AG	AA	AG	GG	AA	AG	AG	AG	AG	AG	AG	AA	AG	GG	GG	AG	AG	AG	AA	AA	AG	AG	AA	AA	AG	GG	AG	AG	GG	AA	AG	AG	AA	AA	AG	AA	AG	AA	GG	AG	AG	AG	AA	AG	AG
SHRSPaS006716	2	79733770	T	+	TT	GG	TG	TT	TG	TG	TG	TT	TT	TT	TT	TG	TT	TT	TT	TT	TT	TT	GG	TG	TT	TG	GG	TG	TT	TT	TG	TG	TT	TT	TG	TT	GG	TG	TT	TT	TT	TT	TT	TG	TG	TG	TG	TG	TG
SHRSPaS003793	2	79925853	T	-	TC	TT	TT	TC	TT	TT	TC	TC	TT	TT	TT	TT	TT	TT	TT	TC	TT	TT	TT	TT	TT	TT	TT	TT	TT	TC	TT	TT	TC	TT	TT	TC	TT	TT	TT	TT	TT	CC	TT	TT	TT	TT	TT	TT	TT
SHRSPaS001626	2	79961175	A	-	AG	AA	AG	AA	AA	AA	AA	AA	AA	AA	AA	AA	AA	AG	AA	AG	AA	AA	AA	AA	AA	AA	AA	AA	AA	AG	AA	AG	AA	AA	AA	AG	AA	AA	AA	AA	AA	AA	AG	AA	AA	AA	AA	AA	AA
SHRSPaS002513	2	80234169	T	-	TC	TT	TC	TT	TT	TC	TT	TT	TC	TT	TT	TT	TT	TC	TT	TC	TT	TT	TT	TT	TT	TC	TT	TT	TT	TC	TT	TC	TT	TT	TT	TC	TT	TC	TC	TT	TT	TT	CC	TT	TC	TC	TT	TT	TT
SHRSPaS006966	2	80330009	G	-	GG	GG	AG	GG	GG	GG	AG	GG	GG	GG	GG	GG	GG	GG	GG	GG	GG	GG	GG	AG	GG	GG	GG	GG	GG	GG	GG	AG	GG	GG	GG	GG	GG	GG	GG	GG	GG	GG	GG	AG	GG	GG	GG	GG	AG
SHRSPaS006527	2	80342045	G	-	GG	GG	AG	GG	GG	GG	AG	AG	GG	GG	GG	GG	GG	GG	GG	GG	GG	AG	AG	AG	GG	GG	GG	GG	GG	GG	GG	AG	GG	AG	GG	GG	GG	GG	GG	GG	GG	GG	GG	AG	GG	GG	GG	GG	AG
SHRSPaS004387	2	80342168	T	-	TC	TT	TT	TT	TT	TT	TT	TT	TT	TT	TT	TT	TT	TT	TT	TT	TT	TT	TT	TT	TT	TT	TT	TT	TT	TT	TT	TT	TT	TT	TT	TT	TT	TT	TT	TT	TT	TT	TT	TT	TT	TT	TT	TT	TT
SHRSPaS002633	2	80624845	G	-	AG	GG	AG	GG	GG	GG	AG	AG	GG	GG	GG	GG	GG	AG	GG	AG	GG	GG	GG	GG	GG	GG	GG	AG	GG	GG	GG	AG	GG	GG	GG	AG	GG	GG	GG	AA	GG	GG	AG	GG	GG	GG	GG	GG	GG
SHRSPaS003517	2	80732016	T	-	CC	CC	CC	CC	CC	CC	CC	TC	CC	CC	CC	CC	CC	CC	CC	TC	CC	CC	CC	CC	TC	CC	CC	CC	CC	CC	CC	CC	CC	CC	CC	TC	CC	CC	CC	CC	CC	CC	CC	CC	CC	CC	CC	CC	CC
SHRSPaS003604	2	80748328	A	-	AG	GG	GG	AA	GG	AG	AG	AA	AG	AG	GG	GG	AG	AG	AA	AG	AG	GG	GG	GG	AG	AG	GG	GG	GG	AA	AG	GG	AA	GG	AG	AG	GG	AG	AG	GG	GG	GG	AG	AG	AG	AG	GG	AG	AG
SHRSPaS002738	2	80783165	A	+	GG	AA	AG	AG	AA	AG	AG	AA	AG	AG	AA	AA	AG	GG	GG	AG	AG	AA	AA	AA	AG	AG	AA	AA	AG	GG	AG	AG	AG	AA	AG	AG	AA	AG	AG	AA	AG	AA	GG	AG	AG	AG	AA	AG	AG
SHRSPaS004650	2	80920412	C	-	AA	AA	AA	AC	AA	AA	AA	NN	AA	AA	AA	AA	AA	AA	AA	AC	AA	AA	AA	AA	AC	AA	AA	AA	AA	AA	AA	AA	AC	AA	AA	AC	AA	AA	AA	AA	AA	AA	AA	AA	AA	AA	AA	AA	AA
SHRSPaS003836	2	81032822	A	-	AG	GG	GG	GG	GG	GG	GG	GG	GG	GG	GG	GG	GG	GG	GG	GG	GG	GG	GG	GG	AG	GG	GG	GG	GG	GG	GG	GG	GG	GG	GG	GG	GG	GG	GG	GG	GG	GG	GG	GG	GG	GG	GG	GG	GG
SHRSPaS006449	2	81325374	C	+	TC	TC	TC	TT	CC	TC	TT	TT	TC	CC	TT	TC	TT	TC	TC	TC	CC	TC	TC	TC	TC	TC	TT	TT	TC	CC	TT	CC	TT	TC	TC	TC	TT	TC	TC	TT	TC	TT	CC	TT	TC	TC	CC	CC	TT
SHRSPaS005096	2	81451137	T	-	TT	TC	TT	TT	TT	TT	TT	TT	TT	TT	TT	TT	TT	TT	TT	TT	TT	TT	TT	TT	TT	TC	CC	TT	TT	TT	TC	TT	TT	TT	TC	TT	TT	TT	TT	TT	TT	TT	TT	TT	TT	TT	TT	TT	TT
SHRSPaS002098	2	81740661	T	+	TC	TT	TC	TT	TT	TT	TT	TT	TT	TC	TT	TT	TT	TC	TT	TC	TC	TT	TT	TT	TC	TT	TT	TT	TC	TC	TT	TC	TT	TT	TT	TC	TT	TT	TC	TT	TC	TT	CC	TC	TT	TT	TT	TC	TC
SHRSPaS002605	2	81799266	T	-	TC	CC	TC	TC	CC	TC	TC	CC	TC	TC	TT	CC	TC	TT	TT	TT	TC	TC	CC	CC	TT	TC	CC	CC	TC	TT	TC	TC	TC	TC	TC	TT	CC	TC	TC	CC	TC	CC	TT	TC	TC	TC	CC	TC	TC
SHRSPaS002136	2	81800613	G	-	TG	TT	TG	TG	TT	TG	TG	TT	TG	TG	GG	TT	TG	GG	GG	GG	TG	TG	TT	TT	GG	TG	TT	TT	TG	GG	TG	TG	TG	TG	TG	GG	TT	TG	TG	TT	TG	TT	GG	TG	TG	TG	TT	TG	TG
SHRSPaS005533	2	81803330	A	-	AA	GG	AG	AA	GG	AG	AG	AA	AG	AG	AA	GG	AG	AA	AA	AA	AG	AG	GG	GG	AA	AG	GG	GG	AG	AA	AG	AG	AA	AG	AG	AA	GG	AG	AG	GG	AG	GG	AA	AG	AG	AG	GG	AG	AG
SHRSPaS002530	2	81804932	G	-	AG	AA	AG	AG	AA	AG	AG	AA	AG	AG	GG	AA	AG	GG	GG	GG	AG	AG	AA	AA	GG	AG	AA	AA	AG	GG	AG	AG	AG	AG	AG	GG	AA	AG	AG	AA	AG	AA	GG	AG	AG	AG	AA	AG	AG
SHRSPaS004304	2	81918269	A	+	GG	GG	GG	AG	GG	GG	GG	GG	GG	GG	GG	GG	GG	GG	GG	GG	GG	GG	GG	GG	AG	GG	GG	GG	GG	GG	GG	GG	AG	GG	GG	GG	GG	GG	GG	GG	GG	GG	GG	GG	GG	GG	GG	GG	GG
SHRSPaS002006	2	81927550	A	-	AG	AA	AG	AG	AA	AA	AA	AA	AA	AG	AA	AA	AG	AG	AG	AG	AG	AA	AA	AA	AG	AG	AA	AA	AG	AG	AG	AG	AG	AA	AG	AG	AA	AA	AG	AA	AG	AA	GG	AG	AA	AA	AA	AG	AG
SHRSPaS006525	2	82053667	T	+	TT	TC	TT	TT	CC	TC	TT	TT	TC	TC	TC	CC	TC	TT	TT	TT	TC	TC	TC	CC	TT	TT	TC	CC	TC	TT	TT	TC	TT	CC	TC	TT	CC	TC	TC	CC	TC	CC	TT	TT	TC	TC	CC	TC	TT
SHRSPaS003763	2	82061218	T	+	TC	TT	TT	TC	TT	TT	TT	CC	TT	TT	TT	TT	TC	TT	CC	TT	TT	TC	TT	TT	TC	TT	TT	TT	TC	TT	TC	TT	TC	TT	TT	TT	TT	TT	TT	TT	TC	TT	TT	TC	TT	TT	TT	TT	TC
SHRSPaS006086	2	82061288	C	+	CC	TC	CC	CC	TC	TC	CC	CC	CC	CC	CC	CC	CC	CC	CC	CC	CC	CC	CC	TC	CC	CC	CC	TC	CC	CC	CC	CC	CC	CC	CC	CC	CC	TC	CC	CC	CC	TC	CC	CC	TC	TC	CC	TC	CC
SHRSPaS005592	2	82069592	G	-	GG	AG	GG	GG	AG	AG	GG	GG	GG	GG	GG	GG	GG	GG	GG	GG	GG	GG	GG	AG	GG	GG	GG	GG	GG	GG	GG	GG	GG	GG	GG	GG	GG	AG	GG	GG	GG	GG	GG	GG	AG	AG	GG	AG	GG
SHRSPaS006467	2	82078707	C	+	CC	CC	TC	CC	CC	CC	TC	CC	CC	CC	CC	CC	CC	CC	CC	CC	CC	CC	CC	CC	CC	CC	CC	CC	CC	CC	CC	CC	CC	CC	CC	CC	CC	CC	CC	CC	CC	CC	CC	TC	CC	CC	CC	CC	TC
SHRSPaS003995	2	82102999	G	+	AG	GG	GG	AG	GG	GG	GG	AA	GG	GG	GG	GG	GG	GG	GG	GG	GG	AG	GG	GG	GG	GG	GG	AG	GG	GG	GG	GG	AG	AG	GG	GG	GG	GG	GG	GG	GG	AG	GG	GG	GG	GG	GG	GG	GG
SHRSPaS002936	2	82190365	C	-	TC	CC	TC	CC	CC	CC	TC	TT	CC	CC	CC	TC	CC	CC	CC	CC	CC	CC	CC	TC	CC	CC	CC	CC	TC	CC	CC	TC	CC	CC	TC	CC	CC	CC	TC	CC	TC	CC	CC	TC	CC	CC	TC	CC	TC
SHRSPaS003789	2	82274542	G	-	TG	GG	TT	TG	GG	GG	GG	TT	TG	TG	GG	TG	GG	TT	GG	TT	TG	GG	GG	TG	TG	GG	GG	GG	TT	TT	TG	TT	TG	GG	TG	TT	GG	TG	TT	GG	TT	GG	TT	TT	TG	TG	TG	TG	TT
SHRSPaS006200	2	82889286	C	-	CC	TC	CC	CC	TC	TC	CC	CC	CC	CC	TC	CC	CC	CC	CC	CC	CC	TC	CC	TC	CC	CC	CC	TC	CC	CC	CC	CC	CC	TT	CC	CC	CC	TC	CC	CC	CC	CC	CC	CC	TC	TC	CC	TC	CC
SHRSPaS006325	2	83013881	C	-	TT	TC	TC	CC	TC	TC	TC	CC	CC	CC	CC	TC	TC	TC	CC	TC	TC	CC	CC	TC	CC	CC	TC	TC	CC	CC	CC	TC	CC	CC	CC	TC	TT	TC	CC	CC	CC	CC	TT	CC	TC	TC	CC	TT	CC
SHRSPaS002420	2	83081588	T	+	TG	TT	TG	TT	TT	TT	TT	TT	TT	TT	TT	TT	TT	GG	TT	TG	TG	TT	TT	TT	TT	TT	TT	TT	TT	TT	TT	TG	TT	TT	TT	TG	TT	TT	TT	TT	TT	TT	GG	TT	TT	TT	TT	TG	TT
SHRSPaS002665	2	83468154	G	-	AG	AA	AG	AA	AA	AA	AA	AA	AG	AG	AA	AA	AG	AG	AG	AG	AA	AA	AA	AA	GG	AA	AA	AA	AG	AA	AG	AG	AA	AA	AA	AG	AA	AG	AA	AG	AG	AG	AG	AG	AG	AG	AA	AG	AG
SHRSPaS001238	2	83479845	A	-	AC	AA	AC	AA	AA	AA	AA	AA	AA	AC	AA	AA	AC	AC	AC	AC	AA	AA	AA	AA	AA	AA	AA	AA	AA	AA	AC	AC	AA	AA	AA	AC	AA	AC	AA	AA	AA	AA	AC	AA	AA	AA	AA	AC	AA
SHRSPaS002290	2	83550932	A	+	AG	AA	AG	AG	AG	AA	GG	AA	AG	AG	AA	AG	GG	GG	AG	AG	GG	GG	AG	AA	AG	AA	AG	AA	AG	AG	AG	AG	AG	AA	AG	AG	GG	AA	AG	AA	AG	AA	GG	AG	AG	AG	AA	AG	AG
SHRSPaS004786	2	83563249	C	+	AA	AA	AA	AA	AA	AA	AA	AA	AA	AA	AA	AA	AA	AA	AA	AA	AA	AA	AA	AA	AC	AA	AA	AA	AA	AA	AA	AA	AA	AA	AA	AA	AA	AA	AA	AA	AA	AA	AA	AA	AA	AA	AA	AA	AA
SHRSPaS003496	2	83899328	G	-	GG	GG	GG	GG	GG	GG	GG	GG	AG	GG	GG	GG	GG	AG	GG	GG	AG	GG	GG	GG	AG	GG	GG	GG	AG	AG	GG	GG	GG	GG	GG	GG	GG	GG	GG	GG	AG	GG	GG	AG	AG	AG	GG	GG	AG
SHRSPaS005756	2	83901834	G	-	GG	TG	GG	GG	TG	TG	GG	GG	TG	TG	GG	TG	GG	GG	GG	GG	GG	GG	GG	TG	GG	TG	TG	GG	GG	GG	TG	TG	GG	GG	TG	GG	GG	TG	TG	GG	GG	GG	GG	GG	TG	TG	TT	TG	GG
SHRSPaS004001	2	84032119	A	-	AC	AA	AA	AA	AA	AA	AA	AA	AA	AA	AA	AA	AA	AA	AA	AC	AA	AA	AA	AA	AA	AA	AA	AA	AA	AA	AA	AA	AA	AA	AA	AC	AA	AA	AA	AA	AA	AA	AA	AA	AA	AA	AA	AA	AA
SHRSPaS002767	2	84078307	G	-	AG	GG	AG	AG	GG	GG	AG	GG	AG	GG	GG	GG	AG	AA	AG	AG	AG	GG	GG	GG	AG	GG	GG	GG	AG	AG	AG	AG	AG	GG	AG	AG	GG	AG	AG	GG	AG	GG	AA	AG	AG	AG	GG	AG	AG
SHRSPaS004530	2	84143431	C	-	CC	CC	CC	TC	CC	CC	TC	CC	TC	CC	CC	CC	CC	TC	CC	CC	TC	CC	CC	CC	TC	CC	CC	CC	TC	TC	CC	CC	TC	CC	CC	CC	CC	TC	TC	CC	TC	CC	CC	TC	TC	TC	CC	CC	TC
SHRSPaS002703	2	84149852	C	-	CC	TC	CC	TC	TC	TC	TT	CC	TT	CC	CC	TT	TC	TC	CC	CC	TC	CC	TC	TC	TC	TC	TT	CC	TC	TC	TC	TC	TC	CC	TC	CC	TT	TT	TT	CC	TC	CC	CC	TC	TT	TT	TT	TC	TC
SHRSPaS006913	2	84230437	C	+	TT	CC	TC	TC	CC	CC	CC	TT	CC	CC	CC	CC	CC	TC	TC	TT	CC	CC	CC	CC	CC	CC	CC	CC	CC	CC	CC	TC	TC	CC	CC	TT	CC	CC	CC	CC	CC	TC	TC	CC	CC	CC	CC	CC	CC
SHRSPaS001662	2	84323120	T	-	TC	TT	TC	TC	TT	TC	TC	TT	TC	TC	TT	TT	TC	CC	TC	TC	TC	TC	TT	TT	TC	TC	TT	TT	TC	TC	TC	TC	TC	TT	TC	TC	TT	TC	TC	TT	TC	TT	CC	TC	TC	TC	TT	TC	TC
SHRSPaS006771	2	84499958	T	+	TT	TC	TT	TT	TT	TT	TT	TT	TT	TT	TT	TC	TT	TT	TT	TT	TT	TT	TT	TT	TT	TT	TT	TT	TT	TT	TC	TC	TT	TT	TT	TT	TT	TT	TC	TT	TT	TT	TT	TT	TT	TT	TC	TT	TT
SHRSPaS005369	2	84662705	G	+	GG	AG	GG	GG	GG	GG	AG	GG	GG	GG	GG	AA	AG	GG	GG	GG	GG	GG	AG	GG	GG	GG	AG	GG	GG	GG	AG	AG	GG	GG	GG	GG	AA	GG	AG	GG	GG	GG	GG	GG	GG	GG	AG	GG	GG
SHRSPaS003632	2	84743073	C	+	TC	CC	CC	TC	CC	CC	CC	CC	TC	CC	CC	CC	TC	CC	TC	TC	CC	CC	CC	CC	TC	CC	CC	CC	TC	CC	TC	CC	TC	CC	CC	TC	CC	CC	CC	CC	TC	CC	CC	TC	TC	TC	CC	CC	TC
SHRSPaS004847	2	85034214	C	+	TC	CC	TC	TC	CC	TC	TC	CC	CC	CC	CC	CC	TC	TT	TT	TC	TC	CC	CC	CC	TC	CC	CC	CC	TC	TC	TC	TC	TC	CC	CC	TC	CC	CC	CC	CC	TC	CC	TC	TC	CC	CC	CC	CC	TC
SHRSPaS002268	2	85544009	C	+	CC	CC	TC	CC	CC	CC	CC	CC	CC	TC	TC	CC	CC	CC	CC	CC	CC	TT	TC	TC	CC	TC	TC	CC	CC	CC	CC	CC	CC	TC	TT	CC	CC	TC	TC	CC	CC	CC	TC	TC	CC	CC	CC	CC	TC
SHRSPaS006236	2	85556107	T	-	TT	CC	TC	TT	CC	CC	TT	TT	TC	TC	CC	TC	TC	TT	TT	TT	TC	CC	CC	CC	TT	TC	CC	CC	TC	TT	TT	TT	TT	CC	TC	TT	CC	TC	TC	TC	TC	CC	TT	TC	TC	TC	TC	TC	TC
SHRSPaS004872	2	85587004	T	+	TT	TT	TT	TC	TT	TT	TT	TT	TC	TC	TT	TT	TT	TT	TT	TT	TT	TT	TT	TT	TT	TT	TT	TT	TT	TT	TT	TT	TC	TT	TC	TT	TT	TC	TC	TT	TT	TT	TC	TT	TC	TC	TT	TT	TT
SHRSPaS001382	2	85964109	A	+	AG	AA	AG	AA	AA	AA	AA	AA	AA	AA	AA	AA	AG	GG	GG	AA	AA	AA	AA	AA	AG	AG	AA	AA	AG	AA	AG	AG	AA	AA	AA	AA	AA	AA	AA	AA	AG	AA	AG	AG	AA	AA	AA	AA	AG
SHRSPaS005917	2	86001235	A	+	AC	AA	AC	AA	AA	AA	AA	AA	AA	AA	AA	AA	AA	AC	AC	AA	AA	AA	AA	AA	AA	AA	AA	AA	AA	AA	AA	AC	AA	AA	AA	AA	AA	AA	AA	AA	AA	AA	AC	AA	AA	AA	AA	AA	AA
SHRSPaS002065	2	86049822	T	-	TC	TT	TC	TT	TT	TC	CC	TT	TC	TC	TC	TC	TC	CC	CC	TC	TC	TC	TT	TT	TC	TC	TT	TT	TC	TC	CC	CC	TT	TT	TT	TC	TT	TC	TC	TT	TC	TT	CC	TC	TC	TC	TT	TT	TC
SHRSPaS001795	2	86310631	A	-	AG	GG	AG	AA	GG	AG	AG	AA	AG	AG	AG	GG	AG	AA	AA	AA	AG	AA	GG	GG	AA	AG	GG	AG	AG	AG	AG	AG	AA	GG	AG	AA	GG	AG	AG	GG	AG	GG	AA	AG	AG	AG	GG	AG	AG
SHRSPaS006670	2	86443086	G	-	AG	GG	AG	AA	GG	AG	AA	GG	AG	AG	AG	AG	AG	AA	AA	AA	AG	AG	GG	GG	AG	AG	GG	GG	AG	AG	AA	AG	AA	GG	AG	AA	GG	AG	AG	GG	AG	GG	AG	AG	AG	AG	GG	AG	AG
SHRSPaS001916	2	86488878	C	-	TC	TT	TC	CC	TT	TC	CC	CC	TC	TC	TC	TC	TC	CC	CC	CC	TC	CC	TT	TT	CC	TC	TT	TC	TC	CC	CC	TC	CC	TT	TC	CC	TT	TC	TC	TT	TC	TT	CC	TC	TC	TC	TT	TC	TC
SHRSPaS002523	2	86541702	A	-	AA	AG	AA	AG	AG	GG	AA	AG	AG	AA	AA	AA	AA	AA	AA	AA	AA	AG	GG	AA	AA	AG	AG	GG	AA	AA	AA	AG	AG	GG	AG	AA	AA	AG	AG	GG	AA	GG	AG	AA	AG	AG	AG	GG	AA
SHRSPaS002724	2	86786998	C	+	TC	CC	TC	CC	CC	CC	CC	CC	CC	CC	CC	CC	CC	TC	TC	CC	CC	CC	CC	CC	CC	CC	CC	CC	CC	CC	CC	TC	CC	CC	CC	CC	CC	CC	CC	CC	CC	CC	TT	CC	CC	CC	CC	CC	CC
SHRSPaS001552	2	86835523	C	-	TC	TT	TC	CC	TT	TC	CC	CC	TC	TC	TC	TC	TT	CC	TC	CC	TC	TT	TT	TT	TC	TC	TT	TT	TT	CC	TC	TC	CC	TT	TC	CC	TT	TC	TC	TT	TT	TT	CC	TT	TC	TC	TT	TC	TT
SHRSPaS002698	2	87403906	T	-	TC	CC	TC	TT	CC	CC	TC	TT	TC	TC	TC	CC	TC	TC	TT	TT	TT	TT	TC	TT	TT	TC	TC	TT	TT	TT	TC	TC	TT	TC	TC	TT	TT	CC	TT	TC	TT	TC	TC	TC	TC	TC	TT	TC	TC
SHRSPaS002540	2	87475083	C	+	TC	CC	TC	CC	CC	CC	CC	CC	CC	TC	CC	CC	CC	TC	CC	CC	TC	CC	CC	CC	CC	CC	TC	CC	CC	CC	CC	TC	CC	CC	CC	CC	CC	TC	CC	CC	CC	CC	TC	CC	CC	CC	CC	CC	CC
SHRSPaS001110	2	87622055	G	+	AG	GG	NN	AG	AG	AG	NN	GG	AA	GG	AG	AG	GG	NN	AA	AG	AG	AG	GG	AG	GG	NN	GG	GG	GG	GG	GG	GG	AG	GG	GG	NN	GG	AG	GG	GG	GG	NN	NN	GG	GG	GG	AG	GG	GG
SHRSPaS002848	2	88121283	T	+	TC	TT	TC	TT	TT	TT	TT	TT	TT	TT	TT	TT	TT	TC	TT	TT	TT	TT	TT	TT	TT	TT	TT	TT	TT	TT	TT	TC	TT	TT	TT	TT	TT	TT	TT	TT	TT	TT	TC	TT	TT	TT	TT	TT	TT
SHRSPaS003092	2	88131586	T	-	TT	TT	TT	TT	TT	TT	TC	TT	TC	TT	TC	TT	TT	TC	TC	TC	TC	TT	TT	TT	TT	TT	TT	TT	TT	TC	TT	TT	TT	TT	TC	TC	TT	TT	TT	TT	TT	TT	TT	TT	TC	TC	TT	TT	TT
SHRSPaS003700	2	88238215	C	-	TC	CC	CC	TC	CC	CC	CC	CC	CC	CC	CC	CC	CC	CC	CC	TC	CC	CC	CC	CC	CC	CC	CC	CC	CC	CC	CC	CC	TC	TT	CC	TC	CC	CC	CC	CC	CC	CC	CC	CC	CC	CC	CC	CC	CC
SHRSPaS004553	2	88350557	G	-	AG	AA	AA	GG	AA	AA	AA	AG	AA	AA	AA	AA	AG	AA	AA	GG	AG	AA	AA	AA	AG	AA	AA	AA	AA	AG	AG	AA	GG	AA	AA	GG	AA	AA	AA	AA	AA	AA	AA	AA	AA	AA	AA	AA	AA
SHRSPaS002866	2	88502011	C	-	AC	CC	AC	CC	CC	CC	CC	CC	CC	CC	CC	CC	CC	CC	CC	CC	CC	CC	CC	CC	CC	CC	CC	CC	CC	CC	CC	AC	CC	CC	CC	CC	CC	AC	AC	CC	CC	CC	AC	CC	CC	CC	CC	CC	CC
SHRSPaS001771	2	88569028	A	-	AG	AA	AG	AG	AA	AA	AA	AA	AA	AA	AA	AA	AA	AA	AA	AG	AG	AA	AA	AA	AG	AG	AA	AA	AG	AA	AA	AG	AG	AA	AA	AG	AA	AA	AA	AA	AG	AA	AG	AA	AA	AA	AA	AA	AA
SHRSPaS003854	2	88588907	T	+	TC	TT	TT	TT	TC	TT	TC	TC	TC	TT	CC	TT	CC	CC	TC	TT	TT	TC	TT	TT	TT	TC	TT	TT	TT	TC	TC	TT	TT	TT	TC	TT	TT	TC	TC	TT	TT	TT	TT	TT	TC	TC	TC	TT	TT
SHRSPaS005833	2	88660341	G	+	GG	AG	GG	GG	AG	AA	GG	GG	AG	AG	GG	GG	GG	GG	GG	GG	AG	GG	GG	AG	GG	AG	AG	GG	GG	GG	GG	GG	GG	GG	AG	GG	GG	AG	GG	GG	GG	GG	GG	GG	AG	AG	GG	AG	GG
SHRSPaS004029	2	88681585	T	+	TC	TT	TT	TT	TT	TT	TT	TT	TT	TT	TT	TT	TT	TT	TT	TT	TT	NN	TT	TT	TT	TT	TT	TT	TT	TT	TT	TT	TT	TT	TT	TT	TT	TT	TT	TT	TT	TT	TT	TT	TT	TT	TT	TT	TT
SHRSPaS004689	2	88776187	G	+	AG	GG	GG	AG	GG	GG	GG	GG	GG	GG	GG	GG	GG	GG	GG	AG	AG	GG	GG	GG	AG	GG	GG	GG	AG	GG	GG	GG	AG	GG	GG	AG	GG	GG	GG	GG	AG	GG	AG	GG	GG	GG	GG	GG	GG
SHRSPaS001999	2	88787406	G	+	AG	AG	AA	AG	AG	AG	AA	AG	AG	AG	AA	AA	AA	AG	AA	AG	AA	AA	AA	AA	AG	AA	AG	AA	AA	AG	AA	AA	AG	AG	AA	AG	GG	AG	AA	GG	AA	GG	AA	AA	AG	AG	AA	AG	AA
SHRSPaS004656	2	88820679	T	+	TC	TT	TT	TT	TT	TT	TT	TT	TT	TT	TT	TT	TT	TT	TT	TT	TT	TT	TT	TT	TT	TT	TT	TT	TT	TT	TT	TT	TT	TT	TT	TT	TT	TT	TT	TT	TT	TT	TT	TT	TT	TT	TT	TT	TT
SHRSPaS004718	2	88915341	T	+	TC	CC	CC	TT	CC	CC	CC	TC	CC	CC	TC	CC	CC	TC	CC	TT	TC	CC	CC	CC	TT	CC	CC	CC	TC	TC	CC	CC	TT	CC	CC	TT	CC	CC	CC	CC	TC	CC	TC	CC	CC	CC	CC	CC	CC
SHRSPaS001182	2	88959620	T	-	TT	TT	TC	TT	TT	TT	TT	TT	TT	TT	TC	TT	TC	TT	TC	TT	TT	TT	TT	TT	TT	TC	TT	TT	TT	TT	TC	TC	TT	TT	TC	TT	TT	TT	TC	TT	TT	TT	TT	TC	TT	TT	TT	TC	TC
SHRSPaS006317	2	89024023	G	-	GG	AG	GG	GG	AG	AG	GG	GG	AG	AG	GG	GG	GG	GG	GG	GG	GG	GG	GG	GG	GG	GG	AG	AG	GG	GG	GG	GG	GG	GG	GG	GG	AA	AG	GG	GG	GG	GG	GG	GG	AG	AG	GG	AG	GG
SHRSPaS003305	2	89044699	T	-	CC	CC	CC	TC	CC	CC	CC	TC	CC	CC	CC	CC	CC	CC	CC	TC	CC	CC	CC	CC	TC	CC	CC	CC	CC	TC	CC	CC	TC	CC	CC	TC	CC	CC	CC	CC	CC	CC	CC	CC	CC	CC	CC	CC	CC
SHRSPaS005556	2	89051646	C	-	CC	TC	CC	CC	TC	TC	CC	CC	TC	TC	CC	CC	CC	CC	CC	CC	CC	CC	CC	CC	CC	CC	TC	CC	CC	CC	CC	CC	CC	TT	CC	CC	TT	TC	CC	CC	CC	CC	CC	CC	TC	TC	CC	TC	CC
SHRSPaS003844	2	89086977	T	-	CC	CC	CC	TC	CC	CC	CC	NN	CC	CC	CC	CC	CC	CC	CC	TC	CC	CC	CC	CC	TC	CC	CC	CC	CC	CC	CC	CC	TC	CC	CC	TC	CC	CC	CC	CC	CC	CC	CC	CC	CC	CC	CC	CC	CC
SHRSPaS004048	2	89179616	C	-	TC	CC	CC	TC	CC	CC	CC	CC	CC	CC	CC	CC	CC	CC	CC	TC	TC	CC	CC	CC	TC	CC	CC	CC	TC	CC	CC	CC	TC	CC	CC	TC	CC	CC	CC	CC	TC	CC	TC	CC	CC	CC	CC	CC	CC
SHRSPaS006275	2	89179688	T	-	TT	TC	TT	TT	TC	TC	TT	TT	TC	TC	TT	TT	TT	TT	TT	TT	TT	TT	TT	TT	TT	TT	TC	TT	TT	TT	TT	TT	TT	TT	TT	TT	TT	TC	TT	TT	TT	TT	TT	TT	TC	TC	TT	TC	TT
SHRSPaS004190	2	89190239	G	+	AG	GG	GG	AG	GG	GG	GG	GG	GG	GG	GG	GG	GG	AG	GG	AG	AG	GG	GG	GG	AG	AG	GG	GG	AG	GG	GG	GG	AG	GG	GG	AG	GG	GG	GG	AG	AG	AG	AG	GG	GG	GG	GG	GG	GG
SHRSPaS005442	2	89210010	T	+	TT	TG	TT	TT	TT	TT	TG	TT	TT	TT	TT	TG	TT	TT	TT	TT	TT	TT	TT	TT	TT	TT	TT	TT	TG	TT	TT	TG	TT	TT	TT	TT	TT	TT	TT	TT	TG	TT	TT	TG	TT	TT	TT	TT	TG
SHRSPaS005361	2	89248933	C	-	CC	CC	AC	CC	CC	CC	CC	CC	CC	CC	AC	CC	CC	CC	CC	CC	CC	CC	CC	CC	CC	CC	CC	CC	CC	CC	CC	AC	CC	CC	CC	CC	CC	CC	CC	CC	CC	CC	CC	CC	CC	CC	CC	CC	CC
SHRSPaS005851	2	89572831	T	-	TT	TT	TC	TT	TC	TT	TT	TC	TT	TT	TT	TC	TC	TT	TT	TT	TT	TT	TC	TT	TT	TT	TT	TT	TT	TT	TT	TT	TT	TC	TT	TT	TC	TT	TC	TT	TT	TT	TT	TC	TT	TT	CC	TT	TC
SHRSPaS003460	2	89597871	C	+	TC	TT	TT	TC	TT	TT	TT	TC	TT	TT	TT	TT	TT	TT	TT	TC	TT	TT	TT	TT	TC	TT	TT	TT	TT	TC	TT	TT	TC	TT	TT	TC	TT	TT	TT	TT	TT	TT	TT	TT	TT	TT	TT	TT	TT
SHRSPaS003893	2	89775607	G	+	GG	GG	GG	GG	GG	GG	GG	GG	GG	GG	GG	GG	GG	GG	GG	GG	GG	GG	GG	GG	GG	GG	GG	GG	GG	GG	GG	GG	GG	GG	TG	GG	GG	GG	GG	GG	GG	GG	GG	GG	GG	GG	GG	GG	GG
SHRSPaS004994	2	89794035	A	+	AG	AA	AG	AG	AA	AA	AA	AA	AG	AA	AA	AA	AG	AG	AG	AG	AG	GG	AA	AA	AG	AA	AA	AA	AG	AA	AG	AG	AG	AA	AA	AG	AA	AG	AG	AA	AG	AA	AG	AA	AG	AG	AA	AA	AA
SHRSPaS003599	2	89996657	G	-	AG	AA	AA	AA	AA	AA	AA	GG	AA	AA	AA	AA	AA	AA	AG	AG	AA	GG	AA	AA	AG	AG	AA	AA	AA	AG	AA	AA	AA	AA	AA	AG	AA	AA	AA	AA	AA	AA	AG	AG	AA	AA	AA	AG	AG
SHRSPaS003536	2	90008228	C	+	AC	AA	AA	AA	AA	AA	AA	AC	AA	AA	AA	AA	AA	AA	AA	AA	AA	AA	AA	AA	AC	AA	AA	AA	AA	AA	AA	AA	AA	AA	AA	AA	AA	AA	AA	AA	AA	AA	AA	AA	AA	AA	AA	AA	AA
SHRSPaS001809	2	90012659	T	+	TC	TT	TC	CC	TT	TT	TC	TT	TC	TT	CC	TT	TC	CC	CC	TC	TC	TT	TT	TT	TC	TC	TT	TT	TC	TT	TC	TC	CC	TT	TC	TC	TT	TC	TC	TT	TC	TT	TC	TC	TC	TC	TT	TC	TC
SHRSPaS005734	2	90145651	T	-	TT	TT	TC	TT	TC	TC	TT	TT	TT	TT	TT	TC	TT	TT	TT	TT	TT	TT	TC	TT	TT	TT	TT	TT	TT	TT	TC	TT	TT	TT	TT	TT	CC	TT	TC	TT	TT	TT	TT	TT	TT	TT	TC	TT	TT
SHRSPaS003753	2	90201405	T	+	TC	CC	CC	CC	CC	CC	CC	TC	CC	CC	CC	CC	CC	CC	CC	CC	CC	CC	CC	CC	TC	CC	CC	CC	CC	TC	CC	CC	CC	CC	CC	CC	CC	CC	CC	CC	CC	CC	TC	CC	CC	CC	CC	CC	CC
SHRSPaS006076	2	90201487	A	+	AA	AA	AG	AA	AG	AG	AA	AA	AA	AA	AA	AG	AA	AA	AA	AA	AA	AA	GG	AA	AA	AA	AA	GG	AA	AA	AA	AA	AA	GG	AA	AA	AG	AA	AG	AG	AA	GG	AA	AA	AA	AA	AG	AA	AA
SHRSPaS006924	2	90339706	C	+	CC	TT	TC	CC	TT	TT	TC	CC	TC	TT	CC	TT	TC	CC	CC	CC	TC	CC	TT	TT	CC	TC	TT	TT	TC	CC	TC	TC	CC	TT	TC	CC	TT	TC	TC	TT	TC	TT	CC	TC	TC	TC	TT	TC	TC
SHRSPaS002357	2	90342685	A	-	AC	AA	AC	AC	AA	AA	AC	AA	AC	AC	CC	AA	AC	CC	CC	CC	CC	AA	CC	CC	AC	AC	CC	AC	AC	AC	AC	AC	AC	AC	CC	CC	AA	AC	AC	CC	AC	CC	CC	AC	AC	AC	AA	AC	AC
SHRSPaS002281	2	90396756	A	-	AG	GG	AG	AG	GG	GG	AG	AG	GG	GG	AG	GG	AG	AG	AG	AG	GG	GG	GG	GG	AG	AG	GG	GG	GG	AG	AG	AG	AG	GG	AG	AG	GG	GG	AG	NN	GG	NN	GG	GG	GG	GG	GG	GG	GG
SHRSPaS001419	2	90596267	T	-	TT	TT	TC	TT	TC	TC	TC	TC	TT	TC	TT	TC	TT	TT	TT	TT	TC	CC	CC	CC	TT	TT	CC	TT	TT	TT	TC	TT	TT	TT	CC	TT	CC	TC	TC	TT	TT	TT	TC	TT	TT	TT	TC	TT	TT
SHRSPaS003512	2	90736859	T	+	TC	CC	CC	TC	CC	CC	CC	TC	CC	CC	CC	CC	CC	CC	CC	TC	CC	CC	CC	CC	TC	CC	CC	CC	CC	TC	CC	CC	TC	CC	CC	TC	CC	CC	CC	CC	CC	CC	CC	CC	CC	CC	CC	CC	CC
SHRSPaS002686	2	90808924	C	-	TC	TT	TC	TC	TT	TT	TT	TC	TT	TT	CC	TT	TC	TC	TT	TC	TT	TT	TT	TT	TC	TT	TT	TT	TT	CC	TC	TC	TC	TT	TT	TC	TT	TC	TC	TT	TT	TT	TC	TT	TT	TT	TT	TT	TT
SHRSPaS003086	2	90939012	C	+	AC	AA	AA	AC	AA	AA	AA	AC	AA	AA	AA	AA	AA	AA	AA	AC	AA	AA	AA	AA	AC	AA	AA	AA	AA	AC	AA	AA	AC	AA	AA	AC	AA	AA	AA	AA	AA	AA	AA	AA	AA	AA	AA	AA	AA
SHRSPaS004163	2	91585212	T	+	TC	CC	CC	TC	CC	CC	CC	TC	CC	CC	CC	CC	CC	CC	CC	CC	CC	CC	CC	CC	TC	CC	CC	CC	CC	TC	CC	CC	TC	CC	CC	CC	CC	CC	CC	CC	CC	CC	CC	CC	CC	CC	CC	CC	CC
SHRSPaS002026	2	92000864	C	-	AC	CC	AC	AC	AC	CC	AC	CC	CC	AC	CC	CC	CC	AC	AC	AC	AC	CC	CC	CC	AC	AC	CC	CC	AC	CC	CC	AC	AC	CC	CC	AC	AC	CC	CC	CC	AC	CC	AC	AC	CC	CC	CC	AC	AC
SHRSPaS001883	2	92080182	A	-	AG	AA	AG	AG	AG	AA	AG	AA	AG	AG	AA	AA	AG	GG	GG	AG	AG	AA	AA	AA	AG	AG	AA	AA	AG	AG	AG	AG	AG	AA	AG	AG	AG	AG	AA	AA	AG	AA	AG	AG	AG	AG	AA	AG	AG
SHRSPaS006435	2	92321338	T	+	TT	TT	TC	TT	TT	TC	TC	TT	TT	TT	TT	TT	TT	TC	TC	TT	TT	TT	TT	TT	TT	TT	TT	TT	TT	TT	TT	TC	TT	TT	TT	TT	TT	TC	TC	TT	TT	TT	TT	TC	TT	TT	TT	TC	TC
SHRSPaS005277	2	92350146	C	+	CC	CC	TC	TC	TC	CC	CC	CC	TC	TC	CC	TC	TC	CC	TC	CC	TC	CC	TT	TC	CC	TT	TT	CC	CC	CC	TC	CC	TC	CC	TC	CC	TC	CC	TT	CC	CC	CC	CC	TC	TC	TC	TT	CC	TC
SHRSPaS003770	2	92386972	T	-	TT	TT	TT	TG	TT	TG	TG	TT	TG	TT	TT	TT	TG	TT	TG	TG	TT	TT	TT	TT	TT	TG	TT	TT	TT	TG	TG	TT	TG	TT	TG	TG	TT	TT	TG	TT	TT	TT	TG	TT	TG	TG	TT	TT	TT
SHRSPaS003918	2	92389115	A	-	AG	GG	GG	GG	GG	GG	GG	GG	GG	GG	GG	GG	GG	GG	GG	GG	GG	GG	GG	GG	AG	GG	GG	GG	GG	AG	GG	GG	GG	GG	GG	GG	GG	GG	GG	GG	GG	GG	GG	GG	GG	GG	GG	GG	GG
SHRSPaS002115	2	92470708	C	+	CC	CC	TC	CC	CC	TC	TC	CC	CC	CC	CC	CC	CC	TC	TT	CC	CC	TC	CC	CC	CC	CC	CC	CC	CC	CC	CC	TC	CC	CC	TC	CC	CC	TC	TC	CC	CC	CC	CC	TC	CC	CC	CC	TC	TC
SHRSPaS003478	2	92543021	G	+	GG	AA	AA	AG	AA	AA	AA	AG	AA	AA	AA	AA	AA	GG	AG	GG	AG	AA	AA	AA	GG	AA	AA	AA	AG	AG	AA	AA	AG	AA	AA	GG	AA	AA	AG	AA	AG	AA	AG	AA	AA	AA	AA	AA	AA
SHRSPaS001361	2	92696737	A	-	AA	AA	AG	AA	AA	AA	AG	AA	AG	AA	AA	AA	AG	AG	AG	AA	AA	AG	AA	AA	AA	AG	AA	AA	AA	AA	AG	AG	AA	AA	AG	AA	AA	AA	AA	AA	AA	AA	AA	AG	AG	AG	AA	AG	AG
SHRSPaS003810	2	92725704	T	-	TT	TC	CC	TC	TC	TC	TC	TC	TC	TC	CC	CC	TC	TC	CC	TC	TC	CC	CC	TC	TT	CC	CC	TC	NN	TC	CC	CC	TC	CC	CC	TC	TC	CC	CC	TC	NN	CC	TC	CC	TC	TC	CC	TC	CC
SHRSPaS002140	2	92931038	G	+	AG	GG	AG	GG	GG	GG	GG	GG	GG	GG	AA	GG	GG	AG	GG	AG	GG	GG	AG	GG	AG	GG	GG	GG	AG	GG	GG	AG	GG	GG	GG	AG	GG	GG	GG	GG	AG	GG	AG	GG	GG	GG	GG	GG	GG
SHRSPaS005869	2	92983841	A	-	AA	AG	AA	AA	AG	AG	AG	AA	AG	AG	AA	AA	AG	AA	AA	AA	AA	AA	AA	AG	AA	AA	AA	AA	AG	AA	AA	AA	AA	AA	AA	AA	AG	AA	AA	AA	AG	AA	AA	AA	AG	AG	AA	AG	AA
SHRSPaS003482	2	92984162	G	-	AA	AA	AA	AA	AA	AA	AG	AG	AA	AA	AG	AA	AA	AA	AG	AG	AG	AA	AA	AA	AA	AA	AA	AG	AA	AG	AA	AA	AA	AG	AG	AG	AA	AA	AA	AG	AA	GG	AG	AG	AA	AA	AA	AG	AG
SHRSPaS005015	2	93295501	T	-	TC	TT	TT	TC	TT	TT	TT	TT	TT	TT	TT	TT	TT	TT	TT	NN	TC	TT	TT	TT	TT	TT	TT	TT	TT	TC	TT	TT	TC	TT	TT	TT	TT	TT	TT	TT	TT	TT	TT	TT	TT	TT	TT	TT	TT
SHRSPaS003339	2	93378184	A	+	AG	AA	AA	AG	AA	AA	AA	AA	AA	AA	AA	AA	AA	AA	AA	NN	AG	AA	AA	AA	AA	AA	AA	AA	AA	AG	AA	AA	AG	AA	AA	AA	AA	AA	AA	AA	AA	AA	AA	AA	AA	AA	AA	AA	AA
SHRSPaS005619	2	93378259	T	+	TT	TC	TC	TT	CC	TC	TC	CC	TC	CC	TC	TT	TC	TT	TT	TT	TC	CC	TC	CC	TT	TC	TC	CC	TC	TT	TC	TT	TT	CC	TC	TT	CC	TT	TT	CC	TC	CC	TT	TC	TC	TC	CC	TC	TC
SHRSPaS006426	2	93487705	G	-	GG	GG	AG	GG	AG	GG	GG	GG	GG	GG	GG	GG	AG	GG	GG	GG	GG	GG	GG	GG	GG	AG	AG	GG	GG	GG	AG	GG	GG	GG	AG	GG	GG	GG	GG	GG	GG	GG	GG	AG	GG	GG	AA	GG	AG
SHRSPaS004257	2	93487771	C	-	TC	CC	CC	TC	CC	CC	CC	CC	CC	CC	CC	CC	CC	CC	CC	TC	TC	CC	CC	CC	TC	CC	CC	CC	CC	TC	CC	CC	TC	CC	CC	TC	CC	CC	CC	CC	CC	CC	CC	CC	CC	CC	CC	CC	CC
SHRSPaS003720	2	93492558	T	+	TC	TT	TT	TC	TT	TT	TT	TC	TT	TT	TT	TT	TT	TT	TT	TC	TT	TT	TT	TT	TT	TT	TT	TT	TT	TC	TT	TT	TC	TT	TT	TC	TT	TT	TT	TT	TT	TT	TT	TT	TT	TT	TT	TT	TT
SHRSPaS003273	2	93549197	T	-	GG	GG	GG	GG	GG	TG	GG	TG	GG	GG	GG	GG	GG	GG	TG	GG	GG	TG	GG	GG	GG	GG	GG	GG	GG	GG	GG	GG	GG	GG	TG	GG	GG	GG	TG	GG	GG	GG	GG	GG	GG	GG	GG	GG	GG
SHRSPaS004266	2	93575852	C	-	TC	CC	TT	CC	TC	CC	TC	CC	TC	CC	CC	CC	TC	TC	TC	TC	CC	CC	CC	CC	TC	TT	TC	CC	TC	TT	TC	TC	CC	CC	TC	TC	CC	TC	CC	TT	TC	TC	TC	TT	TC	TC	TT	TC	TT
SHRSPaS006430	2	93579893	T	-	TT	TC	TT	TT	TC	TC	TT	TT	TC	TT	TT	TT	TT	TT	TT	TT	TT	TT	TT	TT	TT	TT	TT	TT	TC	TT	TT	TT	TT	TT	TT	TT	TC	TT	TT	TT	TC	TT	TT	TT	TC	TC	TT	TC	TT
SHRSPaS003209	2	93588032	G	-	GG	GG	GG	TG	GG	GG	GG	TG	GG	GG	GG	GG	GG	GG	GG	TG	TG	GG	GG	GG	TG	GG	GG	GG	GG	TG	GG	GG	TG	GG	GG	TG	GG	GG	GG	GG	GG	GG	GG	GG	GG	GG	GG	GG	GG
SHRSPaS006041	2	93627397	A	-	AA	AA	AG	AA	AG	AA	AA	AA	AA	AA	AA	AA	AG	AA	AA	AA	AA	AA	AA	AA	AA	AG	AG	AG	AA	AA	AG	AA	AA	AA	AG	AA	AA	AA	AA	AA	AA	AA	AA	AG	AA	AA	GG	AA	AG
SHRSPaS001637	2	93864481	A	-	GG	AG	GG	GG	AG	AG	AG	GG	AG	AG	GG	GG	GG	GG	GG	AG	GG	GG	GG	AG	AG	GG	GG	AG	AG	GG	GG	GG	GG	AG	GG	AG	AG	GG	GG	GG	AG	GG	GG	GG	AG	AG	GG	AG	GG
SHRSPaS006360	2	93905770	G	-	GG	AG	GG	GG	GG	GG	GG	GG	GG	GG	GG	GG	GG	GG	GG	GG	GG	GG	GG	GG	GG	GG	GG	GG	GG	GG	GG	AG	GG	GG	GG	GG	GG	AG	AG	GG	GG	GG	GG	GG	GG	GG	GG	GG	GG
SHRSPaS001669	2	93938048	T	-	TC	TT	TC	TT	TC	TT	TC	TT	TT	TC	CC	CC	TC	TC	TC	TC	TC	TT	CC	TC	TC	TC	CC	TT	TC	TC	TC	TC	TT	TT	TC	TC	TC	TC	TT	TT	TC	TT	CC	TC	TT	TT	TT	TC	TC
SHRSPaS003745	2	93945981	C	-	TC	TT	TT	TC	TT	TT	TT	TT	TT	TT	TT	TT	TT	TT	TT	TT	TT	TT	TT	TT	TC	TT	TT	TT	TT	TT	TT	TT	TC	TT	TT	TT	TT	TT	TT	TT	TT	TT	TT	TT	TT	TT	TT	TT	TT
SHRSPaS006683	2	93953657	T	+	TT	TG	TG	TT	TG	GG	TG	TT	TG	TG	TT	TT	TT	TT	TT	TT	TT	TG	TT	TG	TT	TG	TT	TT	TG	TT	TT	TT	TT	TT	TT	TT	TG	TT	TT	GG	TG	TG	TT	TG	TG	TG	GG	TG	TG
SHRSPaS001277	2	94011115	A	-	AA	AG	AA	AA	AA	AA	AG	AA	AA	AA	AA	AA	AA	AA	AA	AA	AA	AA	AA	AA	AA	AA	AA	AA	AA	AG	AA	AG	AA	AA	AG	AA	AA	NN	NN	AA	AA	AA	AA	AA	AA	AA	AA	AA	AA
SHRSPaS001343	2	94055510	C	-	TC	TC	TC	TC	TC	TT	TC	TC	TC	TT	TT	CC	TC	TT	TT	TC	TC	TT	CC	TT	TC	TC	CC	TT	TT	TC	TC	TC	TC	TT	TC	TC	TT	TC	CC	TT	TT	TT	TC	TC	TC	TC	CC	TT	TC
SHRSPaS004651	2	94246446	G	-	GG	GG	GG	GG	GG	GG	GG	GG	GG	GG	GG	GG	GG	TG	GG	GG	GG	GG	GG	GG	GG	GG	GG	GG	GG	TG	GG	GG	GG	GG	TG	GG	GG	TG	GG	GG	GG	GG	GG	TG	GG	GG	GG	TG	TG
SHRSPaS005379	2	94286770	G	+	GG	GG	AG	GG	GG	GG	GG	GG	GG	GG	GG	GG	GG	GG	GG	GG	GG	GG	AG	GG	GG	AG	GG	GG	GG	GG	GG	GG	GG	GG	GG	GG	GG	GG	GG	AG	GG	GG	GG	GG	GG	GG	AA	GG	GG
SHRSPaS004298	2	94350477	G	-	TG	GG	TG	GG	GG	GG	GG	GG	GG	GG	GG	GG	GG	GG	TG	TG	GG	GG	GG	GG	TG	GG	GG	GG	TG	GG	GG	TG	GG	GG	GG	TG	GG	TG	GG	GG	TG	GG	TG	GG	GG	GG	GG	GG	GG
SHRSPaS002549	2	94366926	T	+	TG	TG	GG	TG	TG	TG	GG	TT	GG	TG	TG	TT	TG	GG	GG	TG	TT	TT	TG	TG	TG	GG	TT	TG	GG	TG	TG	TG	TG	TG	TG	TG	TG	TG	TG	TT	GG	TG	GG	TG	GG	GG	GG	GG	TG
SHRSPaS004118	2	94734286	T	-	TC	TT	TT	TC	TT	TT	TT	TC	TT	TT	TT	TT	TT	TT	TT	TC	TT	TT	TT	TT	TT	TT	TT	TT	TT	TC	TT	TT	TC	TT	TT	TC	TT	TT	TT	TT	TT	TT	TT	TT	TT	TT	TT	TT	TT
SHRSPaS006320	2	94734596	G	-	GG	GG	AG	GG	GG	GG	GG	GG	GG	GG	GG	GG	GG	GG	GG	GG	GG	GG	GG	GG	GG	AG	GG	GG	GG	GG	GG	GG	GG	GG	GG	GG	GG	GG	GG	GG	GG	GG	GG	GG	GG	GG	AA	GG	GG
SHRSPaS001929	2	94825299	A	+	AG	AA	AG	AG	AA	AA	AA	AA	AA	AA	AG	AA	AG	AG	GG	AG	AA	AA	AA	AA	AG	AA	AA	AA	AG	AA	AG	AG	AG	AA	AG	AG	AA	AA	AA	AA	AG	AA	AG	AA	AA	AA	AA	AA	AA
SHRSPaS005758	2	94867084	C	+	CC	CC	TC	CC	CC	CC	TC	CC	CC	CC	CC	CC	CC	CC	CC	CC	CC	CC	CC	CC	CC	TC	CC	CC	CC	CC	CC	CC	CC	CC	CC	CC	CC	CC	CC	CC	CC	CC	CC	CC	CC	CC	TT	CC	CC
SHRSPaS002537	2	94879284	C	-	TC	TT	TC	TC	TT	TT	TC	TC	TT	TT	TT	TT	TT	TT	TT	TC	TC	TC	TT	TT	TC	CC	TT	TT	TT	CC	TT	TT	TC	TT	TT	TC	TT	TT	TT	TT	TT	TT	TT	TT	TT	TT	CC	TT	TT
SHRSPaS005635	2	95073523	C	-	CC	TC	TC	TC	TT	TC	CC	TT	TC	TC	CC	TT	CC	TC	CC	TC	TC	CC	TC	TT	CC	TC	TC	TC	TC	CC	TC	CC	TC	CC	TC	TC	TT	TC	CC	TC	TC	CC	TC	TC	TC	TC	TT	TC	TC
SHRSPaS004804	2	95215496	T	+	TC	CC	CC	TC	CC	CC	CC	TC	CC	CC	CC	CC	CC	CC	CC	TC	TC	CC	CC	CC	TC	CC	CC	CC	CC	TC	CC	CC	TC	CC	CC	TC	CC	CC	CC	CC	CC	CC	CC	CC	CC	CC	CC	CC	CC
SHRSPaS004144	2	95265251	A	-	AG	AA	AG	AG	AA	AA	AA	AA	AA	AA	GG	AA	AG	AG	AG	AG	AA	AA	AA	AA	AG	AA	AA	AA	AG	AG	AG	AG	AG	AA	AG	AG	AA	AA	AA	AA	AG	AA	AG	AG	AA	AA	AA	AG	AG
SHRSPaS003755	2	95294970	T	-	TC	TT	TT	TC	TT	TT	TT	TT	TT	TT	TT	TT	TT	TT	TT	TT	TC	TT	TT	TT	TT	TT	TT	TT	TT	TT	TT	TT	TC	TT	TT	TT	TT	TT	TT	TT	TT	TT	TT	TT	TT	TT	TT	TT	TT
SHRSPaS003524	2	95347103	G	+	TG	GG	GG	TG	GG	GG	GG	GG	GG	GG	GG	GG	GG	GG	GG	GG	GG	GG	GG	GG	GG	GG	GG	GG	GG	GG	GG	GG	TG	GG	GG	GG	GG	GG	GG	GG	GG	GG	GG	GG	GG	GG	GG	GG	GG
SHRSPaS004099	2	95455692	G	-	AA	AA	AA	AA	AA	AA	AA	AG	AA	AA	AA	AA	AA	AA	AA	AG	AA	AA	AA	AA	AG	AA	AA	AA	AA	AA	AA	AA	AA	AA	AA	AG	AA	AA	AA	AA	AA	AA	AA	AA	AA	AA	AA	AA	AA
SHRSPaS006111	2	95490590	C	-	CC	CC	TC	CC	CC	CC	CC	CC	CC	CC	CC	CC	CC	CC	CC	CC	CC	CC	CC	CC	CC	TC	CC	CC	CC	CC	CC	CC	CC	CC	CC	CC	CC	CC	CC	CC	CC	CC	CC	CC	CC	CC	TC	CC	CC
SHRSPaS001016	2	95582628	A	-	AC	AA	AC	AC	AA	AA	AC	AA	AA	AA	AC	AA	AC	AA	CC	AC	AA	AA	AA	AA	AC	AA	AA	AA	AC	AA	AC	AC	AC	AA	AC	AC	AA	AA	AA	AA	AC	AA	AC	AC	AA	AA	AA	AC	AC
SHRSPaS004944	2	95809425	T	-	TC	TT	TC	TC	TT	TT	TT	TT	TT	TT	TT	TT	TT	TT	CC	TC	TT	TT	TT	TT	TC	TT	TT	TT	TC	TT	TT	TC	TC	TT	TT	TC	TT	TT	TT	TT	TC	TT	TC	TC	TT	TT	TT	TC	TC
SHRSPaS006931	2	95809756	G	-	GG	TG	GG	GG	TT	TG	TG	GG	TG	TG	TG	TG	GG	TT	GG	GG	TG	TG	TG	TG	GG	GG	TG	TT	TG	GG	TG	TG	GG	TT	TG	GG	GG	GG	GG	TT	TG	TT	GG	TG	TG	TG	TG	TG	TG
SHRSPaS006015	2	95851213	C	-	CC	AC	CC	AC	CC	CC	CC	CC	CC	CC	CC	CC	AC	CC	AC	CC	CC	CC	AC	CC	CC	CC	AC	CC	CC	CC	CC	CC	AC	CC	CC	CC	CC	AC	AC	CC	CC	CC	CC	AC	CC	CC	CC	AC	AC
SHRSPaS004772	2	95854091	T	-	TC	TT	TT	TC	TT	TT	TT	TC	TT	TT	TT	TT	TT	TT	TT	TC	TC	TT	TT	TT	TC	TT	TT	TT	TT	TC	TT	TT	TC	TT	TT	TC	TT	TT	TT	TT	TT	TT	TT	TT	TT	TT	TT	TT	TT
SHRSPaS006809	2	95854377	T	-	TT	TC	TT	TT	TT	TT	TT	TT	TT	TT	TT	TT	TC	TT	TT	TT	TT	TT	TT	TT	TT	TT	TC	TT	TT	TT	TT	TT	TT	TT	TT	TT	TT	TC	TC	TT	TT	TT	TT	TT	TT	TT	TT	TT	TT
SHRSPaS001697	2	95963959	C	-	NN	TC	TT	CC	TC	TC	CC	NN	CC	TC	TC	TT	TC	TC	TT	NN	NN	TC	NN	TT	NN	TT	TT	TT	TT	NN	TC	TT	CC	CC	TC	NN	TT	TT	TC	TC	TT	CC	TT	TT	CC	CC	TC	TC	TT
SHRSPaS001408	2	96216592	A	+	AG	GG	AG	GG	GG	GG	AG	GG	AG	GG	GG	GG	AG	AG	AA	AG	GG	AG	AG	GG	AG	AG	GG	GG	AG	AG	AG	AG	GG	GG	AG	AG	GG	AG	AG	GG	AG	GG	AA	AG	AG	AG	GG	AG	AG
SHRSPaS002021	2	96505254	C	+	AC	CC	AC	CC	CC	CC	CC	CC	CC	CC	CC	CC	AC	CC	AC	AC	CC	CC	CC	CC	AC	CC	CC	CC	AC	CC	AC	AC	CC	CC	CC	AC	CC	CC	CC	CC	AC	CC	AC	CC	CC	CC	CC	CC	CC
SHRSPaS003711	2	96539220	A	+	AG	AA	AG	AA	AA	AA	AG	AA	AG	AA	AA	AA	AG	AG	GG	AG	AA	AG	AA	AA	AG	AG	AA	AA	AG	AG	AG	AG	AA	AA	AA	AG	AA	AG	AG	AA	AG	AA	AG	AA	AG	AG	AA	AA	AA
SHRSPaS002397	2	96925107	G	+	AG	GG	AG	GG	GG	GG	AG	AG	AG	GG	GG	GG	AG	GG	AG	AG	GG	AA	AG	GG	AG	GG	GG	GG	AG	AG	AG	AG	GG	GG	GG	AG	GG	GG	GG	GG	AG	AG	AA	GG	AG	AG	GG	GG	GG
SHRSPaS005545	2	97062425	T	-	TT	TC	TT	TT	TC	TC	TC	TT	TC	TT	TT	TT	TT	TC	TT	TT	TT	TT	TC	TC	TT	TT	TC	CC	TC	TT	TT	TT	TT	TC	TC	TT	TT	TT	TT	TT	TC	TT	TT	TT	TC	TC	TC	TC	TT
SHRSPaS001199	2	97083115	A	+	AG	AA	AG	AA	AA	AA	AA	AA	AA	AA	AA	AA	AG	AA	AG	AG	AA	AA	AA	AA	AG	AA	AA	AA	AG	AA	AG	AG	AA	AA	AA	AG	AA	AA	AA	AA	AG	AA	AG	AA	AA	AA	AA	AA	AA
SHRSPaS004935	2	97109361	C	+	TC	CC	CC	CC	CC	CC	CC	CC	CC	CC	CC	CC	CC	CC	CC	TC	TC	CC	CC	CC	TC	CC	CC	CC	CC	TC	CC	CC	CC	CC	CC	TC	CC	CC	CC	CC	CC	CC	CC	CC	CC	CC	CC	CC	CC
SHRSPaS004303	2	97119332	G	+	AG	GG	GG	GG	GG	GG	GG	AG	GG	GG	GG	GG	GG	GG	GG	GG	GG	GG	GG	GG	AG	GG	GG	GG	GG	AG	GG	GG	GG	GG	GG	GG	GG	GG	GG	GG	GG	GG	GG	GG	GG	GG	GG	GG	GG
SHRSPaS003231	2	97459054	C	+	TT	TT	TT	TT	TT	TT	TT	TC	TT	TT	TC	TT	TT	TT	TT	TT	TT	TT	TT	TT	TT	TT	TT	TT	TT	TT	TT	TT	TT	TT	TC	TT	TT	TT	TT	TT	TT	TT	TT	TT	TT	TT	TT	TT	TT
SHRSPaS002450	2	97502585	A	+	AG	AA	AG	AA	AA	AA	AA	AA	AA	AA	AA	AA	AG	AA	AG	AG	AA	AA	AA	AA	AG	AG	AA	AA	AG	AA	AG	AG	AA	AA	AA	AG	AA	AG	AA	AA	AG	AA	AG	AA	AA	AA	AA	AA	AA
SHRSPaS006880	2	97534300	G	-	GG	AG	AG	GG	AG	GG	GG	GG	GG	AA	AG	AA	AG	GG	GG	GG	AG	GG	GG	AG	GG	GG	AG	GG	GG	GG	AG	AG	GG	GG	GG	GG	AA	AG	AG	GG	GG	AA	GG	AG	GG	GG	AG	GG	AG
SHRSPaS004868	2	97534623	C	-	TC	CC	CC	TC	CC	CC	CC	TC	CC	CC	CC	CC	CC	CC	CC	TC	TC	TC	CC	CC	TC	CC	CC	CC	CC	CC	CC	CC	TC	CC	CC	TC	CC	CC	CC	CC	CC	CC	CC	CC	CC	CC	CC	CC	CC
SHRSPaS004963	2	97535523	G	+	AG	GG	GG	GG	GG	GG	GG	GG	GG	GG	GG	GG	GG	GG	GG	AG	GG	GG	GG	GG	AG	GG	GG	GG	GG	AG	GG	GG	GG	GG	GG	AG	GG	GG	GG	GG	GG	GG	GG	GG	GG	GG	GG	GG	GG
SHRSPaS006196	2	97851122	A	-	AA	AG	AG	AA	AG	AG	AG	AA	AG	AA	AA	AA	AA	AA	AA	AA	AA	AA	AA	AA	AA	AA	AG	AA	AA	AA	AA	AG	AA	AA	AA	AA	AA	AA	AA	AA	AA	GG	AA	AA	AG	AG	AG	AG	AA
SHRSPaS002121	2	97892619	T	+	TG	GG	NN	GG	GG	GG	GG	GG	TG	GG	GG	TG	TT	GG	TG	TG	GG	GG	GG	GG	TT	GG	TG	GG	TG	TG	TG	TG	GG	GG	TG	TG	GG	TG	TT	GG	TG	GG	TG	GG	TG	TG	NN	GG	GG
SHRSPaS001822	2	97898512	C	-	TC	CC	TC	CC	CC	CC	CC	CC	TC	CC	CC	CC	TC	TC	TC	TC	CC	CC	CC	CC	TC	CC	CC	CC	TC	TC	TC	TC	CC	CC	CC	TC	CC	CC	CC	CC	TC	CC	TC	CC	TC	TC	CC	CC	CC
SHRSPaS002009	2	98073478	G	+	AG	GG	AG	GG	GG	GG	GG	GG	GG	GG	GG	GG	AG	GG	GG	AG	GG	GG	GG	GG	GG	GG	GG	GG	GG	GG	AG	AG	GG	GG	GG	AG	GG	GG	GG	GG	GG	GG	AG	GG	GG	GG	GG	GG	GG
SHRSPaS004479	2	98193248	A	+	AG	AA	AA	GG	AA	AA	AA	AA	AA	AA	AA	AA	AA	AA	AA	AA	AA	AA	AA	AA	AA	AA	AA	AA	AA	AA	AA	AA	GG	AA	AA	AA	AA	AA	AA	AA	AA	AA	AA	AA	AA	AA	AA	AA	AA
SHRSPaS005413	2	98487486	G	+	GG	AG	GG	GG	GG	GG	GG	GG	GG	AG	AG	AG	GG	GG	GG	GG	GG	GG	GG	AG	GG	GG	GG	AA	GG	GG	GG	GG	GG	AG	GG	GG	AG	AG	GG	AA	GG	AG	GG	GG	GG	GG	GG	GG	GG
SHRSPaS005960	2	98547860	C	+	CC	TC	CC	CC	TT	TC	TC	CC	TC	CC	CC	TC	TC	CC	CC	CC	TC	CC	CC	CC	CC	CC	TT	CC	CC	TC	TC	CC	CC	CC	TC	CC	CC	CC	TC	CC	CC	CC	CC	TC	TC	TC	TT	TC	TC
SHRSPaS006270	2	98636246	T	+	TT	TC	TT	CC	TC	TC	TC	TT	TC	TT	TT	TT	TT	TT	TT	TC	TT	TT	TT	TT	TT	TT	TC	TT	TT	TC	TT	TT	CC	TC	TT	TC	TT	TT	TT	TT	TT	TT	TT	TT	TC	TC	TC	TC	TT
SHRSPaS001686	2	99119139	T	+	TC	TT	TC	CC	TT	TT	TT	CC	TT	TT	TT	TT	TC	TC	TC	CC	TC	TT	TT	TT	TT	TT	TT	TT	TT	TT	TC	TC	CC	TT	TC	CC	TT	TC	TC	TT	TT	TT	TC	TT	TT	TT	TT	TT	TT
SHRSPaS002244	2	99135020	T	+	TC	TT	TC	TT	TT	TT	TT	TT	TT	TT	TT	TT	TC	TC	TC	TC	TT	TT	TT	TT	TT	TT	TT	TT	TT	TT	TC	TC	TT	TT	TC	TC	TT	TC	TC	TT	TT	TT	TC	TT	TT	TT	TT	TT	TT
SHRSPaS004176	2	99147191	G	+	AG	GG	GG	GG	GG	GG	GG	GG	GG	GG	AG	GG	GG	GG	GG	GG	GG	GG	GG	GG	AG	GG	GG	AA	AG	GG	GG	GG	GG	AA	GG	GG	AG	GG	GG	AA	AG	AG	GG	GG	GG	GG	GG	GG	GG
SHRSPaS004669	2	99188544	G	+	AG	GG	GG	GG	GG	GG	GG	GG	GG	GG	AG	GG	GG	GG	GG	GG	GG	GG	GG	GG	AG	GG	GG	AA	AG	GG	GG	GG	GG	AG	GG	GG	AG	GG	GG	GG	AG	AA	GG	GG	GG	GG	GG	GG	GG
SHRSPaS006613	2	99208953	C	+	CC	TT	TC	TT	TT	TC	TT	TT	TT	TT	TC	TT	TC	CC	CC	TC	TC	TT	TT	TT	TC	TT	TT	CC	TT	TC	TC	TC	TT	CC	TC	TC	TT	TC	TC	CC	TT	TT	CC	TC	TT	TT	TT	TC	TC
SHRSPaS004514	2	99301545	A	-	AC	AA	AA	AA	AA	AA	AA	AA	AA	AA	AA	AA	AA	AA	AA	AA	AA	AA	AA	AA	AC	AA	AA	CC	AA	AA	AA	AA	AA	AA	AA	AA	AA	AA	AA	AA	AA	AA	AA	AA	AA	AA	AA	AA	AA
SHRSPaS002518	2	99328631	T	+	TC	CC	TC	TT	TC	TC	TC	TT	TC	TT	TT	TT	TC	CC	CC	TC	TC	TT	TC	TT	TT	TT	TT	TT	TT	TT	TC	TC	TT	TT	TC	TC	TT	CC	TC	TT	TT	TT	TC	TC	TC	TC	TC	CC	TC
SHRSPaS001615	2	99376046	A	-	AA	AA	AG	AA	AG	AA	AG	AA	AA	AG	AA	AG	AG	AA	AA	AA	AG	AA	AG	AG	AG	AG	GG	AA	AG	AA	AG	AG	AA	AA	AG	AA	AA	AA	AG	AA	AG	AA	AA	AG	AA	AA	AG	AA	AG
SHRSPaS001037	2	99382066	G	-	AG	GG	AG	GG	GG	GG	GG	GG	GG	GG	GG	GG	AG	AG	GG	AG	GG	GG	GG	GG	GG	GG	GG	GG	GG	GG	AG	AG	GG	GG	AG	AG	GG	AG	GG	GG	GG	GG	AG	GG	GG	GG	GG	GG	GG
SHRSPaS004586	2	99645339	C	+	AC	AC	AC	AC	AA	AC	AC	AC	AC	AA	AC	AA	AC	AC	AC	AC	AC	AA	AC	AA	AC	AA	AA	CC	CC	AA	AC	AC	AC	CC	AC	AC	AC	CC	AA	AA	CC	CC	AC	AC	AC	AC	AC	AC	AC
SHRSPaS002934	2	99662149	C	+	TC	TC	TC	TC	CC	TC	TC	TC	TC	CC	TT	CC	TC	TC	TT	TC	TC	TT	TT	CC	CC	CC	CC	TT	TC	CC	TC	TC	TC	TT	TT	TC	TC	TC	TC	CC	TC	TT	TC	TC	TC	TC	TC	TC	TC
SHRSPaS006302	2	99664021	T	+	TT	TC	TT	TT	TT	TT	TC	TT	TT	TT	TT	TT	TT	TT	TC	TT	TT	TT	TT	TT	TT	TT	TT	TT	TT	TT	TT	TT	TT	TT	TT	TT	TT	TC	TT	TT	TT	TT	TT	TT	TT	TT	TC	TT	TT
SHRSPaS001078	2	99742071	A	+	AG	AG	AA	GG	AA	AG	AG	GG	AA	AG	AG	AG	AA	AA	AG	AG	AA	GG	GG	AG	AG	AA	AA	GG	AG	AG	AA	AA	GG	GG	AG	AG	GG	GG	AG	GG	AG	GG	AG	AA	AA	AA	AG	AA	AA
SHRSPaS003151	2	99774118	G	+	AG	GG	GG	AA	GG	GG	GG	AA	GG	AG	GG	AG	GG	GG	AG	AG	GG	AA	GG	AG	AG	GG	GG	GG	GG	AG	GG	GG	AA	GG	GG	AG	AG	GG	GG	AA	GG	GG	AG	GG	GG	GG	GG	GG	GG
SHRSPaS001169	2	99803986	G	-	AG	AA	AG	AA	AA	AA	AA	AA	AG	AA	AG	AA	AG	AA	AG	AG	AG	AA	AA	AA	AG	AA	AA	AA	AG	AA	AA	AG	AA	AA	AG	AG	AA	AA	AA	AA	AG	AA	AG	AA	AG	AG	AA	AA	AA
SHRSPaS006550	2	99818012	C	+	CC	TC	CC	CC	CC	CC	TC	CC	CC	CC	CC	CC	CC	CC	CC	CC	CC	CC	CC	CC	CC	CC	CC	CC	CC	CC	CC	CC	CC	CC	CC	CC	CC	TC	CC	CC	CC	CC	CC	CC	CC	CC	TC	CC	CC
SHRSPaS005643	2	100165519	G	-	GG	GG	AG	GG	AG	GG	AG	NN	GG	AG	GG	GG	AG	AG	AA	GG	AA	AG	GG	AG	GG	AA	AA	GG	GG	GG	AG	AG	GG	AG	GG	GG	GG	AG	GG	GG	GG	GG	GG	AG	GG	GG	GG	GG	AG
SHRSPaS006150	2	100337787	G	+	AA	AG	AA	GG	GG	AG	AG	AG	GG	AG	AA	AG	GG	AA	AA	AA	AG	AA	AA	AG	GG	AG	GG	AA	AG	AG	GG	AG	GG	AA	AA	AA	AA	AA	GG	AA	AG	AG	AG	AG	GG	GG	AG	AG	AG
SHRSPaS002452	2	100340233	G	-	GG	GG	AG	AA	GG	GG	GG	AG	GG	AG	AG	AG	GG	GG	GG	GG	GG	AG	AG	AG	AG	GG	GG	GG	AG	AG	GG	GG	AA	GG	GG	GG	AG	GG	GG	AG	AG	GG	AG	GG	GG	GG	GG	GG	GG
SHRSPaS006046	2	100522994	C	+	AA	AA	AC	AA	AC	AA	AA	AC	AA	AC	AA	AA	AC	AC	AA	AA	AC	NN	AA	CC	AC	CC	AA	AA	AC	AA	AC	AC	AA	AA	AA	AA	AA	AC	CC	AA	AC	AA	AC	CC	AA	AA	AA	AC	CC
SHRSPaS001515	2	100535854	A	-	AG	AA	AG	AA	AA	AA	AG	AA	AG	AA	AA	AA	AA	AA	AG	AG	AA	AA	AA	AA	AA	AG	AA	AA	AA	AG	AA	AG	AA	AA	AG	AG	AA	AA	AG	AA	AA	AA	AG	AA	AG	AG	AA	AA	AA
SHRSPaS001924	2	100597659	G	-	AG	AA	AG	AA	AA	AA	AG	AA	AG	AA	AA	AA	AA	AA	AG	AG	AG	AA	AA	AA	AG	AA	AA	AA	AG	AG	AA	AG	AA	AA	AA	AG	AA	AA	AG	AA	AG	AA	AG	AA	AG	AG	AA	AA	AA
SHRSPaS004681	2	100636657	C	+	TC	TT	CC	TT	TC	TT	TC	TT	TC	TC	TC	TT	TC	TC	CC	TC	TC	TT	TT	CC	TC	CC	TT	TC	TC	TC	TC	CC	TT	TT	TC	TC	TT	TC	CC	TT	TC	TT	TC	CC	TC	TC	TT	TC	CC
SHRSPaS003743	2	100664498	A	+	AG	AA	AA	GG	AA	AA	AA	AG	AA	AA	AA	AA	AA	AG	AA	AG	AA	AA	AA	AA	AG	AA	AA	AG	AA	AG	AA	AA	GG	AA	AA	AG	AA	AA	AA	AA	AA	AA	AG	AG	AA	AA	AA	AG	AG
SHRSPaS003294	2	100712245	T	-	CC	CC	CC	CC	CC	CC	CC	CC	CC	TC	TC	CC	CC	CC	TC	CC	TC	CC	CC	CC	TC	TC	CC	CC	TC	CC	CC	TC	CC	CC	CC	CC	CC	CC	CC	CC	TC	CC	CC	CC	CC	CC	CC	CC	CC
SHRSPaS002149	2	100744439	A	-	AA	AC	AA	AA	AC	CC	AA	AA	AC	AA	AA	AC	AC	AC	AA	AA	AA	AC	AA	CC	AA	AC	CC	AA	AA	AA	AC	AA	AA	CC	AC	AA	AA	AA	AC	AC	AA	CC	AA	AC	AC	AC	AC	AA	AC
SHRSPaS002401	2	100772404	C	-	TC	CC	TC	CC	CC	CC	CC	CC	TC	CC	CC	CC	CC	TC	CC	TC	CC	CC	CC	CC	CC	CC	CC	CC	CC	CC	CC	TC	CC	CC	CC	TC	CC	CC	CC	CC	CC	CC	TC	TC	TC	TC	CC	TC	TC
SHRSPaS005638	2	100815607	C	+	CC	CC	TC	CC	TC	CC	CC	CC	CC	TC	CC	CC	CC	CC	CC	CC	CC	CC	CC	CC	CC	CC	CC	CC	CC	CC	CC	TC	CC	CC	CC	CC	CC	CC	CC	CC	CC	CC	CC	CC	CC	CC	CC	TC	CC
SHRSPaS003411	2	100844441	G	-	GG	TT	GG	GG	TG	TT	TG	TG	TG	GG	TG	TG	TG	TG	GG	GG	TG	TT	TT	TT	GG	GG	TT	TT	GG	GG	TG	GG	GG	TT	TG	GG	TG	TG	TG	TT	GG	TT	GG	TG	TG	TG	TT	GG	TG
SHRSPaS001998	2	101048982	T	+	TC	TT	TC	TC	TT	TT	TT	TC	TC	TT	TC	TT	TC	TT	CC	TC	TT	TT	TT	TT	TC	TT	TT	TT	TT	TC	TC	TT	TC	TT	TT	TC	TT	TC	TC	TT	TT	TC	TC	TT	TC	TC	TT	TT	TT
SHRSPaS001184	2	101707648	A	-	AC	AC	AA	AA	AC	AC	AA	AC	AC	AA	AA	AA	AA	AA	AC	AC	AC	AA	AA	AC	AC	AA	AA	AA	AA	AC	AA	AA	AA	AA	AA	AC	AC	AA	AA	AA	AA	AA	AA	AA	AC	AC	AA	AA	AA
SHRSPaS001839	2	102286410	A	+	AC	AA	AC	AC	AC	AC	AC	AA	AA	AA	AA	AA	AC	AA	AA	CC	AA	AA	AA	AA	AA	CC	CC	AC	AA	AC	AC	AA	AC	CC	CC	CC	AA	AA	AA	AA	AA	AC	AC	AC	AA	AA	AC	AC	AC
SHRSPaS004416	2	102305395	T	+	TC	TT	TT	TT	TT	TT	TT	TC	TT	TT	TT	TT	TT	TT	TT	NN	TT	TT	TT	TT	TC	TT	TT	TT	TT	TC	TT	TT	TT	TT	TT	TT	TT	TT	TT	TT	TT	TT	TT	TT	TT	TT	TT	TT	TT
SHRSPaS003066	2	102365886	T	-	TC	TT	TT	TT	TT	TT	TT	TC	TT	TT	TT	TT	TT	TT	TT	NN	TT	TT	TT	TT	TC	TT	TT	TT	TT	TC	TT	TT	TT	TT	TT	TT	TT	TT	TT	TT	TT	TT	TT	TT	TT	TT	TT	TT	TT
SHRSPaS003887	2	102425494	A	-	AG	AA	AA	AA	AA	AA	AA	AA	AA	AA	AA	AA	AA	AA	AA	AA	AA	AA	AA	AA	AA	AA	AA	AA	AA	AA	AA	AA	AA	AA	AA	AA	AA	AA	AA	AA	AA	AA	AA	AA	AA	AA	AA	AA	AA
SHRSPaS001902	2	102460911	G	-	AG	AA	AG	GG	AG	AG	GG	GG	AA	AG	AG	GG	AG	GG	GG	AG	AA	GG	GG	AG	GG	GG	GG	GG	AG	AG	AG	AG	GG	GG	GG	AG	AG	AA	AG	GG	AG	GG	AG	GG	AA	AA	GG	GG	GG
SHRSPaS005957	2	102473770	G	+	GG	GG	AG	GG	AG	GG	GG	GG	GG	AG	GG	AA	AG	GG	GG	GG	GG	GG	GG	GG	GG	AG	AA	GG	GG	GG	AG	GG	GG	GG	AG	GG	GG	GG	GG	GG	GG	GG	GG	AG	GG	GG	AG	AG	AG
SHRSPaS001661	2	102480381	A	+	AG	AA	AG	GG	AG	AG	AA	GG	AA	AG	AA	GG	AG	AG	AA	AG	AA	GG	AG	AG	AG	AG	GG	GG	AA	AG	AG	AA	GG	GG	AG	AG	AG	AA	AG	GG	AA	AG	AA	GG	AA	AA	AG	GG	GG
SHRSPaS001608	2	102712635	G	+	GG	TG	GG	GG	TG	TG	TG	GG	TG	GG	TT	GG	TG	GG	GG	GG	TT	GG	GG	TG	TG	TG	GG	GG	TG	TG	TG	TG	GG	TG	TG	GG	TG	TG	TG	GG	TG	GG	TG	GG	TG	TG	GG	GG	GG
SHRSPaS005120	2	102729409	C	-	CC	TC	TC	CC	TC	CC	CC	CC	CC	TT	CC	TT	TC	CC	TC	CC	CC	CC	CC	CC	CC	TC	TT	CC	TC	CC	TC	TC	CC	CC	TC	CC	CC	TC	CC	TT	TC	CC	CC	TC	CC	CC	TC	TC	TC
SHRSPaS004746	2	102729686	G	-	AG	AA	AA	AA	AA	AA	AG	AA	AG	AA	GG	AA	AA	AG	AG	AG	AA	AA	GG	AG	AA	AA	AA	GG	AA	AA	AA	AA	AA	AG	AG	AG	AG	AG	GG	AA	AA	GG	AG	AA	AG	AG	AG	AA	AA
SHRSPaS001149	2	102860183	G	-	AG	AA	AG	AG	AA	AA	AA	AG	AA	AA	AA	AA	AA	AA	AG	AG	AG	AA	AG	AG	AG	AA	AA	AA	AA	AG	AA	AA	AG	AA	AA	AG	AG	AA	AG	AA	AA	AA	AG	AA	AA	AA	AA	AA	AA
SHRSPaS001768	2	102945587	T	+	TT	TC	CC	TT	TC	TT	CC	TT	TT	CC	TT	CC	TT	TC	TC	TT	TC	TT	TC	TT	TC	CC	TT	TT	CC	TT	TT	CC	TT	TT	TT	TT	TT	TC	TC	TT	CC	NN	TT	TT	TT	TT	TC	TC	TT
SHRSPaS005368	2	103117117	C	+	TT	TC	CC	TT	TC	TT	CC	TC	TT	CC	CC	CC	CC	TC	TC	TT	TC	CC	TC	TT	TC	CC	NN	CC	CC	TT	CC	CC	TT	CC	TT	TT	TT	CC	TC	CC	CC	CC	TT	TT	TT	TT	CC	TC	TT
SHRSPaS005672	3	1241595	G	+	GG	TG	TG	GG	TT	GG	TG	GG	TG	GG	GG	TT	GG	GG	GG	GG	GG	TG	TG	TG	GG	TG	TG	GG	TG	GG	TG	GG	GG	GG	GG	GG	GG	GG	GG	GG	TG	GG	GG	TG	TG	TG	GG	TG	TG
SHRSPaS006867	3	1419700	C	+	CC	TT	TC	CC	TT	TC	TC	CC	TC	TT	TT	TT	TT	CC	TC	CC	TC	TC	TT	TT	CC	TC	TT	TT	TC	CC	TC	TC	CC	TT	TC	CC	TT	TC	TC	TT	TC	TT	CC	TT	TC	TC	TT	TC	TT
SHRSPaS005791	3	1731498	T	+	CC	TT	TC	TC	TT	TT	TT	TC	TT	TT	TT	TT	TT	TC	TT	TC	TC	TT	TT	TT	TT	TT	TT	TT	TT	TC	TT	TT	TC	TT	TT	TC	TT	TT	TT	TT	TT	TT	TC	TT	TT	TT	TT	TT	TT
SHRSPaS006017	3	1780730	G	-	AA	GG	AG	AG	GG	GG	GG	NN	GG	GG	GG	GG	GG	AG	GG	AG	AG	GG	GG	GG	GG	GG	GG	GG	GG	AG	GG	GG	AG	GG	GG	AG	GG	GG	GG	GG	GG	GG	AG	GG	GG	GG	GG	GG	GG
SHRSPaS004635	3	1858046	T	+	TC	TT	TT	TT	TT	TT	TT	TT	TT	TT	TT	TT	TT	TT	TT	TT	TT	TT	TT	TT	TT	TT	TT	TT	TT	TT	TT	TT	TT	TT	TT	TT	TT	TT	TT	TT	TT	TT	TC	TT	TT	TT	TT	TT	TT
SHRSPaS003148	3	1889910	G	+	AA	AA	AA	AG	AA	AG	AA	AA	AA	AA	AA	AA	AA	AA	AG	AG	AA	AA	AA	AA	AG	AA	AA	AA	AG	AA	AA	AA	AG	AA	AA	AG	AA	AG	AG	AG	AG	GG	AA	AA	AA	AA	AA	AA	AA
SHRSPaS004732	3	2026039	T	+	TC	TT	TT	TT	TT	TT	TT	TT	TT	TT	TT	TT	TT	TT	TT	TC	TT	TT	TT	TT	TT	TT	TT	TT	TT	TT	TT	TT	TT	TT	TT	TC	TT	TT	TT	TT	TT	TT	TT	TT	TT	TT	TT	TT	TT
SHRSPaS001761	3	2155923	G	-	TT	TG	TG	TG	TG	TG	TG	TT	TG	GG	GG	TG	GG	TG	GG	TT	TT	TT	TG	GG	TG	TG	TG	TT	GG	TG	GG	TG	TG	TT	GG	TT	GG	GG	TG	TT	GG	TT	TT	TG	TT	TT	TG	TT	TG
SHRSPaS005655	3	2220108	G	-	GG	GG	AG	AG	GG	GG	GG	GG	GG	GG	GG	GG	GG	AG	GG	GG	GG	GG	GG	GG	GG	GG	GG	GG	GG	GG	GG	GG	AG	GG	GG	GG	GG	GG	GG	GG	GG	GG	GG	GG	GG	GG	GG	GG	GG
SHRSPaS001938	3	2334802	T	+	TC	TT	TC	TC	TT	TT	TT	TT	TT	TT	TT	TT	TT	TC	TT	TC	TT	TT	TT	TT	TT	TT	TT	TT	TT	TT	TT	TT	TC	TT	TT	TC	TT	TT	TT	TC	TT	TT	TT	TT	TT	TT	TT	TT	TT
SHRSPaS001657	3	2489008	G	-	AA	AA	AG	AA	AA	AA	AA	AA	AA	AG	AA	AG	AG	AA	AA	AA	AA	AA	AA	AA	AA	AA	AA	AA	AG	AA	AG	AA	AA	AA	AA	AA	AG	AA	AA	AA	AG	AA	AA	AA	AA	AA	AA	AA	AA
SHRSPaS003072	3	2558374	T	+	CC	TT	TC	CC	TT	TT	TC	CC	TT	TC	CC	TC	TT	TT	TT	TC	TC	TC	TT	TT	CC	TC	TT	TT	CC	TC	TC	TC	CC	TT	TC	TC	TC	TT	TT	TC	CC	TT	CC	TC	TT	TT	TT	TC	TC
SHRSPaS005113	3	2624975	A	+	AA	AA	AC	AA	AA	AA	AA	AA	AA	AA	AA	AA	AA	AC	AA	AA	AA	AA	AA	AA	AA	AA	AA	AA	AA	AA	AA	AA	AA	AA	AA	AA	AA	AA	AA	AA	AA	AA	AA	AA	AA	AA	AA	AA	AA
SHRSPaS003453	3	2627044	T	-	CC	TT	TT	NN	TT	TT	TT	TC	TT	TT	TT	TT	TT	TT	TT	TC	TC	TT	TT	TT	TC	TT	TT	TT	TC	TC	TT	TT	NN	TT	TT	TC	TT	TT	TT	TC	TC	TT	TC	TT	TT	TT	TT	TT	TT
SHRSPaS005697	3	2979048	G	-	GG	GG	AG	GG	GG	GG	GG	AG	GG	GG	GG	GG	GG	AG	GG	GG	GG	GG	GG	GG	GG	GG	GG	GG	GG	GG	GG	GG	GG	GG	GG	GG	GG	GG	GG	GG	GG	GG	GG	GG	GG	GG	GG	GG	GG
SHRSPaS004606	3	2999505	G	-	TT	TT	TT	TT	TT	TG	TG	TT	TT	TT	TT	TT	TG	TT	NN	TT	TT	TT	TT	TT	TT	TG	TT	TT	TT	TT	TT	TT	TT	TT	TG	TT	TT	TT	TT	TT	TT	TT	TT	TT	TG	TG	TT	TT	TT
SHRSPaS003602	3	3150645	G	-	AA	AA	AA	AA	AA	AG	AG	AA	AA	AA	AG	AA	AG	AA	AG	AG	AA	AA	AA	AA	AA	AG	AA	AA	AA	AG	AG	AA	AA	AA	AG	AG	AA	AG	AA	AA	AA	AA	AG	AG	AG	AG	AA	AG	AG
SHRSPaS002583	3	3179826	C	+	TT	CC	TC	TC	CC	CC	CC	TC	CC	CC	CC	CC	CC	TC	CC	TC	CC	CC	CC	CC	TC	CC	CC	CC	TC	TC	CC	CC	TC	CC	CC	TC	CC	CC	CC	CC	TC	CC	TC	CC	CC	CC	CC	CC	CC
SHRSPaS005883	3	3399177	C	-	CC	TC	TC	CC	CC	TC	CC	CC	CC	TC	CC	TC	CC	CC	CC	CC	CC	TC	CC	CC	CC	CC	TC	TC	TC	CC	CC	TC	CC	CC	TC	CC	TC	TC	CC	TC	TC	TT	CC	TC	CC	CC	TC	CC	TC
SHRSPaS005065	3	3466035	C	+	CC	TT	TC	CC	TC	TC	CC	CC	TC	TC	CC	TT	TC	CC	CC	CC	TC	CC	TC	CC	CC	CC	TT	TC	TC	CC	CC	TC	CC	CC	CC	CC	TT	TC	TC	TC	TC	CC	CC	TC	TC	TC	TC	TC	TC
SHRSPaS001969	3	3553715	G	-	AA	GG	AG	AA	GG	GG	GG	AG	GG	GG	GG	GG	GG	AG	GG	AG	GG	GG	GG	GG	AG	GG	GG	GG	AG	AG	GG	GG	AA	GG	GG	AG	GG	GG	GG	GG	AG	GG	AG	GG	GG	GG	GG	GG	GG
SHRSPaS002447	3	3570266	A	+	GG	AA	AG	GG	AA	AA	AA	AG	AA	AA	AA	AA	AA	AG	AA	AG	AA	AA	AA	AA	AG	AA	AA	AA	AG	AG	AA	AA	GG	AA	AA	AG	AA	AA	AA	AA	AG	AA	AG	AA	AA	AA	AA	AA	AA
SHRSPaS001609	3	3648953	C	+	TT	CC	TC	TT	CC	CC	CC	CC	CC	CC	CC	CC	CC	TC	CC	TC	CC	CC	CC	CC	TC	CC	CC	CC	TC	TC	CC	CC	TT	CC	CC	TC	CC	CC	CC	CC	TC	CC	TC	CC	CC	CC	CC	CC	CC
SHRSPaS001620	3	3791336	C	+	AA	AA	AC	AA	AA	AC	AC	AA	AC	AA	NN	AA	AA	CC	CC	AC	AC	AA	AA	AA	AC	AC	AA	AA	AA	AC	AC	AC	AA	AC	AC	AC	AA	AC	AC	AA	AA	AA	AC	AC	AC	AC	AA	AC	AC
SHRSPaS002426	3	3838106	C	+	TC	CC	TC	TC	CC	CC	CC	CC	CC	CC	CC	CC	CC	TC	CC	CC	CC	CC	CC	CC	TC	CC	CC	CC	TC	CC	CC	CC	TC	CC	CC	CC	CC	CC	CC	CC	TC	CC	CC	CC	CC	CC	CC	CC	CC
SHRSPaS005296	3	3931158	A	-	AA	AG	AA	AA	GG	AA	AG	AA	AG	AG	AA	AG	AG	AA	AA	AA	AA	AA	AG	AG	AA	AG	AG	AA	AA	AA	AG	AA	AA	AA	AA	AA	GG	AA	AG	AA	AA	AA	AA	AA	AG	AG	AG	AG	AA
SHRSPaS003589	3	4054432	A	+	AG	AA	AA	GG	AA	AA	AA	AG	AA	AA	AA	AA	AA	AA	AA	AA	AG	AA	AA	AA	AG	AA	AA	AA	AG	AG	AA	AA	GG	AA	AA	AA	AA	AA	AA	AA	AG	AA	AA	AA	AA	AA	AA	AA	AA
SHRSPaS001705	3	4067295	T	+	CC	CC	TC	TT	CC	CC	TC	TC	TC	CC	TC	CC	CC	TT	TT	TT	TC	TC	CC	CC	TC	TC	CC	CC	CC	TC	TC	TC	TT	CC	TC	TT	CC	TC	TC	CC	CC	CC	TC	TC	CC	CC	CC	TC	TC
SHRSPaS003259	3	4129862	G	-	TG	GG	GG	TT	GG	GG	GG	TG	GG	GG	GG	GG	GG	GG	GG	TG	TG	GG	GG	GG	TG	GG	GG	GG	TG	GG	GG	GG	TT	GG	GG	TG	GG	GG	GG	GG	TG	GG	TG	GG	GG	GG	GG	GG	GG
SHRSPaS001282	3	4734358	A	+	GG	AA	AG	GG	AA	AA	AG	GG	AA	GG	AG	AA	AG	AA	AA	AG	GG	AA	AG	AA	AG	AG	AA	GG	AG	AG	AG	AG	GG	GG	AA	AG	GG	AA	AA	GG	AG	GG	AG	AA	AA	AA	AA	AA	AA
SHRSPaS006035	3	5282059	G	-	GG	GG	AG	GG	GG	GG	GG	GG	GG	GG	AG	GG	GG	GG	AG	AG	GG	AG	AG	GG	AG	GG	GG	GG	GG	GG	GG	GG	GG	GG	GG	AG	GG	AG	GG	GG	GG	GG	GG	GG	AG	AG	GG	AG	GG
SHRSPaS006564	3	5381377	T	-	TT	CC	TC	TT	CC	TC	TC	TC	CC	CC	TC	CC	CC	CC	TC	TT	TC	TC	TC	CC	TC	TC	CC	CC	TC	TC	CC	TC	TT	CC	CC	TT	CC	TC	TC	TT	TC	TC	TC	TC	TC	TC	CC	TC	TC
SHRSPaS004442	3	5381585	C	-	AA	AA	AA	AA	AA	AA	AA	AA	AA	AA	AA	AA	AA	AA	AC	AC	AA	AA	AA	AA	AA	AA	AA	AA	AA	AA	AA	AA	AA	AA	AA	AC	AA	AA	AA	AA	AA	AA	AA	AA	AC	AC	AA	AC	AA
SHRSPaS003314	3	6123884	T	-	TC	TT	TT	CC	TT	TT	TT	TC	TT	TT	TT	TT	TT	TT	TT	TC	TC	TT	TT	TT	TC	TT	TT	TT	TC	TC	TT	TC	CC	TT	TT	TC	TT	TT	TT	TT	TC	TT	TT	TT	TT	TT	TT	TT	TT
SHRSPaS003614	3	6294688	A	+	AG	AA	AA	AA	AA	AA	AA	AG	AA	AA	AA	AA	AA	AA	AA	AA	AA	AA	AA	AA	AG	AA	AA	AA	AG	AG	AA	AG	AA	AA	AA	AA	AA	AA	AA	AA	AG	AA	AA	AA	AA	AA	AA	AA	AA
SHRSPaS002658	3	6414212	C	+	CC	CC	TC	TC	CC	CC	CC	TC	CC	CC	CC	CC	CC	CC	CC	CC	TC	CC	CC	CC	TC	CC	CC	CC	TC	CC	CC	TC	TC	CC	CC	CC	CC	CC	CC	CC	TC	CC	CC	CC	CC	CC	CC	CC	CC
SHRSPaS001708	3	6428609	G	-	AA	GG	AG	AA	GG	GG	AG	AA	AG	GG	GG	GG	GG	AA	GG	AG	AG	GG	GG	AG	AA	AG	AG	GG	AG	AG	AG	AG	AA	AG	GG	AG	GG	GG	AA	GG	AG	GG	AG	GG	AG	AG	AA	GG	GG
SHRSPaS003328	3	6451237	G	+	TG	GG	GG	GG	GG	GG	GG	GG	GG	GG	GG	GG	GG	GG	GG	GG	GG	GG	GG	GG	GG	GG	GG	GG	GG	GG	GG	GG	GG	GG	GG	GG	GG	GG	GG	GG	GG	GG	TG	GG	GG	GG	GG	GG	GG
SHRSPaS004209	3	6477968	A	-	GG	AA	AG	GG	AA	AA	AG	GG	AG	AA	AG	AA	AA	GG	AG	AG	AG	GG	GG	AG	GG	AG	AG	AG	AG	AG	AG	AG	GG	AA	AG	AG	AA	AA	GG	AA	AG	AA	GG	AG	AG	AG	GG	AA	AG
SHRSPaS004499	3	6480812	A	-	CC	CC	CC	CC	CC	CC	CC	CC	CC	CC	CC	CC	CC	CC	CC	CC	CC	CC	CC	CC	CC	CC	CC	CC	CC	CC	CC	CC	CC	CC	CC	CC	CC	CC	CC	CC	CC	CC	CC	CC	CC	CC	CC	CC	CC
SHRSPaS005617	3	6654073	G	+	GG	GG	AG	GG	GG	GG	GG	GG	GG	GG	GG	GG	GG	GG	GG	GG	GG	GG	GG	GG	GG	GG	GG	GG	GG	GG	GG	GG	GG	GG	GG	GG	GG	GG	GG	GG	GG	GG	GG	GG	GG	GG	GG	GG	GG
SHRSPaS004388	3	6771299	G	-	TG	GG	GG	TG	GG	GG	GG	GG	GG	GG	GG	GG	GG	GG	GG	TG	GG	GG	GG	GG	TG	GG	GG	GG	TG	TG	GG	TG	TG	GG	GG	TG	GG	GG	GG	GG	TG	GG	GG	GG	GG	GG	GG	GG	GG
SHRSPaS003787	3	6821406	C	+	TC	TT	TT	CC	TT	TT	TT	TC	TT	TT	TT	TT	TT	TT	TT	TC	TC	TT	TC	TT	TC	TT	TT	TT	TC	TC	TT	TC	CC	TT	TT	TC	TT	TT	TC	TT	TC	TT	TT	TT	TT	TT	TT	TT	TT
SHRSPaS005529	3	6999955	A	+	AA	GG	AG	AA	GG	GG	GG	AG	AG	GG	GG	GG	GG	AG	GG	AG	AG	GG	GG	GG	AG	GG	GG	GG	AG	AG	AG	AG	AA	GG	GG	AG	GG	GG	AG	GG	AG	GG	AG	GG	AG	AG	GG	GG	GG
SHRSPaS004634	3	7018058	A	-	AG	AA	AA	GG	AA	AA	AA	AG	AA	AA	AA	AA	AA	AA	AA	AG	AG	AA	AA	AA	AG	AA	AA	AA	AG	AG	AA	AG	GG	AA	AA	AG	AA	AA	AA	AA	AG	AA	AA	AA	AA	AA	AA	AA	AA
SHRSPaS004225	3	7027206	G	+	AG	GG	GG	GG	GG	GG	GG	GG	GG	GG	AG	GG	GG	AG	AG	GG	GG	AG	AG	GG	AG	GG	GG	GG	GG	GG	GG	GG	GG	GG	GG	GG	GG	GG	AG	GG	GG	GG	AG	AG	GG	GG	GG	GG	AG
SHRSPaS002030	3	7220822	G	-	AG	GG	AG	AG	AG	GG	GG	AG	GG	GG	GG	AG	GG	AG	GG	GG	AG	GG	AG	GG	AA	AG	GG	GG	AG	AA	GG	AG	AG	GG	AG	GG	AG	AG	AG	GG	AG	GG	GG	AG	GG	GG	GG	GG	AG
SHRSPaS003145	3	7430062	G	-	AG	GG	GG	GG	GG	GG	GG	GG	GG	GG	GG	GG	GG	GG	GG	GG	GG	GG	GG	GG	GG	GG	GG	GG	GG	AG	GG	GG	GG	GG	GG	GG	GG	GG	GG	GG	GG	GG	GG	GG	GG	GG	GG	GG	GG
SHRSPaS001365	3	7549873	C	+	TC	TT	TC	TT	TT	TC	TT	TT	TC	TC	CC	TC	TC	TC	TC	TT	TT	TC	TT	TT	TC	TT	TT	TT	TT	TC	TT	TT	TT	TT	TC	TT	TT	TC	TC	TT	TT	TT	CC	TC	TC	TC	TT	TT	TC
SHRSPaS002204	3	7757881	C	+	TC	TT	TC	TC	TT	TC	TC	TC	TC	TT	TC	TT	TT	TC	TC	TT	TT	TC	TC	TC	TT	TC	TT	CC	TC	TC	TC	TT	TC	TC	TC	TT	TT	TC	CC	TC	TC	TT	CC	TT	TC	TC	CC	TT	TT
SHRSPaS005013	3	7778774	G	+	TG	GG	TT	TG	TG	GG	TG	GG	GG	TG	GG	TG	TG	TG	TT	TG	TG	TT	TG	TT	TG	TG	TG	GG	TG	GG	TT	TG	TG	TT	TT	TG	TG	TG	TT	GG	TG	GG	TG	TT	GG	GG	TT	TG	TT
SHRSPaS001885	3	7860101	T	+	TC	TT	TC	TT	TT	TT	TT	TT	TT	TT	TT	TT	TT	TT	TT	TT	TT	TT	TT	TT	TT	TT	TT	TT	TT	TT	TT	TT	TT	TT	TT	TT	TT	TT	TT	TT	TT	TT	TC	TT	TT	TT	TT	TT	TT
SHRSPaS001431	3	7927948	C	-	TC	CC	TC	CC	CC	CC	CC	TC	CC	CC	CC	CC	CC	CC	CC	CC	CC	TT	CC	CC	CC	CC	CC	CC	CC	CC	CC	CC	CC	CC	CC	CC	CC	CC	TC	CC	CC	CC	TC	CC	CC	CC	CC	CC	CC
SHRSPaS003131	3	7965771	C	-	AC	AA	AA	CC	AA	AA	AA	AA	AA	AA	AA	AA	AA	AA	AA	AC	AC	AA	AA	AA	AC	AA	AA	AA	AC	AC	AA	AC	CC	AA	AA	AC	AA	AA	AA	AA	AC	AA	AA	AA	AA	AA	AA	AA	AA
SHRSPaS001145	3	7974295	G	+	AG	GG	AG	GG	GG	GG	GG	AA	AG	GG	AG	GG	GG	AG	GG	GG	GG	AG	GG	GG	GG	GG	GG	GG	GG	GG	AG	GG	GG	GG	GG	GG	GG	AG	AG	GG	GG	GG	AG	GG	AG	AG	GG	GG	GG
SHRSPaS004979	3	7978812	T	+	TC	CC	CC	TT	CC	CC	CC	CC	CC	CC	CC	CC	CC	CC	CC	TT	TC	TC	CC	CC	TT	CC	CC	CC	TC	TT	CC	TC	TT	CC	TC	TT	CC	CC	CC	CC	TC	CC	TC	TC	CC	CC	CC	TC	TC
SHRSPaS003244	3	8019644	T	-	TC	CC	CC	TT	CC	CC	CC	CC	CC	CC	CC	CC	CC	CC	CC	TC	TC	CC	CC	CC	TC	CC	CC	CC	TC	TC	CC	TC	TT	CC	CC	TC	CC	CC	CC	CC	TC	CC	CC	CC	CC	CC	CC	CC	CC
SHRSPaS003883	3	8023188	T	-	TG	GG	GG	TT	GG	GG	GG	GG	GG	GG	GG	GG	GG	GG	GG	TG	TG	GG	GG	GG	TG	GG	GG	GG	TG	TG	GG	TG	TT	GG	GG	TG	GG	GG	GG	GG	TG	GG	GG	GG	GG	GG	GG	GG	GG
SHRSPaS006958	3	8329815	T	-	TT	CC	TC	TT	CC	TC	TT	TT	TC	TC	TT	TC	TC	TT	TT	TT	TC	TT	CC	TC	TT	TC	TC	TC	TC	TT	TC	TC	TT	TT	TC	TT	CC	TC	TC	TT	TC	TT	TT	TT	TC	TC	CC	TC	TT
SHRSPaS004978	3	8329890	T	-	TT	GG	GG	TT	GG	GG	GG	GG	GG	GG	GG	GG	GG	GG	GG	TG	TG	GG	GG	GG	TG	GG	GG	GG	TG	TG	GG	TG	TT	GG	GG	TG	GG	GG	GG	GG	TG	GG	TG	GG	GG	GG	GG	GG	GG
SHRSPaS004020	3	8334518	G	-	GG	AA	AA	GG	AA	AA	AA	AG	AA	AA	AA	AA	AG	AG	AA	AG	AG	GG	AA	AA	AG	AA	AA	AA	AG	GG	AA	AG	GG	AA	AA	AG	AA	AA	AA	AA	AG	AA	AG	AA	AA	AA	AA	AA	AA
SHRSPaS006054	3	8341179	G	+	GG	GG	AG	GG	GG	GG	GG	AG	AG	GG	GG	GG	GG	AG	AA	AG	GG	GG	GG	GG	AG	GG	GG	AG	GG	GG	AG	GG	GG	GG	AG	AG	GG	AG	AG	GG	GG	GG	GG	GG	AG	AG	GG	AG	GG
SHRSPaS004011	3	8357795	C	-	CC	TT	TT	CC	TT	TT	TT	TC	TT	TT	TT	TT	TT	TT	TT	TC	TT	TT	TT	TT	NN	TT	TT	TT	TC	TC	TT	TC	CC	TT	TT	TC	TT	TT	TT	TT	TC	TT	TC	TT	TT	TT	TT	TT	TT
SHRSPaS001323	3	8360235	A	+	AA	GG	AG	AA	GG	GG	AG	AA	GG	GG	GG	GG	AG	GG	AA	AA	AG	AG	GG	GG	AA	AA	GG	GG	AG	AA	AG	AG	AA	AG	AG	AA	GG	GG	GG	GG	AG	AA	AG	GG	GG	GG	GG	AG	GG
SHRSPaS005481	3	8475077	T	-	TT	CC	TC	TT	CC	CC	TC	TT	TC	CC	TC	CC	TC	TT	TT	TT	TC	TT	CC	CC	TT	TT	CC	TT	TC	TT	TT	TC	TT	CC	TC	TT	CC	TC	TC	TC	TC	TT	TT	TC	TC	TC	CC	TC	TC
SHRSPaS004437	3	8812375	T	-	TG	TT	TT	TT	TT	TT	TT	TT	TT	TT	TT	TT	TT	TT	TT	TT	TT	TT	TT	TT	TT	TT	TT	TT	TT	TT	TT	TT	TT	TT	TT	TT	TT	TT	TT	TT	TT	TT	TT	TT	TT	TT	TT	TT	TT
SHRSPaS003861	3	8890682	C	-	AC	CC	CC	CC	CC	CC	CC	CC	CC	CC	CC	CC	AC	AC	AC	CC	CC	CC	CC	CC	CC	CC	CC	CC	CC	CC	CC	CC	CC	CC	CC	CC	CC	CC	AC	CC	CC	CC	CC	CC	CC	CC	CC	CC	CC
SHRSPaS004338	3	8892132	A	-	AA	AA	AA	AA	AA	AA	AA	AA	AA	AA	AA	AA	AA	AA	AA	AA	AA	AA	AA	AA	AA	AA	AA	AA	AA	AA	AA	AA	AA	AA	AA	AA	AA	AA	AA	AA	AA	AA	AA	AA	AA	AA	AA	AA	AA
SHRSPaS004764	3	9353164	G	-	GG	GG	GG	GG	GG	GG	AG	GG	AG	GG	AG	GG	GG	AG	AA	AG	GG	GG	GG	GG	GG	AG	GG	GG	GG	AG	AG	GG	GG	GG	GG	AG	GG	AG	AG	GG	GG	GG	AG	AG	AG	AG	GG	AG	AG
SHRSPaS003120	3	9508478	G	-	GG	GG	GG	GG	GG	GG	TG	GG	GG	GG	TG	GG	TG	TG	TG	TG	GG	GG	GG	GG	TG	TG	GG	GG	GG	TG	GG	GG	GG	GG	TG	TG	GG	GG	GG	GG	GG	GG	GG	TG	GG	GG	GG	TG	TG
SHRSPaS002302	3	9616685	T	-	TT	TT	TG	TG	TT	TT	TG	TT	TG	TT	TG	TT	TG	TG	GG	TG	TG	GG	TT	TT	TG	TG	TT	GG	TT	TG	TG	TT	TG	GG	TG	TG	TT	TG	TG	GG	TT	TG	TG	TG	TG	TG	TT	TG	TG
SHRSPaS004954	3	10215874	C	+	CC	CC	CC	CC	CC	CC	CC	TC	TC	CC	CC	CC	CC	CC	TT	CC	CC	CC	CC	CC	TC	CC	CC	CC	CC	CC	CC	CC	CC	CC	CC	CC	CC	CC	CC	CC	CC	CC	CC	CC	TC	TC	CC	CC	CC
SHRSPaS006941	3	10215955	G	+	GG	AG	GG	GG	AA	GG	GG	GG	AG	AA	GG	GG	GG	GG	GG	GG	AG	AG	AA	GG	GG	AG	GG	GG	AG	GG	GG	GG	GG	GG	GG	GG	AA	GG	GG	GG	AG	GG	GG	GG	AG	AG	GG	AG	GG
SHRSPaS001566	3	10243159	G	+	GG	GG	AG	GG	GG	GG	GG	GG	GG	GG	GG	GG	GG	GG	GG	GG	GG	GG	GG	GG	GG	GG	GG	GG	GG	GG	GG	GG	GG	GG	AG	GG	GG	GG	AG	GG	GG	GG	GG	GG	GG	GG	GG	GG	GG
SHRSPaS006371	3	10305566	T	-	TT	CC	TC	TT	CC	CC	CC	TC	CC	CC	CC	CC	CC	TT	CC	TT	TC	TC	CC	CC	TC	CC	CC	CC	TC	TT	TC	TC	TT	CC	TC	TT	CC	TC	TC	CC	TC	CC	TC	TC	CC	CC	CC	TC	TC
SHRSPaS002616	3	10334742	T	+	TT	TT	TC	TT	TT	TT	TT	TT	TT	TT	TT	TT	TT	TC	TT	TC	TT	TC	TT	TT	TT	TT	TT	TT	TT	TC	TC	TT	TT	TT	TC	TC	TT	TC	TC	TT	TT	TT	TT	TC	TT	TT	TT	TC	TC
SHRSPaS002663	3	10337208	T	-	TT	TT	TC	TT	TT	TT	TT	TT	TT	TT	TT	TT	TT	TC	TT	TC	TT	TT	TT	TT	TT	TT	TT	TT	TT	TC	TC	TT	TT	TT	TC	TC	TT	TC	TC	TT	TT	TT	TT	TC	TT	TT	TT	TC	TC
SHRSPaS006920	3	10512878	G	+	GG	AA	AG	GG	AA	AG	AG	AG	AG	AA	AG	AA	AA	GG	GG	GG	AG	AG	AA	AA	GG	AG	AA	AA	AG	GG	AG	AG	GG	AA	AG	GG	AA	AG	AG	AA	AG	AA	GG	AA	AG	AG	AA	AG	AA
SHRSPaS002962	3	10641510	A	+	AA	AG	GG	AA	GG	AG	AG	AG	GG	AA	GG	AA	AA	AG	GG	AG	AA	GG	GG	AA	AG	GG	AG	GG	AG	AG	AG	AA	AA	GG	AG	AG	AA	AG	AG	GG	AG	AG	AG	AG	GG	GG	AA	GG	AG
SHRSPaS002185	3	11404850	G	+	GG	TT	TG	GG	TT	TT	TT	TG	TT	TT	TT	TT	TT	TG	TT	GG	TG	TT	TT	TT	TG	TT	TT	TT	TG	TG	TT	TG	GG	TT	TT	GG	TT	TT	TT	TT	TG	TT	TG	TT	TT	TT	TT	TG	TT
SHRSPaS002817	3	11563450	A	+	AA	AA	AG	AA	AA	AA	GG	AG	AG	AA	AA	GG	AG	AG	AG	AA	AA	AA	AA	AG	AG	AG	AA	AA	AA	AG	GG	AA	AA	AA	AG	AA	AA	AG	AG	AA	AA	AA	AG	AG	AG	AG	AA	AA	AG
SHRSPaS003561	3	11780607	A	-	AA	AA	AA	AA	AA	AA	AA	AA	AG	AA	AA	AA	AA	AA	AA	AA	AA	AA	AA	AA	AA	AA	AA	AA	AA	AG	AA	AA	AA	AA	AA	AA	AA	AG	AA	AA	AA	AA	AA	AA	AA	AA	AA	AA	AA
SHRSPaS006977	3	11816161	T	-	TT	TT	TC	TT	TT	TT	TT	TT	TT	TT	TT	TT	TT	TT	TT	TT	TT	TC	TT	TT	TT	TT	TT	TT	TT	TT	TT	TT	TT	TT	TT	TT	TT	TT	TT	TT	TT	TT	TT	TT	TT	TT	TT	TT	TT
SHRSPaS003909	3	11819992	C	-	CC	TT	TT	TC	TT	TT	TT	TT	TT	TT	TT	TT	TT	TC	TT	TC	TT	TT	TT	TT	TC	TT	TT	TT	TC	TC	TT	TC	TC	TT	TT	TC	TT	TT	TT	TT	TC	TT	TC	TT	TT	TT	TT	TT	TT
SHRSPaS006169	3	11959627	A	+	AA	AG	AA	AA	AA	AG	AG	AA	AA	AG	AA	GG	AA	AA	AA	AA	AA	AA	AA	GG	AA	AA	AA	GG	AA	AA	AG	AA	AA	GG	AA	AA	GG	AG	AG	GG	AA	GG	AA	AG	AA	AA	AA	AA	AG
SHRSPaS003570	3	12236778	A	+	AA	GG	GG	AG	GG	GG	GG	AG	GG	GG	GG	GG	GG	AG	GG	AG	AG	GG	GG	GG	AG	GG	GG	GG	AG	AG	GG	AG	AG	GG	GG	AG	GG	GG	GG	GG	AG	GG	AG	GG	GG	GG	GG	GG	GG
SHRSPaS001915	3	12267831	T	-	TT	TC	CC	TT	CC	TT	TC	TT	TC	TC	TC	CC	CC	TT	CC	TC	TC	TT	CC	TC	TC	TC	CC	CC	TC	TT	CC	TC	TT	CC	CC	TC	CC	TT	TC	CC	TC	CC	TT	TC	CC	CC	CC	CC	TC
SHRSPaS003645	3	12322834	G	+	GG	GG	GG	GG	GG	AG	AG	GG	GG	GG	AG	GG	GG	AG	GG	GG	GG	AA	GG	GG	GG	AG	GG	GG	GG	AG	GG	GG	GG	GG	GG	GG	GG	AG	AG	GG	GG	GG	AG	AG	GG	GG	GG	AG	AG
SHRSPaS005898	3	12636528	G	-	GG	AG	AG	GG	GG	AG	GG	GG	GG	GG	AG	GG	GG	AG	GG	GG	GG	AA	GG	AG	GG	GG	GG	GG	GG	GG	AG	GG	GG	GG	GG	GG	GG	AG	GG	GG	GG	GG	GG	GG	GG	GG	GG	GG	GG
SHRSPaS005973	3	12661413	C	-	CC	TC	CC	CC	TC	CC	CC	CC	TC	CC	CC	CC	CC	CC	CC	CC	CC	CC	CC	CC	CC	CC	TC	CC	CC	CC	CC	TC	CC	CC	TC	CC	CC	CC	CC	CC	CC	CC	CC	CC	TC	TC	TC	TC	CC
SHRSPaS001781	3	12799463	C	+	TT	CC	TC	TT	CC	TC	TC	TT	TC	CC	TC	TT	TC	TT	TT	TT	TC	CC	TC	TC	TC	TC	CC	TT	CC	TC	TC	TC	TT	TT	TC	TT	TT	TC	TT	TT	CC	TT	TT	TT	TC	TC	CC	TC	TT
SHRSPaS002225	3	12913184	T	-	TT	CC	TC	TT	CC	TC	TT	TT	TC	CC	TC	TT	TC	TT	TC	TC	TC	CC	TC	TC	TT	TT	CC	TT	TC	TT	TC	CC	TT	TT	TC	TC	TT	CC	TT	TT	TC	TT	TC	TC	CC	CC	CC	TC	TC
SHRSPaS001893	3	12951440	T	-	TT	CC	TC	TT	CC	TC	TT	TT	TC	CC	TC	TT	TC	TT	TC	TC	TC	TT	TC	TC	TT	TT	CC	TT	TC	TT	TC	CC	TT	TT	TC	TC	TT	TC	TT	TT	TC	TT	TC	TC	CC	CC	CC	TC	TC
SHRSPaS004234	3	13067265	A	+	AC	AA	AA	AA	AA	AA	AA	AA	AA	AA	AA	AA	AA	AC	AA	AA	AA	AA	AA	AA	AA	AA	AA	AA	AA	AA	AA	AA	AA	AA	AA	AA	AA	AA	AA	AA	AA	AA	AA	AA	AA	AA	AA	AA	AA
SHRSPaS005018	3	13319146	A	-	GG	GG	GG	GG	GG	GG	GG	GG	GG	GG	GG	GG	GG	AG	AG	AG	GG	GG	GG	GG	AG	GG	GG	GG	GG	AG	GG	AG	GG	GG	GG	AG	GG	AG	GG	GG	GG	GG	GG	GG	AG	AG	GG	GG	GG
SHRSPaS003760	3	13403984	G	+	AA	AA	AA	AA	AA	AA	AA	AA	AA	AA	GG	AA	AA	AG	AA	AG	AA	AA	AA	AA	AG	AA	AA	AA	AA	AA	AA	AG	AA	AA	AG	AG	AA	AG	AA	AA	AA	AA	AA	AA	AA	AA	AA	AA	AA
SHRSPaS004933	3	13513058	C	+	TC	CC	CC	TC	CC	CC	CC	TC	CC	CC	CC	CC	CC	CC	CC	TC	CC	CC	CC	CC	TC	CC	CC	CC	TC	TC	CC	CC	TC	CC	CC	TC	CC	CC	CC	CC	TC	CC	TC	CC	CC	CC	CC	CC	CC
SHRSPaS006029	3	13614573	T	-	TT	TT	TC	TT	TT	TT	TT	TT	TT	TT	TT	TT	TT	TT	TT	TT	TT	TT	TT	TT	TT	TT	TT	TT	TT	TT	TC	TT	TT	TT	TT	TT	TT	TT	TT	TT	TT	TT	TT	TT	TT	TT	TC	TT	TT
SHRSPaS006957	3	13668933	A	-	AA	AG	AG	AA	AG	AA	AA	AA	AG	AA	AA	AA	AA	AA	AA	AA	AA	AG	AG	AA	AA	AA	AG	AA	AA	AA	AG	AG	AA	AG	AG	AA	GG	AA	AA	AG	AA	AG	AA	AA	AG	AG	GG	AG	AA
SHRSPaS005249	3	14012265	C	-	CC	TC	CC	CC	CC	TC	CC	CC	CC	CC	CC	CC	CC	CC	CC	CC	CC	CC	CC	TC	CC	CC	CC	CC	CC	CC	CC	CC	CC	CC	CC	CC	TC	TC	CC	CC	CC	CC	CC	CC	CC	CC	CC	CC	CC
SHRSPaS002059	3	14294644	C	+	TC	TC	TC	TT	CC	TT	TC	TC	TC	CC	TC	CC	TC	TC	TT	TC	TC	TC	CC	TC	TT	TC	CC	CC	TC	TT	TT	CC	TT	CC	TC	TC	TC	TT	CC	CC	TC	CC	TT	TC	TC	TC	CC	TC	TC
SHRSPaS005977	3	14336146	T	-	TT	TG	TT	TT	TT	TG	TT	TT	TT	TT	TT	TT	TT	TT	TT	TG	TT	TT	TT	TG	TT	TT	TT	TT	TT	TT	TG	TG	TT	TT	TT	TG	TG	TG	TT	TT	TT	TT	TT	TT	TT	TT	TT	TT	TT
SHRSPaS004684	3	14768700	C	-	AC	CC	CC	AC	CC	CC	CC	CC	CC	CC	CC	CC	CC	AC	CC	CC	CC	CC	CC	CC	AC	CC	CC	CC	AC	AC	CC	CC	AC	CC	CC	CC	CC	CC	CC	CC	AC	CC	CC	CC	CC	CC	CC	CC	CC
SHRSPaS004018	3	14791284	C	-	CC	CC	CC	CC	CC	AC	AC	CC	AC	CC	CC	CC	AC	AC	AC	AC	CC	CC	CC	CC	AC	AC	CC	CC	CC	CC	AC	AC	CC	CC	CC	AC	CC	CC	CC	CC	CC	CC	CC	AC	CC	CC	CC	CC	AC
SHRSPaS006952	3	15000538	C	+	CC	TC	TC	CC	CC	TC	TC	CC	CC	CC	CC	TC	CC	CC	CC	TC	CC	CC	CC	TC	CC	CC	CC	CC	CC	TC	TC	TC	CC	TC	CC	TC	TT	TC	TC	TT	CC	TC	CC	CC	CC	CC	CC	CC	CC
SHRSPaS004676	3	15120599	G	+	TG	GG	GG	GG	GG	GG	GG	GG	GG	GG	GG	GG	GG	TG	GG	GG	TG	GG	GG	GG	TG	GG	GG	GG	TG	GG	GG	GG	GG	GG	GG	GG	GG	GG	GG	GG	TG	GG	GG	GG	GG	GG	GG	GG	GG
SHRSPaS006750	3	15120978	G	+	GG	AG	AG	GG	AA	GG	AG	AG	AG	AA	GG	AG	AG	GG	GG	GG	AG	AG	GG	AG	GG	GG	AA	AA	AG	GG	AG	AG	GG	AG	AG	GG	AA	GG	AG	AG	AG	AG	GG	GG	AG	AG	AA	AG	GG
SHRSPaS005179	3	15183195	G	-	GG	AG	AG	GG	AA	GG	GG	AG	AG	AA	GG	GG	AG	GG	GG	GG	AG	GG	GG	GG	GG	GG	AA	AA	AG	GG	GG	AG	GG	GG	AG	GG	GG	GG	GG	AG	AG	AG	GG	GG	AG	AG	AA	AG	GG
SHRSPaS006063	3	15288141	C	+	AA	AA	AC	AA	AA	AA	AC	AA	AA	CC	CC	AA	AC	AC	AA	AC	AC	AC	AC	AC	AA	AA	AC	AC	AC	AA	AC	AC	AA	AA	AC	AC	AC	AA	AA	AA	AC	AA	AA	AC	AA	AA	AC	AA	AC
SHRSPaS003739	3	15291156	A	+	GG	GG	GG	GG	GG	GG	GG	GG	GG	GG	GG	GG	GG	AG	GG	GG	GG	GG	GG	GG	GG	GG	GG	GG	GG	GG	GG	GG	GG	GG	AG	GG	GG	GG	GG	GG	GG	GG	GG	AG	GG	GG	GG	GG	AG
SHRSPaS003017	3	15380319	T	-	TT	TC	TT	TT	TC	TT	TT	TT	CC	TT	TT	TT	TT	TT	TC	TT	TT	TT	TT	TT	TC	TT	TC	TT	TT	TC	TT	TT	TT	TT	TT	TT	TT	TT	TT	TC	TT	TT	TT	TT	TC	TC	TC	TC	TT
SHRSPaS006408	3	15538253	A	-	AA	AG	AG	AA	AG	AG	AG	AA	AA	GG	AG	GG	AG	AA	AA	AA	AG	AA	AG	GG	AA	AG	AG	AA	AG	AA	AG	AG	AA	AA	AG	AA	GG	AG	AG	AG	AG	AA	AA	AG	AA	AA	AG	AA	AG
SHRSPaS005682	3	15548172	C	+	CC	TC	CC	CC	TC	CC	CC	CC	TC	CC	CC	CC	CC	CC	CC	CC	CC	CC	CC	CC	CC	CC	TC	CC	CC	CC	CC	CC	CC	CC	CC	CC	CC	CC	CC	CC	CC	CC	CC	CC	TC	TC	TC	TC	CC
SHRSPaS005299	3	15573887	T	-	CC	TC	TC	CC	TC	TC	TC	TC	TT	CC	CC	CC	TC	CC	TT	TC	CC	TC	TC	CC	TC	TC	TC	CC	CC	TC	TC	TC	CC	TT	TC	TC	CC	TC	TC	TC	CC	TC	TC	TC	TT	TT	TC	TT	TC
SHRSPaS005047	3	15644934	G	+	TT	TG	TG	TT	TT	GG	TG	TG	TG	GG	TT	GG	GG	TG	GG	TG	TG	GG	GG	TG	TG	GG	TG	TG	TG	TG	TG	GG	TT	TG	TG	TG	TG	GG	GG	TG	TG	TG	TG	GG	TG	TG	TT	TG	GG
SHRSPaS005126	3	15883223	A	-	AA	AG	AA	AA	AG	AA	AA	AG	AG	GG	AA	AA	AG	AA	AA	AA	AG	AA	AA	AG	AA	AA	AG	AG	AG	AA	AA	AG	AA	AG	AA	AA	AA	AA	AG	AG	AG	AG	AA	AA	AG	AG	AG	AG	AA
SHRSPaS003847	3	15962145	T	+	TG	TT	TT	TG	TT	TT	TT	TG	TT	TT	TT	TT	TT	TG	TT	TT	TT	TT	TT	TT	TT	TT	TT	TT	TT	TT	TT	TT	TG	TT	TT	TT	TT	TT	TT	TT	TT	TT	TT	TT	TT	TT	TT	TT	TT
SHRSPaS005275	3	16204691	A	+	GG	AG	AA	GG	AG	AA	AG	AG	AG	AA	AA	AA	AA	AG	AA	AG	AG	AA	AA	AG	AG	AA	AG	AA	AG	AG	AG	AA	GG	AA	AA	AG	AG	AG	AA	AA	AG	AG	AG	AA	AG	AG	AA	AG	AA
SHRSPaS006695	3	16292967	T	-	TT	TC	TT	TT	TT	TC	TT	TT	TT	TT	TT	TC	TT	TT	TT	TT	TT	TT	TT	TT	TT	TT	TT	TT	TT	TT	TT	TT	TT	TT	TT	TT	TT	TT	TT	TT	TT	TT	TT	TC	TT	TT	TT	TC	TC
SHRSPaS004608	3	16302595	A	-	AG	AA	AA	AG	AA	AA	AA	AA	AA	AA	AA	AA	AA	AA	AA	AG	AG	AA	AA	AA	AA	AA	AA	AA	AA	AA	AA	AA	AG	AA	AA	AG	AA	AA	AA	AA	AA	AA	AG	AA	AA	AA	AA	AA	AA
SHRSPaS006686	3	16302814	A	-	AA	AA	AG	AA	AA	AA	AA	AA	AA	AA	AA	AA	AA	AA	AA	AA	AA	AA	AA	AA	AA	AA	AA	AA	AA	AA	AA	AA	AA	AA	AA	AA	AA	AA	AA	AA	AA	AA	AA	AA	AA	AA	GG	AA	AA
SHRSPaS002163	3	16334490	T	-	CC	TC	CC	CC	TC	CC	TC	CC	TC	CC	CC	CC	CC	TC	CC	CC	CC	CC	CC	TC	CC	TC	TC	CC	CC	CC	TC	CC	CC	CC	CC	CC	TC	TT	CC	CC	CC	CC	TC	CC	TT	TT	CC	TC	CC
SHRSPaS005269	3	16368893	G	+	GG	TG	GG	GG	TG	TG	TG	GG	TG	TT	TG	GG	TG	GG	GG	GG	TG	TT	TG	TT	GG	GG	TG	GG	TG	GG	TG	TG	GG	TG	GG	GG	TG	TG	TG	GG	TG	GG	GG	GG	TG	TG	GG	TT	GG
SHRSPaS004838	3	16413086	T	+	CC	TT	CC	CC	TT	TT	TC	CC	TC	TT	TC	TT	TC	CC	TC	CC	TC	TT	TC	TT	CC	TC	TT	TT	TC	CC	TC	TC	CC	TT	TT	CC	TT	TC	TC	TT	TC	TC	TC	TC	TC	TC	CC	TT	TC
SHRSPaS006834	3	16460251	A	-	AA	AC	CC	AC	AC	AA	CC	AA	AC	AA	AC	AA	AA	AC	AC	AA	AC	AA	AC	AC	AC	AC	AC	AC	AC	CC	AC	AA	AC	AA	AA	AA	AC	AC	AC	AC	AC	AA	AA	AA	AC	AC	CC	CC	AA
SHRSPaS006088	3	16514189	G	-	AG	AG	AG	GG	AG	AG	GG	GG	AG	AA	GG	AA	AA	AG	AG	AG	AG	AA	AG	AG	AG	AG	AG	AA	AG	AG	AG	AA	GG	AG	AG	AG	AG	AG	AG	GG	AG	AG	AG	AA	AG	AG	AA	GG	AA
SHRSPaS003221	3	17050677	A	-	AG	AA	AA	GG	AA	AA	AA	AG	AA	AA	AA	AA	AA	AG	AA	AG	AG	AA	AA	AA	AG	AA	AA	AA	AG	AG	AA	AA	GG	AA	AA	AG	AA	AA	AA	AA	AG	AA	AG	AA	AA	AA	AA	AA	AA
SHRSPaS004350	3	17256716	G	+	AG	AA	AA	AA	AA	AG	AG	AA	AG	AA	AA	AA	AG	AG	GG	AG	AA	AG	AG	AA	AG	AG	AA	AA	AA	AA	AG	AG	AA	AA	AA	AG	AA	AG	AG	AA	AA	AA	AG	AG	AG	AG	AA	AG	AG
SHRSPaS004463	3	17257356	T	+	TG	TT	TT	TT	TT	TT	TT	TT	TT	TT	TT	TT	TT	TT	TT	TG	TG	TT	TT	TT	TG	TT	TT	TT	TG	TT	TT	TT	TT	TT	TT	TG	TT	TT	TT	TT	TG	TT	TG	TT	TT	TT	TT	TT	TT
SHRSPaS006576	3	17258055	T	+	TT	TT	TC	TT	TT	TT	TT	TT	TT	TT	TT	TT	TT	TT	TT	TT	TT	TT	TT	TT	TT	TT	TT	TT	TT	TT	TT	TT	TT	TT	TT	TT	TT	TT	TT	TC	TT	CC	TT	TT	TT	TT	TT	TT	TT
SHRSPaS006713	3	17262335	T	+	TT	GG	TG	TT	GG	TG	TG	TG	TG	GG	TG	GG	TG	TT	TG	TT	TG	TG	TT	TG	TT	TG	GG	GG	TG	TT	TG	TG	TT	TG	TG	TT	TG	TG	GG	TT	TG	TT	TG	TG	TG	TG	GG	TG	TG
SHRSPaS005919	3	17438210	A	+	AA	AA	AG	GG	AA	AA	AA	AG	AA	AA	AG	AA	AA	AG	AG	AA	AG	AA	AG	AA	AG	AA	AA	AA	AG	GG	AA	AA	GG	AA	AA	AA	AA	AA	AA	AG	AG	AA	AA	AA	AA	AA	AA	AA	AA
SHRSPaS006592	3	18836167	C	+	CC	TC	CC	CC	CC	TC	CC	CC	CC	TT	CC	CC	TC	CC	CC	CC	TC	TC	TT	TC	CC	TC	CC	CC	TC	CC	CC	TC	CC	CC	CC	CC	CC	CC	CC	CC	TC	CC	CC	CC	CC	CC	CC	CC	CC
SHRSPaS004483	3	18836578	C	+	TC	CC	TT	NN	TC	CC	TC	CC	TC	CC	TT	TC	CC	TC	TC	TC	TC	TC	TC	CC	TC	CC	TC	TT	TC	NN	CC	CC	TT	TT	NN	TC	CC	TC	TC	TT	TC	TT	TC	TC	TC	TC	CC	CC	TC
SHRSPaS005334	3	19473073	A	-	AA	AA	AG	AA	AG	AA	AA	AA	AA	GG	AA	AG	AG	AA	AA	AA	AG	AA	AG	AG	AA	AA	AG	AA	AG	AA	AA	AG	AA	AA	AG	AA	AA	AA	AG	AA	AG	AA	AA	AA	AA	AA	AA	AA	AA
SHRSPaS002393	3	19544539	A	+	AG	AA	AG	GG	AA	AG	AG	AA	AA	AA	GG	AA	AA	AG	AG	AG	AG	AA	AG	NN	AG	AA	AA	GG	AG	GG	AA	AA	GG	GG	AG	AG	AA	AA	AG	AA	AG	AA	GG	AA	AA	AA	AA	AA	AA
SHRSPaS004444	3	19659742	T	-	TC	TT	TT	CC	TT	TT	TT	TT	TT	TT	TT	TT	TT	TC	TT	TC	TC	TT	TT	TT	TC	TT	TT	TT	TC	NN	TT	TT	CC	TT	TT	TC	TT	TT	TT	TT	TC	TT	NN	TT	TT	TT	TT	TT	TT
SHRSPaS004330	3	19703758	T	+	NN	TT	TT	NN	TT	TT	TT	TT	TT	TT	TT	TT	TT	NN	TT	NN	NN	TT	TT	TT	CC	TT	TT	TT	NN	CC	TT	TT	CC	TT	TT	NN	TT	TT	TT	TT	NN	TT	CC	TC	TT	TT	TT	TT	TC
SHRSPaS003275	3	19763384	G	-	AG	GG	GG	AA	GG	GG	GG	GG	GG	GG	GG	GG	GG	AG	GG	AG	AG	GG	GG	GG	AG	GG	GG	GG	AG	AG	GG	GG	AA	GG	GG	AG	GG	GG	GG	GG	AG	GG	AG	GG	GG	GG	GG	GG	GG
SHRSPaS005469	3	19765354	A	-	AA	AG	GG	AA	AG	AG	AA	AA	AA	AA	AG	AG	AA	AA	AA	AA	AA	AA	AG	AG	AA	AG	AG	GG	AA	AA	AA	AA	AA	AA	GG	AA	AA	AA	AG	AA	AA	AG	AA	AA	AA	AA	AA	AA	AA
SHRSPaS004777	3	21032283	T	+	CC	CC	CC	CC	CC	CC	CC	CC	CC	CC	TC	CC	CC	CC	CC	CC	CC	CC	CC	CC	TC	CC	CC	CC	CC	CC	CC	CC	CC	CC	CC	CC	CC	CC	CC	CC	CC	CC	CC	TC	CC	CC	CC	CC	TC
SHRSPaS005471	3	22563580	G	+	GG	AG	AG	GG	GG	AG	AG	GG	GG	AG	AG	AA	AG	GG	GG	GG	GG	GG	AA	AG	GG	GG	AG	AG	AG	GG	AG	GG	GG	AG	AG	GG	GG	GG	AG	GG	AG	GG	GG	AG	GG	GG	AG	GG	AG
SHRSPaS004760	3	22649046	G	-	TT	TT	TT	TT	TT	TT	TT	TT	TT	TT	TG	TT	TT	TT	TG	TT	TT	TT	TT	TT	TG	TG	TT	TT	TT	TG	TT	TT	TT	TT	TT	TT	TT	TT	TT	TT	TT	TT	TT	TG	TT	TT	TT	TT	TG
SHRSPaS005449	3	22745014	G	-	GG	AG	AG	GG	GG	AG	GG	GG	GG	AG	GG	AA	AG	GG	GG	GG	GG	GG	AA	AG	GG	GG	GG	GG	AG	GG	AG	GG	GG	GG	AG	GG	GG	GG	AG	GG	AG	GG	GG	GG	GG	GG	GG	GG	GG
SHRSPaS004143	3	22788834	T	+	TG	GG	GG	TG	GG	GG	TG	GG	GG	GG	GG	GG	GG	TG	TT	TG	GG	GG	GG	GG	TG	GG	GG	GG	GG	TG	GG	TG	TG	GG	TG	TG	GG	GG	TG	GG	GG	GG	TG	TG	GG	GG	GG	TG	TG
SHRSPaS003722	3	24348601	C	+	TC	CC	CC	TC	CC	CC	CC	CC	CC	TC	TC	TC	TC	TC	CC	TC	TC	CC	TT	TC	TC	CC	CC	CC	TT	TC	TC	CC	TC	CC	TC	TC	TC	CC	CC	CC	TT	CC	TC	CC	CC	CC	TC	CC	CC
SHRSPaS006671	3	24385345	A	-	GG	AA	AG	AG	AA	AG	AA	GG	AA	AG	AG	AG	AG	AG	GG	GG	AG	GG	GG	AG	AG	AA	AA	GG	GG	AG	AG	AG	AG	GG	GG	GG	AG	AA	AA	GG	GG	GG	AG	AA	AG	AG	AG	AG	AA
SHRSPaS001798	3	24473102	C	+	TC	TC	TT	TC	CC	TT	CC	TT	TC	TC	TC	TT	TC	TC	CC	TC	TC	TT	TT	TC	TC	CC	TC	TT	TT	TC	TC	CC	TC	TT	TC	TC	TC	CC	TC	TT	TT	TT	TC	TC	CC	CC	TT	CC	TC
SHRSPaS005823	3	24865908	G	-	GG	AG	GG	GG	AA	GG	AG	GG	AG	AG	GG	GG	GG	GG	GG	GG	AG	GG	GG	AG	GG	AG	AG	GG	GG	GG	GG	AG	GG	GG	GG	GG	AG	AG	GG	GG	GG	GG	GG	GG	AG	AG	GG	AG	GG
SHRSPaS006704	3	25542639	C	-	CC	TC	TT	CC	CC	TT	CC	CC	CC	TC	CC	TT	CC	CC	CC	CC	CC	CC	CC	TC	CC	CC	TC	CC	TC	CC	TC	CC	CC	CC	TC	CC	CC	CC	TC	TC	TC	TT	CC	CC	CC	CC	TC	CC	CC
SHRSPaS004623	3	25543308	G	-	GG	GG	GG	GG	GG	GG	GG	GG	GG	GG	GG	GG	GG	AG	GG	GG	GG	GG	GG	GG	GG	GG	GG	GG	GG	GG	GG	GG	GG	GG	GG	GG	AG	GG	GG	GG	GG	GG	GG	GG	GG	GG	AG	GG	GG
SHRSPaS002606	3	25657530	A	+	AA	AG	AG	AA	AA	GG	AA	AA	AA	AG	AA	GG	AA	AG	AA	AA	AA	AA	AA	AG	AA	AA	AG	AG	AG	AA	AA	AA	AA	AA	AG	AA	AG	AA	AG	AA	AG	AA	AA	AA	AA	AA	GG	AA	AA
SHRSPaS006720	3	25660189	G	+	GG	AG	GG	GG	AA	GG	AG	GG	AG	AG	GG	GG	AG	GG	GG	GG	AG	GG	GG	AG	GG	AG	AG	GG	GG	GG	AG	AG	GG	GG	GG	GG	AG	AG	GG	GG	GG	GG	GG	GG	AG	AG	GG	AG	GG
SHRSPaS002051	3	25676447	G	+	GG	AG	AG	GG	GG	AA	GG	GG	GG	GG	GG	AA	GG	AG	GG	GG	GG	GG	GG	GG	GG	GG	GG	GG	GG	GG	GG	GG	GG	GG	GG	GG	GG	GG	AG	GG	GG	GG	GG	GG	GG	GG	GG	GG	GG
SHRSPaS005467	3	26050303	A	+	AA	AG	AG	AA	AA	AG	AA	AA	AA	AA	AA	GG	AA	AA	AA	AA	AA	AA	AA	AA	AG	AA	AA	GG	AG	AA	AA	AA	AA	AG	AA	AA	AA	AA	AG	AA	AG	AA	AA	AA	AA	AA	AA	AA	AA
SHRSPaS006398	3	26128831	A	+	AA	AG	AG	AA	AA	AG	AA	AA	AA	AA	AA	GG	AA	AA	AA	AA	AA	AA	AA	AA	AA	AA	AA	AA	AA	AA	AA	AA	AA	AA	AA	AA	AA	AA	AG	AA	AA	AA	AA	AA	AA	AA	AA	AA	AA
SHRSPaS005948	3	26751127	T	-	TT	TT	TC	TT	TT	TT	TT	TT	TC	TT	TT	TT	TT	TT	TT	TT	TT	TT	TT	TT	TT	TT	TT	TT	TT	TT	TT	TT	TT	TT	TT	TT	TT	TT	TT	TT	TT	TT	TT	TT	TT	TT	TT	TT	TT
SHRSPaS006434	3	27275189	T	-	TT	TC	TT	TT	CC	TT	TC	TT	CC	CC	TT	TT	TC	TT	TT	TT	TC	CC	CC	CC	TT	TC	CC	TT	TC	TC	TC	TC	TT	TT	TT	TT	TC	TC	TT	TT	TC	TT	TC	TC	CC	CC	TC	TC	TC
SHRSPaS004273	3	27276302	A	-	AG	AA	AA	AG	AA	AA	AA	AA	AA	AA	AA	AA	AA	AG	AA	AG	AG	AA	AA	AA	AG	AA	AA	AA	AG	AG	AA	AA	AG	AA	AA	AG	AA	AA	AA	AA	AG	AA	AG	AA	AA	AA	AA	AA	AA
SHRSPaS006975	3	27543205	G	+	GG	AG	AG	GG	GG	AA	GG	GG	GG	GG	GG	AA	GG	GG	GG	GG	GG	GG	GG	GG	GG	GG	GG	AA	GG	GG	GG	GG	GG	AA	AG	GG	AG	GG	AG	AA	GG	AA	GG	GG	GG	GG	AG	GG	GG
SHRSPaS005712	3	27949336	G	-	GG	GG	TG	GG	GG	GG	GG	GG	TG	GG	GG	GG	GG	GG	GG	GG	GG	GG	GG	GG	GG	GG	GG	GG	GG	GG	GG	GG	GG	GG	GG	GG	GG	GG	GG	GG	GG	GG	GG	GG	GG	GG	GG	GG	GG
SHRSPaS004337	3	28012607	C	+	TC	CC	CC	TC	CC	CC	TC	CC	TC	TC	TT	CC	TC	CC	TT	TC	CC	CC	TC	TC	TC	TC	TC	CC	TC	TC	TC	TC	TC	CC	TC	TC	CC	TC	TC	CC	TC	CC	TC	TC	TC	TC	TC	TC	TC
SHRSPaS006361	3	28470081	T	-	TT	TT	TC	TT	TT	TT	TT	TT	TC	TT	TT	TT	TT	TT	TT	TT	TT	TT	TT	TT	TT	TT	TT	TT	TT	TT	TT	TT	TT	TT	TT	TT	TT	TT	TT	TT	TT	TT	TT	TT	TT	TT	TT	TT	TT
SHRSPaS003754	3	28489157	T	+	TC	CC	CC	CC	CC	CC	TC	CC	TC	CC	TT	CC	CC	TC	TC	TC	CC	CC	CC	CC	TC	TC	CC	CC	CC	TC	CC	TC	CC	CC	TC	TC	CC	CC	TC	CC	CC	CC	CC	TC	TC	TC	CC	TC	TC
SHRSPaS002916	3	28835874	G	-	GG	GG	AG	GG	GG	GG	GG	GG	GG	GG	GG	GG	GG	AG	GG	GG	GG	GG	GG	GG	GG	GG	GG	GG	GG	AG	GG	GG	GG	GG	GG	GG	GG	AG	GG	GG	GG	GG	GG	GG	GG	GG	GG	GG	GG
SHRSPaS004178	3	28902155	A	-	AG	AA	AA	AG	AA	AA	AG	AA	AG	AA	GG	AA	AG	AG	AG	AG	AA	AA	AG	AA	AA	AA	AA	AA	AA	AG	AG	AG	AG	AA	AG	AG	AA	AG	AG	AA	AA	AA	GG	AA	AA	AA	AA	AG	AA
SHRSPaS002013	3	29077129	A	-	AG	GG	AG	AG	GG	GG	GG	AA	GG	GG	GG	GG	GG	GG	AG	AG	AG	AA	GG	GG	AA	GG	GG	AG	AG	GG	GG	GG	AG	AG	GG	AG	GG	GG	GG	GG	AG	GG	GG	AG	AG	AG	GG	GG	AG
SHRSPaS006295	3	29626478	T	+	TT	CC	TC	TT	CC	CC	TC	TT	TC	CC	CC	CC	TC	TT	TT	TT	TC	TT	TT	CC	TT	TC	CC	CC	TC	TT	TC	TC	TT	CC	TC	TT	CC	TC	TC	CC	TC	CC	TT	TT	TC	TC	TC	TC	TT
SHRSPaS006414	3	29671360	C	-	CC	CC	TC	CC	CC	CC	CC	CC	CC	CC	CC	CC	CC	CC	CC	CC	CC	CC	CC	CC	CC	CC	CC	CC	CC	CC	CC	CC	CC	CC	CC	CC	CC	CC	CC	CC	CC	CC	CC	CC	CC	CC	CC	CC	CC
SHRSPaS001175	3	29906231	G	+	AG	GG	AG	AA	GG	GG	GG	AG	AG	GG	GG	GG	AG	AA	GG	AG	AG	AA	GG	GG	AG	GG	GG	GG	AG	AG	AG	GG	AA	GG	GG	AG	GG	GG	AG	GG	AG	GG	AG	GG	GG	GG	GG	GG	GG
SHRSPaS003796	3	31882815	T	+	TC	CC	CC	CC	CC	CC	CC	CC	CC	CC	CC	CC	CC	CC	TT	TC	CC	CC	CC	CC	TC	TC	CC	CC	CC	TC	CC	TC	CC	CC	TC	TC	CC	TC	CC	CC	CC	CC	TC	TC	TC	TC	CC	TC	TC
SHRSPaS004727	3	31887587	C	+	CC	CC	CC	TC	CC	CC	TC	CC	TC	CC	CC	CC	TC	TC	CC	CC	CC	CC	TC	CC	CC	CC	CC	CC	CC	CC	TC	CC	TC	CC	CC	CC	CC	CC	TC	CC	CC	CC	TC	CC	CC	CC	CC	CC	CC
SHRSPaS006778	3	31889006	A	+	AA	AA	AG	AA	AA	AA	AA	AA	AA	AA	AA	AA	AA	AA	AA	AA	AA	AA	AA	AA	AA	AA	AA	AA	AA	AA	AA	AA	AA	AA	AA	AA	AA	AA	AA	AA	AA	AA	AA	AA	AA	AA	AA	AA	AA
SHRSPaS005733	3	32406150	G	+	GG	AA	AG	GG	AA	AA	AG	AG	AG	AA	AA	AA	AG	GG	GG	GG	AG	AA	AG	AA	GG	AG	AA	AA	AG	GG	AG	AG	GG	AA	AG	GG	AA	AG	AG	AA	AG	AA	GG	AG	AG	AG	AA	AG	AG
SHRSPaS003363	3	33586768	T	+	TC	TT	TT	TC	TT	TT	TT	TC	TT	TT	TT	TT	TT	TC	TT	TC	TC	TT	TT	TT	TC	TT	TT	TT	TC	TC	TT	TT	TC	TT	TT	TC	TT	TT	TT	TT	TC	TT	TT	TT	TT	TT	TT	TT	TT
SHRSPaS003429	3	34839762	A	+	AG	AA	AA	AG	AA	AA	AA	AG	AA	AA	AA	AA	AA	AG	AA	AG	AG	AA	AA	AA	AG	AA	AA	AA	AG	AG	AA	AA	AG	AA	AA	AG	AA	AA	AA	AA	AG	AA	AA	AA	AA	AA	AA	AA	AA
SHRSPaS006321	3	35771021	G	-	GG	AA	AG	GG	AA	AA	AG	GG	AG	AA	AA	AA	AG	GG	GG	GG	AG	GG	AG	AA	GG	AG	AA	AA	AG	GG	AG	AG	GG	AA	AG	GG	AA	AG	AG	AA	AG	AA	GG	AG	AG	AG	AA	AG	AG
SHRSPaS004562	3	36185545	A	-	AG	AA	AA	AG	AA	AA	AA	AG	AA	AA	AA	AA	AA	AG	AA	AG	AG	AA	AA	AA	AG	AA	AA	AA	AG	AG	AA	AA	AG	AA	AA	AG	AA	AA	AA	AA	AG	AA	AA	AA	AA	AA	AA	AA	AA
SHRSPaS006481	3	37110140	C	+	CC	AA	AC	CC	AA	AA	AC	CC	AC	AA	AA	AA	AC	CC	CC	CC	AC	CC	AA	AA	CC	AC	AA	AA	AC	CC	AC	AC	CC	AA	AC	CC	AA	AC	AC	AA	AC	AA	CC	AC	AC	AC	AA	AC	AC
SHRSPaS003628	3	45341617	T	+	TC	TT	TT	TT	TT	TT	TT	TT	TT	TT	TT	TT	TT	TT	TT	TC	TC	TT	TT	TT	TT	TT	TT	TT	TT	TT	TT	TT	TT	TT	TT	TC	TT	TT	TT	TT	TT	TT	TT	TT	TT	TT	TT	TT	TT
SHRSPaS006471	3	45410457	G	+	GG	TT	TG	GG	TT	TT	TG	GG	TG	TT	TT	TT	TG	GG	GG	GG	TG	GG	TT	TT	GG	TG	TT	TT	TG	GG	TG	TG	GG	TT	TG	GG	TT	TG	TG	TT	TG	TT	GG	TG	TG	TG	TT	TG	TG
SHRSPaS003048	3	48204563	C	-	TT	CC	TC	TT	CC	CC	TC	TC	TC	CC	CC	CC	CC	TT	TC	TT	TC	CC	CC	CC	TT	TC	CC	CC	TC	TC	CC	TC	TT	CC	CC	TT	CC	TC	TC	CC	TC	CC	TC	TC	TC	TC	CC	TC	TC
SHRSPaS001721	3	48317173	A	+	AA	GG	AG	GG	GG	GG	AG	GG	GG	GG	GG	GG	GG	AG	GG	AA	AG	GG	GG	GG	AG	GG	GG	GG	AG	GG	GG	AG	GG	GG	GG	AA	GG	GG	AG	GG	AG	GG	AA	GG	AG	AG	GG	AG	GG
SHRSPaS001715	3	50317902	G	-	AG	AA	AG	GG	AA	AA	AA	AG	AG	AA	AA	AA	AA	GG	AG	AG	AG	AA	AA	AA	AG	AG	AA	AA	AG	AG	AA	AA	GG	AA	AA	AG	AA	AG	AG	AA	AG	AA	AG	AA	AA	AA	AA	AA	AA
SHRSPaS002618	3	50344445	G	-	TG	TT	TG	GG	TT	TT	TT	TG	TG	TT	TT	TT	TT	GG	TG	TG	TG	TT	TT	TT	TG	TG	TT	TT	TG	TG	TT	TT	GG	TT	TT	TG	TT	TG	TG	TT	TG	TT	TG	TT	TT	TT	TT	TT	TT
SHRSPaS004803	3	50357724	T	-	TC	TT	TT	TC	TT	TT	TT	TC	TT	TT	TT	TT	TT	TC	TT	TC	TT	TT	TT	TT	TC	TT	TT	TT	TC	TC	TT	TT	TC	TT	TT	TC	TT	TT	TT	TT	TC	TT	TT	TT	TT	TT	TT	TT	TT
SHRSPaS003516	3	50397834	G	+	AG	GG	AG	AA	GG	GG	GG	AG	AG	GG	GG	GG	GG	AG	AG	AG	GG	GG	GG	GG	AG	AG	GG	GG	AG	AG	GG	GG	AA	GG	GG	AG	GG	AG	AG	GG	AG	GG	GG	GG	GG	GG	GG	GG	GG
SHRSPaS006890	3	50444307	C	+	CC	CC	TC	CC	CC	CC	CC	CC	CC	CC	CC	CC	CC	CC	CC	CC	CC	CC	CC	CC	CC	CC	CC	CC	CC	CC	CC	CC	CC	CC	CC	CC	CC	CC	CC	CC	CC	CC	CC	CC	CC	CC	CC	CC	CC
SHRSPaS006225	3	50620769	C	-	CC	TC	CC	CC	CC	TT	CC	CC	CC	TC	TT	TT	CC	CC	CC	CC	CC	CC	TC	TC	CC	TC	TC	TT	NN	CC	CC	CC	CC	TC	TC	CC	TT	CC	TC	TC	NN	TC	CC	TC	TC	TC	TC	CC	TC
SHRSPaS003982	3	50636385	G	-	AA	AA	AA	AA	AA	AA	AA	AA	AA	AA	AA	AA	AG	AA	AG	AA	AG	AA	AA	AA	AA	AA	AA	AA	AA	AG	AG	AA	AA	AA	AA	AA	AA	AA	AA	AA	AA	AA	AG	AA	AA	AA	AA	AA	AA
SHRSPaS006345	3	51323995	T	+	TT	CC	TC	TT	CC	CC	TC	TC	TC	CC	CC	CC	TC	TT	TT	TT	TC	CC	CC	CC	TT	TC	CC	CC	TC	TT	TC	TC	TT	TC	TC	TT	CC	TC	TC	TC	TC	TC	TT	TC	CC	CC	CC	TC	TC
SHRSPaS006500	3	51383337	A	-	AA	GG	AG	AA	GG	GG	AG	AG	AG	GG	GG	GG	AG	AA	AA	AA	AG	NN	GG	GG	AA	AG	GG	GG	AG	AA	AG	AG	AA	GG	AG	AA	GG	AG	AG	GG	AG	GG	AA	AG	GG	GG	GG	AG	AG
SHRSPaS001413	3	51897112	C	+	TC	CC	TC	TT	CC	CC	TC	TC	CC	CC	CC	TC	CC	TT	TC	TC	TC	CC	CC	CC	TC	CC	CC	CC	TC	TT	CC	CC	TT	CC	TC	TC	CC	CC	TC	CC	TC	CC	CC	TC	CC	CC	TC	CC	TC
SHRSPaS001543	3	52245778	G	-	AG	AA	AG	AG	AA	AA	AG	AA	AG	AG	AG	AG	AG	AG	GG	AG	AA	AA	AA	AG	AG	AA	AG	AA	AG	AG	AG	AG	AG	AA	AG	AG	AA	AG	AG	AA	AG	AA	AG	GG	AA	AA	AA	AG	GG
SHRSPaS002109	3	52419161	T	-	TT	TC	TC	TT	CC	TC	TT	TT	TC	TC	CC	TT	TC	TT	TT	TT	TC	TT	CC	TC	TT	TT	TC	CC	TT	TT	TC	TC	TT	CC	TT	TT	TT	TC	TT	CC	TT	CC	TT	TT	CC	CC	TT	TC	TT
SHRSPaS005972	3	52597599	T	-	TT	CC	TC	TT	CC	CC	TT	TT	TC	TC	TT	TT	TC	TT	TT	TT	TC	TT	CC	TC	TT	TT	TC	TT	TT	TT	TC	TC	TT	TT	TT	TT	TT	TC	TC	TC	TT	TC	TT	TT	TC	TC	TC	TC	TT
SHRSPaS004864	3	52613809	A	+	AG	GG	AG	AA	GG	GG	AG	GG	AG	GG	AA	GG	AG	AG	AA	AG	GG	GG	GG	GG	AG	AG	GG	GG	GG	AG	AG	AG	AA	GG	AG	AG	GG	AG	AG	GG	GG	GG	AA	AG	GG	GG	GG	AG	AG
SHRSPaS004335	3	53646415	A	-	AG	AA	AA	AA	AA	AA	AA	AG	AA	AA	AA	AA	AA	AG	AA	AG	AA	AA	AA	AA	AA	AA	AA	AA	AA	AA	AA	AA	AA	AA	AA	AG	AA	AA	AA	AA	AA	AA	AA	AA	AA	AA	AA	AA	AA
SHRSPaS005628	3	54306340	G	-	GG	GG	TG	TG	GG	GG	GG	TG	GG	GG	GG	TG	GG	TG	TG	GG	GG	GG	GG	GG	GG	GG	GG	GG	GG	GG	GG	GG	TG	GG	GG	GG	GG	TG	GG	GG	GG	GG	GG	GG	GG	GG	GG	GG	GG
SHRSPaS003775	3	55388744	A	-	AG	AA	AA	AG	AA	AA	AA	AG	AA	AA	AA	AA	AA	AG	AA	AG	AA	AA	AA	AA	AG	AA	AA	AA	AG	AG	AA	AA	AG	AA	AA	AG	AA	AA	AA	AA	AG	AA	AA	AA	AA	AA	AA	AA	AA
SHRSPaS006217	3	55431124	A	-	AA	AA	AG	AA	AA	AA	AA	AA	AA	AA	AA	AA	AA	AG	AA	AA	AA	AA	AA	AA	AA	AA	AA	AA	AA	AA	AA	AA	AA	AA	AA	AA	AA	AA	AA	AA	AA	AA	AA	AA	AA	AA	AA	AA	AA
SHRSPaS003966	3	55431311	G	-	AG	GG	GG	GG	GG	GG	GG	GG	GG	GG	GG	GG	GG	GG	GG	AG	GG	GG	GG	GG	GG	GG	GG	GG	GG	GG	GG	GG	GG	GG	GG	AG	GG	GG	GG	GG	GG	GG	GG	GG	GG	GG	GG	GG	GG
SHRSPaS006147	3	55432952	T	-	TT	TT	TC	TT	TT	TT	TT	TT	TT	TT	TT	TT	TT	TT	TT	TT	TT	TT	TT	TT	TT	TT	TT	TT	TT	TT	TT	TT	TT	TT	TT	TT	TT	TT	TT	TT	TT	TT	TT	TT	TT	TT	TT	TT	TT
SHRSPaS001923	3	55484796	A	+	AG	AG	AG	AG	AG	GG	AG	AG	AA	GG	GG	AG	AG	AG	AA	AG	GG	AG	GG	GG	AG	AG	GG	GG	GG	GG	AA	AG	AG	GG	AG	AG	GG	AA	AG	GG	GG	GG	AA	AG	AA	AA	GG	AA	AG
SHRSPaS004454	3	56784148	T	-	TC	TT	TT	TT	TT	TT	TT	TC	TT	TT	TT	TT	TT	TC	TT	TC	TC	TT	TT	TT	TT	TT	TT	TT	TT	TT	TT	TT	TT	TT	TT	TC	TT	TT	TT	TT	TT	TT	TT	TT	TT	TT	TT	TT	TT
SHRSPaS003172	3	56936194	A	-	GG	GG	GG	AG	GG	GG	GG	GG	GG	GG	GG	GG	GG	GG	GG	GG	GG	GG	GG	GG	AG	GG	GG	GG	GG	GG	GG	GG	AG	GG	GG	GG	GG	GG	GG	GG	GG	GG	GG	AG	GG	GG	GG	GG	AG
SHRSPaS004237	3	56965424	T	-	CC	CC	CC	TC	CC	CC	CC	CC	CC	CC	CC	CC	CC	CC	CC	CC	CC	CC	CC	CC	TC	CC	CC	CC	CC	CC	CC	CC	TC	CC	CC	CC	CC	CC	CC	CC	CC	CC	CC	TC	CC	CC	CC	CC	TC
SHRSPaS002322	3	57262352	G	+	GG	TT	TG	GG	TT	TG	TG	TG	TT	TT	TT	TT	TT	GG	TG	GG	TG	TT	TT	TT	GG	TG	TT	TT	TG	TG	TT	TG	GG	TT	TG	GG	TT	TG	TG	TT	TG	TT	GG	TG	TG	TG	TT	TG	TG
SHRSPaS006136	3	57276434	T	+	TT	TT	TC	TT	TT	TT	TT	TT	TT	TC	TT	TC	TT	TT	TT	TT	TT	TT	TT	TC	TT	TC	TC	TC	TT	TT	TC	TT	TT	TC	TC	TT	TC	TC	TT	TT	TT	TT	TT	TT	TT	TT	TT	TT	TT
SHRSPaS003823	3	57276583	G	+	AG	AA	AA	AG	AA	AA	AA	AA	AG	AA	AA	AA	AG	AA	AG	AG	AA	AA	AA	AA	AG	AG	AA	AA	AA	AA	AG	AG	AG	AA	AA	AG	AA	AG	AA	AA	AA	AA	GG	AA	AG	AG	AA	AG	AA
SHRSPaS005266	3	58844743	C	-	TT	TC	TC	TC	CC	TT	TC	TC	TC	CC	TC	TC	TC	TC	TT	TT	CC	CC	TC	CC	TC	TC	TC	CC	TC	TC	TC	TC	TC	CC	TC	TT	CC	TC	TC	CC	TC	CC	TT	TC	TC	TC	CC	TC	TC
SHRSPaS001985	3	59119906	G	+	AA	AA	AG	AG	AA	AG	AA	AA	AG	AA	AG	AA	AA	AA	AG	AA	AA	AA	AA	AA	AG	AG	AA	AA	AA	AA	AA	AA	AG	AA	AG	AA	AA	AA	AG	AA	AA	AA	AG	AG	AA	AA	AA	AA	AG
SHRSPaS006740	3	59233390	T	+	TT	TC	TT	TT	CC	TC	TC	TT	TC	CC	TT	TC	TC	TT	TT	TT	TC	TT	TT	TT	TT	TT	TT	CC	TC	TT	TC	TC	TT	CC	TC	TT	TT	TC	TC	CC	TC	CC	TT	TC	TC	TC	CC	TC	TC
SHRSPaS001304	3	59244961	G	+	AG	AA	AG	AG	AA	AA	AG	AA	AG	AA	GG	AA	AG	GG	AA	AG	AG	AA	AG	AA	GG	AG	AA	AA	AG	AG	AG	AG	AG	AA	AG	AG	AA	AG	AG	GG	AG	GG	AG	AG	AA	AA	AA	AG	AG
SHRSPaS005710	3	59460573	C	+	CC	CC	TC	CC	CC	CC	CC	CC	CC	CC	CC	CC	CC	CC	CC	CC	CC	CC	CC	CC	CC	CC	CC	CC	CC	CC	CC	CC	CC	CC	CC	CC	CC	CC	CC	CC	CC	CC	CC	TC	CC	CC	CC	CC	TC
SHRSPaS006842	3	59590211	A	+	AA	AC	AC	AA	AA	AA	AA	AA	AA	AA	AA	AC	AA	AA	AA	AA	AA	AA	AA	CC	AA	AC	CC	AA	AA	AA	AA	AA	AA	AC	AA	AA	CC	AA	AA	AA	AA	AA	AA	AA	AA	AA	AA	AA	AA
SHRSPaS002275	3	60046284	G	+	AG	AA	AG	AG	AA	AA	AA	AA	AG	AA	AA	AA	AA	AA	AA	AG	AA	AG	AA	AA	AG	AG	AA	AA	AA	GG	AA	AA	AG	AA	AG	AG	AA	AA	AG	AA	AA	AA	AG	AG	AA	AA	AA	AA	AG
SHRSPaS004462	3	61291142	T	-	CC	CC	CC	TC	CC	CC	TC	CC	CC	CC	CC	CC	CC	CC	CC	CC	CC	TC	CC	CC	TC	CC	CC	CC	CC	TC	CC	CC	TC	CC	CC	CC	CC	CC	TC	CC	CC	CC	TC	CC	CC	CC	CC	TC	CC
SHRSPaS006575	3	61291472	A	-	AA	AG	AG	AA	GG	AG	AG	AA	AG	AG	AA	AG	AG	AA	AA	AA	AG	AA	AG	AG	AA	AG	GG	AA	AG	AA	AG	AA	AA	AA	AG	AA	AA	AG	AA	AA	AG	AA	AA	AA	AG	AG	AG	AG	AA
SHRSPaS003009	3	61661540	G	+	AG	GG	AG	AG	GG	GG	AG	AG	AG	GG	AG	GG	AG	AA	GG	AG	AG	GG	GG	GG	AG	AG	GG	GG	AG	AA	AG	AG	AG	AG	AG	AG	GG	AG	AG	GG	AG	GG	GG	AG	AG	AG	GG	GG	AG
SHRSPaS004062	3	61710672	T	+	TC	TT	TT	TC	TT	TT	TT	TC	TT	TT	TT	TT	TT	TC	TT	TC	TC	TT	TT	TT	TC	TT	TT	TT	TC	TC	TT	TC	TC	TT	TT	TC	TT	TT	TT	TT	TC	TT	TT	TT	TT	TT	TT	TT	TT
SHRSPaS006281	3	61710778	G	+	GG	AG	AG	GG	AA	AG	AG	GG	AG	AG	GG	AA	AG	GG	GG	GG	AG	GG	AG	AG	GG	AG	GG	GG	AG	GG	AG	GG	GG	GG	AG	GG	AG	AG	GG	GG	AG	GG	GG	GG	AG	AG	GG	AG	GG
SHRSPaS004219	3	61844149	G	+	AA	AA	AA	AG	AA	AA	AA	AA	AA	AA	AA	AA	AA	AA	AG	AA	AA	AA	AA	AA	AG	AA	AA	AA	AA	AA	AA	AA	AG	AA	AA	AA	AA	AA	AA	AA	AA	AA	AA	AA	AA	AA	AA	AA	AA
SHRSPaS002558	3	61937633	C	-	TC	TC	CC	CC	CC	CC	CC	CC	TC	TC	CC	CC	CC	TC	TC	TC	CC	CC	CC	TC	CC	TC	TC	CC	CC	TC	CC	TC	CC	CC	CC	TC	CC	CC	TC	CC	CC	CC	TC	CC	CC	CC	TT	CC	CC
SHRSPaS002459	3	62055455	A	+	GG	AG	GG	AG	GG	AG	GG	GG	GG	AG	AA	GG	AG	GG	AG	GG	GG	AA	GG	AG	AG	AG	AA	AA	GG	AG	AG	AG	AG	AA	AG	GG	AG	AG	AG	AA	GG	AA	GG	GG	GG	GG	AA	AG	GG
SHRSPaS005195	3	62236165	C	+	CC	TC	CC	CC	CC	CC	CC	CC	CC	TC	CC	CC	CC	CC	CC	CC	CC	TC	TC	TC	CC	TC	TC	TC	CC	CC	CC	TC	CC	CC	CC	CC	CC	CC	TC	TC	CC	TT	CC	CC	CC	CC	TT	CC	CC
SHRSPaS003144	3	62239777	G	+	AG	GG	GG	AG	GG	GG	GG	AG	GG	GG	GG	GG	GG	GG	GG	AG	GG	GG	GG	GG	AG	GG	GG	GG	AG	GG	GG	GG	AG	GG	GG	AG	GG	GG	GG	GG	AG	GG	GG	GG	GG	GG	GG	GG	GG
SHRSPaS005490	3	62309190	G	-	GG	TG	GG	GG	TT	TT	TG	GG	TG	TG	TG	TG	GG	GG	GG	GG	TG	TG	TG	TG	GG	GG	GG	TT	TG	GG	TG	GG	GG	TG	TG	GG	GG	TG	GG	TG	TG	TG	GG	TG	TG	TG	GG	TG	TG
SHRSPaS002889	3	62475729	G	-	AG	AA	AG	AG	AA	AA	AA	AA	AG	AA	AA	AA	AA	AG	AG	AG	AA	AG	AA	AA	AG	AG	AA	AA	AA	AG	AA	AG	AG	AA	AG	AG	AA	AG	AG	AA	AA	AA	GG	AG	AG	AG	AA	AA	AG
SHRSPaS005985	3	62614752	A	-	AA	AG	AA	AA	AA	AA	AA	AA	AA	AG	AA	AA	AG	AA	AA	AA	AA	AA	AA	AG	AA	AA	AG	AA	AA	AA	AA	AG	AA	AG	AA	AA	AA	AA	AG	AG	AA	AG	AA	AA	AA	AA	GG	AA	AA
SHRSPaS001949	3	62630232	T	+	TC	TT	TC	TC	TT	TT	TT	TC	TT	TT	TC	TT	TT	TC	TT	TC	TC	TT	TT	TT	TC	TT	TT	TC	TC	TC	TT	TT	TC	TT	TT	TC	TT	TT	TT	TT	TC	TT	TT	TC	TT	TT	TT	TT	TC
SHRSPaS002732	3	62752800	C	-	TC	TC	TC	TC	CC	CC	CC	TC	CC	TC	CC	TC	TC	TC	CC	TC	TC	TC	TT	TC	TC	TC	TT	TT	TC	CC	CC	TC	TC	TT	CC	TC	TT	CC	TC	TC	TC	TC	CC	CC	CC	CC	TT	CC	CC
SHRSPaS002504	3	62761419	A	+	AG	AG	AG	AG	AA	AA	AA	AG	AA	AG	AA	AG	AG	AG	AA	AG	AG	AG	GG	AG	AG	AG	GG	GG	AG	AA	AA	AG	AG	GG	AA	AG	GG	AA	AG	AG	AG	AG	AA	AA	AA	AA	GG	AA	AA
SHRSPaS001558	3	63223538	C	+	TT	TC	TC	CC	TT	TC	TT	CC	TT	TC	TC	TC	TC	TC	TT	TT	TC	CC	CC	TC	CC	TC	CC	CC	TC	TT	TT	TC	CC	CC	TT	TT	CC	TT	TC	CC	TC	CC	TT	TT	TT	TT	TC	TT	TT
SHRSPaS003214	3	63308673	G	+	TT	TT	TT	TG	TT	TT	TT	TT	TT	TT	TT	TT	TT	TT	TT	TT	TT	TG	TT	TT	TG	TT	TT	TT	TT	TG	TT	TT	TG	TT	TG	TT	TT	TT	TT	TT	TT	TT	TT	TT	TT	TT	TT	TT	TT
SHRSPaS005513	3	63350230	T	-	TC	TC	TC	TC	TT	TT	TT	TC	TT	TC	TT	TC	TC	TT	TT	TC	TT	TT	CC	TC	TC	TC	CC	CC	TC	TT	TT	TC	TC	CC	TT	TC	CC	TT	TC	CC	TC	CC	TT	TT	TT	TT	TC	TT	TT
SHRSPaS005962	3	63525715	T	-	TT	TC	TT	TT	TT	TT	TT	TT	TT	TC	TC	TT	TC	TT	TT	TT	TT	TC	TT	TC	TT	TT	TC	TC	TT	TT	TT	TC	TT	TC	TT	TT	TT	TT	TC	TT	TT	TC	TT	TT	TT	TT	TC	TT	TT
SHRSPaS002695	3	63690768	A	-	AG	AG	AG	AG	AA	AA	AA	AA	AA	AG	AA	AA	AG	AG	AA	AG	AA	AA	AG	AG	AG	AA	GG	GG	AG	AA	AA	AG	AG	AG	AA	AG	GG	AA	AG	AA	AG	AG	AA	AA	AA	AA	AG	AA	AA
SHRSPaS003021	3	63729582	C	+	TC	TC	TC	TC	CC	TC	TC	CC	TC	TC	CC	CC	TT	CC	TC	TC	CC	TC	TT	TC	TC	CC	TT	TT	TC	TC	TC	TC	TC	TT	CC	TC	TT	CC	TT	TT	TC	TT	CC	CC	TC	TC	TC	CC	CC
SHRSPaS002830	3	63735329	T	-	TT	TC	TC	TT	CC	TC	TC	TT	TC	TC	CC	CC	TT	TT	TC	TC	TC	TC	TT	TC	TT	CC	TT	TT	TC	TC	TC	TT	TT	TT	CC	TC	TT	CC	TT	TT	TC	TT	TC	CC	TC	TC	TC	CC	CC
SHRSPaS001198	3	63744589	T	+	TC	TC	TC	TC	CC	TC	CC	CC	TC	TC	CC	CC	TC	CC	TC	TC	CC	TC	TT	TC	TC	CC	TT	TT	TC	TC	CC	TC	TC	TT	CC	TC	TT	CC	TT	TT	TC	TT	CC	CC	CC	CC	TC	CC	CC
SHRSPaS006049	3	63745909	T	-	TT	TG	TG	TT	TT	TT	TT	TT	TT	TG	TT	TT	TG	TT	TT	TT	TT	TT	TT	TG	TT	TT	TG	TT	TT	TT	TT	TG	TT	TT	TT	TT	TT	TT	TG	TT	TT	TT	TT	TT	TT	TT	TG	TT	TT
SHRSPaS003721	3	63745992	A	-	AG	GG	GG	AG	GG	GG	GG	GG	GG	GG	GG	GG	GG	GG	GG	AG	GG	GG	GG	GG	AG	GG	GG	GG	AG	GG	GG	GG	AG	GG	GG	AG	GG	GG	GG	GG	AG	GG	GG	GG	GG	GG	GG	GG	GG
SHRSPaS005884	3	63956660	C	+	CC	TC	CC	CC	TT	TC	TT	CC	TC	TC	CC	TC	CC	CC	CC	CC	TC	CC	CC	TC	CC	TC	CC	TC	TC	CC	TC	CC	CC	CC	TC	CC	CC	TT	TC	CC	TC	CC	CC	TC	TC	TC	TC	TC	TC
SHRSPaS002614	3	63985184	A	-	AC	AA	AC	AA	AA	AA	AA	AA	AA	AA	AA	AC	AC	AA	AC	AA	AA	AA	AC	AA	AA	AA	AC	AA	AA	AC	AC	CC	AA	AA	AA	AA	CC	AA	AA	AA	AA	AA	AC	AC	AC	AC	AA	AA	AC
SHRSPaS006831	3	64146614	G	+	GG	TG	GG	GG	TT	TG	TG	GG	TG	TG	GG	TG	GG	GG	GG	GG	TG	GG	TT	TG	GG	GG	TG	TG	TG	GG	TG	TG	GG	TG	GG	GG	TT	TG	GG	TT	TG	TT	GG	TG	TG	TG	TG	TG	TG
SHRSPaS005557	3	64411041	T	-	TT	TT	TC	TC	TT	TC	TC	TT	TT	TT	TC	TT	TT	TT	NN	TT	TT	TT	TT	TT	TC	TT	TT	TT	TT	TT	TT	TT	TC	TT	TT	TT	TT	TT	TC	TT	TT	TT	TC	TC	TC	TC	TT	TT	TC
SHRSPaS001107	3	64789571	A	-	AA	AA	AG	AA	AA	AA	AA	AA	AA	AA	AA	AG	AA	AG	GG	AA	AA	AA	GG	AG	AA	AA	AG	AG	AG	AA	AA	AG	AA	AA	AA	AA	GG	AA	AG	AA	AG	AA	AA	AG	AA	AA	AA	AA	AG
SHRSPaS004113	3	64964145	C	+	TC	TT	TT	TT	TT	TT	TT	TT	TT	TT	TT	TT	TT	TT	TT	TC	TT	TT	TT	TT	TC	TT	TT	TT	TC	TT	TT	TT	TT	TT	TT	TC	TT	TT	TT	TT	TC	TT	TT	TT	TT	TT	TT	TT	TT
SHRSPaS006600	3	65052557	A	-	AA	AG	AG	AA	AA	AA	AA	AA	AA	AG	AA	GG	AG	AA	AA	AA	AA	AA	GG	AA	AA	AA	GG	GG	AG	AA	AA	AG	AA	AG	AA	AA	GG	AA	AG	AA	AG	AA	AA	AA	AA	AA	AG	AA	AA
SHRSPaS006256	3	65090993	C	-	CC	TC	CC	CC	TT	TC	TC	CC	TC	TC	CC	TC	CC	CC	CC	CC	TC	TC	TT	TC	CC	TC	TC	TC	TC	CC	TC	TC	CC	CC	TC	CC	TT	TC	CC	CC	TC	CC	TC	TC	TC	TC	TC	TC	TC
SHRSPaS002987	3	65151290	T	+	TC	TT	TC	TT	TT	TC	TT	TT	TT	TT	TC	TT	TC	CC	TT	TT	TT	TC	TT	TT	TT	TT	TT	TT	TT	CC	TC	TC	TT	TT	TC	TT	TT	TC	TC	TT	TT	TT	TC	TC	TC	TC	TT	TC	TC
SHRSPaS006333	3	65415304	A	-	AA	AG	AA	AA	GG	GG	AG	AA	AG	AG	AG	AA	AA	AA	AA	AA	AG	AG	AG	AG	AA	AG	AG	AG	AA	AA	AG	AA	AA	AG	AG	AA	AA	AG	AA	AA	AA	AA	AA	AG	AG	AG	AG	AG	AG
SHRSPaS002965	3	65520837	C	-	AC	CC	AC	AC	CC	CC	AC	CC	AC	CC	CC	CC	AC	AC	AA	AC	CC	CC	CC	CC	AC	CC	CC	CC	CC	CC	AC	AC	AC	CC	CC	AC	CC	CC	CC	CC	CC	CC	AC	AC	AC	AC	CC	CC	AC
SHRSPaS006993	3	65925464	T	+	TT	CC	TC	TT	CC	CC	TC	TT	TC	CC	TT	CC	TC	TT	TT	TT	TC	TC	CC	CC	TT	CC	CC	TT	TC	TT	TC	TC	TT	CC	TC	TT	CC	TC	TC	TT	TC	TT	TT	TC	TC	TC	CC	TC	TC
SHRSPaS005479	3	65977307	A	+	AA	AG	AG	AA	AA	AA	AA	AA	AA	AG	AA	AA	AA	AA	AA	AA	AA	AA	AA	AA	AA	AA	AG	AG	AA	AA	AA	AA	AA	AG	AA	AA	AA	AA	AG	AA	AA	AA	AA	AA	AA	AA	AG	AA	AA
SHRSPaS002565	3	66010934	G	+	TG	TG	GG	GG	TG	TG	GG	GG	GG	GG	GG	TG	GG	GG	GG	TG	GG	GG	GG	GG	GG	GG	GG	TG	GG	GG	GG	TG	GG	TG	GG	TG	GG	TG	GG	TG	GG	GG	TT	GG	TG	TG	GG	TG	GG
SHRSPaS003809	3	66080955	T	-	TC	TT	TT	TT	TT	TT	TT	TT	TT	TT	TT	TT	TT	TT	TT	TC	TT	TT	TC	TT	TT	TT	TT	TT	TT	TT	TT	TC	TT	TT	TT	TC	TT	TT	TT	TT	TT	TT	CC	TT	TT	TT	TT	TT	TT
SHRSPaS003962	3	66131118	T	+	TC	TT	TT	TC	TT	TT	TT	TT	TT	TT	TT	TT	TT	TT	TT	TC	TC	TT	TT	TT	TC	TT	TT	TT	TC	TC	TT	TT	TC	TT	TT	TC	TT	TT	TT	TT	TC	TT	TT	TT	TT	TT	TT	TT	TT
SHRSPaS005095	3	66174019	A	+	AA	AC	AA	AA	AC	CC	AA	AA	AA	AC	AC	CC	AA	AA	AA	AA	AA	AC	AA	CC	AA	AC	AC	AA	AC	AA	AC	AC	AA	AA	AA	AA	CC	AC	AA	AA	AC	AA	AA	AA	AC	AC	AC	AC	AA
SHRSPaS005704	3	66197649	G	-	GG	AA	AG	GG	AA	AA	AA	GG	AG	AA	AA	AA	AG	GG	AG	GG	AG	AG	AA	AA	GG	AA	AA	AA	AG	GG	AG	AG	GG	AA	AA	GG	AA	AG	AA	AA	AG	AA	GG	AG	AG	AG	AA	AA	AG
SHRSPaS003601	3	66592247	A	+	AG	AA	AA	AA	AA	AA	AA	AA	AA	AA	AA	AA	AA	AA	AG	AG	AA	AA	AA	AA	AA	AA	AA	AA	AA	AG	AA	AG	AA	AA	AA	AG	AA	AA	AA	AA	AA	AA	AG	AA	AA	AA	AA	AA	AA
SHRSPaS005397	3	66696466	G	+	GG	AG	AA	AG	AG	GG	GG	GG	AA	AG	GG	AG	AA	AG	GG	GG	AG	GG	AG	AG	AG	AG	AG	AG	AG	GG	AA	AG	AG	GG	AG	GG	AG	AG	AG	AG	AG	GG	GG	AA	GG	GG	AG	GG	AA
SHRSPaS004914	3	66789978	T	+	TT	TT	TT	TC	TT	TT	TT	TT	TT	TT	TT	TT	TT	TT	TT	TT	TT	TT	TT	TT	TC	TT	TT	TT	TC	TT	TT	TT	TC	TT	TT	TT	TT	TT	TT	TT	TC	TT	TT	TT	TT	TT	TT	TT	TT
SHRSPaS003758	3	67130654	G	+	AG	AG	GG	GG	AG	AG	AG	AA	GG	AG	AG	GG	GG	AG	AG	AG	GG	AG	AG	GG	GG	AG	GG	AA	GG	GG	GG	AG	GG	AA	AG	AG	GG	AG	GG	AG	GG	GG	AG	GG	AG	AG	AG	AG	GG
SHRSPaS004863	3	68525373	G	-	AA	AA	AA	AA	AA	AA	AA	AA	AA	AA	AA	AA	AA	AA	AA	AA	AA	AA	AA	AA	AG	AA	AA	AA	AG	AA	AA	AA	AA	AA	AA	AA	AA	AA	AA	AA	AG	AA	AA	AA	AA	AA	AA	AA	AA
SHRSPaS003237	3	68545248	T	-	CC	CC	CC	CC	CC	CC	CC	CC	CC	CC	CC	CC	CC	CC	CC	CC	CC	CC	CC	CC	TC	CC	CC	CC	TC	CC	CC	CC	CC	CC	CC	CC	CC	CC	CC	CC	TC	CC	CC	CC	CC	CC	CC	CC	CC
SHRSPaS002993	3	68608514	C	-	TT	CC	TC	CC	CC	CC	CC	TT	TC	CC	CC	CC	TC	TC	TT	TT	CC	TC	CC	CC	TC	TC	CC	CC	CC	TC	TC	TC	CC	TC	CC	TT	CC	TC	TC	CC	CC	CC	TC	TC	TC	TC	CC	CC	TC
SHRSPaS005354	3	68629000	C	-	CC	TT	TC	CC	TT	TC	TC	CC	TC	TT	CC	TC	CC	CC	CC	CC	TC	TC	TT	TC	CC	CC	TT	CC	CC	CC	CC	TC	CC	CC	TC	CC	TT	TC	CC	CC	CC	CC	CC	TC	TC	TC	TC	TC	TC
SHRSPaS001060	3	68899102	A	+	AA	AA	AG	AA	AA	AA	AG	AA	AA	AA	AA	AA	AG	AG	AA	NN	AA	AA	AA	AA	AG	AG	AA	AA	AA	AA	AG	AA	AA	AA	AA	AA	AA	AA	AA	AA	AA	AA	AA	AG	AG	AG	AA	AA	AG
SHRSPaS002261	3	68941179	G	+	GG	GG	AG	AG	GG	AG	GG	GG	GG	GG	AA	GG	AG	AA	GG	GG	GG	GG	GG	GG	AG	GG	GG	AA	GG	GG	AG	GG	AG	AG	GG	GG	GG	GG	GG	GG	GG	GG	GG	AG	AG	AG	GG	AG	AG
SHRSPaS004719	3	69039744	C	-	TC	CC	CC	CC	CC	CC	CC	TT	CC	CC	CC	CC	CC	CC	CC	TC	CC	TC	TC	CC	CC	TC	CC	TT	TC	CC	TC	CC	CC	TC	TC	TC	CC	CC	TC	CC	TC	CC	TT	CC	CC	CC	TC	CC	CC
SHRSPaS006816	3	69151510	A	-	AA	AG	AG	AA	GG	AG	AG	AA	AG	AA	AA	AA	AA	AA	AA	AA	AG	AA	AA	AA	AA	AA	AA	AA	AA	AA	AA	AA	AA	AA	AA	AA	AA	AG	AA	AA	AA	AA	AA	AA	AG	AG	AA	AG	AA
SHRSPaS004784	3	69151640	C	-	CC	CC	CC	TC	CC	TC	CC	CC	CC	CC	TC	CC	CC	TC	CC	CC	CC	CC	CC	CC	CC	CC	CC	CC	CC	CC	CC	CC	TC	CC	CC	CC	CC	CC	CC	CC	CC	CC	CC	CC	TC	TC	CC	CC	CC
SHRSPaS002147	3	69231749	T	+	TC	TC	CC	TC	CC	CC	CC	CC	CC	TT	CC	TC	TC	CC	CC	TC	TC	CC	TC	TC	TC	CC	TT	CC	TC	TC	CC	TT	TC	CC	CC	TC	TT	CC	CC	CC	TC	CC	CC	TC	CC	CC	TC	CC	TC
SHRSPaS002788	3	69301105	C	-	TC	TC	TC	TC	TC	TC	TC	CC	TC	TT	TC	TT	TT	TT	TC	TC	TC	TC	TC	TT	TC	TC	TT	TT	TC	CC	TC	TC	TC	TT	TC	TC	TT	TC	TC	TC	TC	TC	TT	TC	TC	TC	TC	TC	TC
SHRSPaS005303	3	69413001	C	-	TC	TT	TT	CC	TT	TC	TT	TT	TT	TT	TC	TT	TT	TC	TT	TC	TC	TT	TT	TT	TC	TT	TT	TT	TC	TC	TT	TC	CC	TC	TT	TC	TT	TT	TC	CC	TC	CC	TT	TT	TT	TT	TT	TT	TT
SHRSPaS003085	3	69439709	T	-	TC	CC	CC	TC	CC	CC	CC	CC	CC	CC	CC	CC	CC	CC	CC	TC	CC	CC	CC	CC	TC	CC	CC	CC	TC	CC	CC	TC	TC	CC	CC	TC	CC	CC	CC	CC	TC	CC	TC	CC	CC	CC	CC	CC	CC
SHRSPaS004371	3	69763475	A	+	AG	GG	GG	AG	GG	GG	GG	GG	GG	GG	GG	GG	GG	GG	GG	AG	AG	GG	GG	GG	AG	GG	GG	GG	AG	AG	GG	AG	AG	GG	GG	AG	GG	GG	GG	GG	AG	GG	GG	GG	GG	GG	GG	GG	GG
SHRSPaS004124	3	69772501	T	-	TT	TT	TT	TT	TT	TT	TT	TT	TT	TT	TT	TT	TT	TT	TT	TT	TC	TT	TT	TT	TC	TT	TT	TT	TC	TC	TT	TC	TT	TT	TT	TT	TT	TT	TT	TT	TC	TT	TT	TT	TT	TT	TT	TT	TT
SHRSPaS003074	3	69952239	G	+	GG	GG	GG	AG	GG	GG	GG	GG	GG	GG	GG	GG	GG	GG	GG	GG	AG	GG	GG	GG	AG	GG	GG	GG	AG	GG	GG	AG	AG	GG	GG	GG	GG	GG	GG	GG	AG	GG	GG	GG	GG	GG	GG	GG	GG
SHRSPaS005199	3	69997267	T	+	TT	TC	TT	TT	TT	TC	TT	CC	TT	CC	TC	CC	TC	TT	TT	TT	TC	TC	TC	CC	TT	TC	CC	TT	TC	TT	TC	TC	TT	TC	TC	TT	CC	TT	TC	TC	TC	TC	TT	TC	TT	TT	CC	TC	TC
SHRSPaS003983	3	70027057	T	-	TG	TT	TT	TG	TT	TT	TT	TT	TT	TT	TT	TT	TT	TT	TT	TG	TG	TT	TT	TT	TG	TT	TT	TT	TG	TG	TT	TG	TG	TT	TT	TG	TT	TT	TT	TT	TG	TT	TT	TT	TT	TT	TT	TT	TT
SHRSPaS001441	3	70515451	G	+	AG	AG	AG	AG	AA	AG	AA	GG	AG	GG	AG	GG	GG	AG	GG	AG	AG	GG	GG	GG	GG	AG	GG	GG	GG	AG	GG	AG	AG	GG	GG	AG	GG	AA	GG	GG	GG	GG	AG	GG	AG	AG	AG	AA	GG
SHRSPaS005144	3	70546124	G	+	GG	AG	AG	AG	AA	AG	AA	GG	AG	GG	AG	GG	GG	AG	GG	GG	NN	GG	GG	GG	GG	AG	GG	GG	GG	GG	GG	NN	AG	GG	GG	GG	GG	AG	GG	GG	GG	GG	GG	GG	AG	AG	AG	AG	GG
SHRSPaS005845	3	70620690	G	+	GG	AG	GG	GG	GG	GG	GG	AA	GG	AA	GG	AG	AG	GG	GG	GG	GG	GG	AA	AG	GG	GG	AG	AG	AG	GG	AG	GG	GG	AG	AG	GG	AA	GG	AG	GG	AG	AG	GG	AG	GG	GG	AG	GG	AG
SHRSPaS003682	3	70623906	A	-	AG	AA	AA	AA	AA	AA	AA	AA	AA	AA	AA	AA	AA	AA	AA	AG	AG	AA	AA	AA	AA	AA	AA	AA	AA	AA	AA	AG	AA	AA	AA	AG	AA	AA	AA	AA	AA	AA	AA	AA	AA	AA	AA	AA	AA
SHRSPaS005521	3	70665432	A	+	GG	AG	AA	GG	AA	AG	AG	GG	AG	GG	AG	GG	AG	AG	AG	GG	AG	AG	GG	GG	AG	GG	GG	GG	GG	GG	AG	AG	GG	GG	GG	GG	GG	AG	GG	GG	GG	GG	GG	AG	AG	AG	AG	AG	AG
SHRSPaS002237	3	70791882	G	-	TG	TG	TG	TG	TG	GG	TG	TT	TG	TT	GG	TG	GG	GG	TG	TG	TG	TG	TT	TG	TG	GG	GG	TT	TT	TG	TG	TG	TG	TT	TG	TG	GG	GG	TG	TT	TT	TT	TG	TG	GG	GG	TT	GG	TG
SHRSPaS003284	3	70873305	C	+	TT	TT	TT	TT	TT	TT	TT	TT	TC	TT	TC	TT	TT	TT	TT	TT	TT	TT	TT	TT	TT	TT	TT	TT	TT	TC	TT	TT	TT	TT	TC	TT	TT	TT	TC	TT	TT	TT	TT	TT	TT	TT	TT	TC	TT
SHRSPaS003192	3	71118472	T	+	TC	TT	TT	TT	TT	TT	TT	TT	TT	TT	TT	TT	TT	TT	TT	TC	TT	TT	TT	TT	TT	TT	TT	TT	TT	TT	TT	TT	TT	TT	TT	TC	TT	TT	TT	TT	TT	TT	TT	TT	TT	TT	TT	TT	TT
SHRSPaS002996	3	71130605	G	+	AG	AG	GG	GG	GG	GG	AG	GG	GG	AA	GG	AG	AG	GG	AG	AG	GG	GG	AA	AG	GG	AG	GG	AA	AG	GG	AG	GG	GG	AA	GG	AG	GG	GG	GG	AA	AG	AA	AA	AG	GG	GG	AG	GG	AG
SHRSPaS004683	3	71240640	G	-	AA	AA	AA	AA	AA	AA	AA	AA	AA	AA	AG	AA	AA	AA	AG	AA	AA	AA	AA	AA	AG	AA	AA	AA	AA	AG	AA	AA	AA	AA	AG	AA	AA	AA	AA	AA	AA	AA	AA	AG	AA	AA	AA	AG	AG
SHRSPaS004265	3	71408791	G	+	AG	AA	GG	GG	AG	AG	AG	AA	GG	AA	GG	AG	AG	GG	GG	AG	AG	AG	AA	AG	AA	AG	AA	AA	AA	AG	AG	AA	GG	AA	AG	AG	AA	AG	AG	AA	AA	AA	AG	AA	AG	AG	AG	AG	AA
SHRSPaS004121	3	71482083	T	-	TG	TT	TT	TT	TT	TT	TT	TT	TT	TT	TT	TT	TT	TT	TT	TG	TT	TT	TT	TT	TG	TT	TT	TT	TG	TT	TT	TG	TT	TT	TT	TG	TT	TT	TT	TT	TG	TT	TT	TT	TT	TT	TT	TT	TT
SHRSPaS001823	3	71574874	A	+	AG	AG	AA	AA	AA	AA	AG	AA	AA	GG	AA	GG	AG	AA	AA	AG	AG	AA	AG	AG	AG	GG	GG	AA	GG	AG	AG	AG	AA	GG	AG	AG	GG	AA	AG	AG	GG	AA	AG	AG	AA	AA	AG	AA	AG
SHRSPaS002506	3	71594359	C	+	TT	TC	TC	CC	TT	TT	TT	TT	TT	CC	TC	TT	TT	CC	TC	TT	TT	TC	TT	TT	TC	TT	TT	CC	TC	TT	TT	TT	CC	CC	CC	TT	TT	TT	TT	TC	TC	TT	TT	CC	TC	TC	TC	TT	CC
SHRSPaS001984	3	71749854	C	-	TC	TC	CC	CC	CC	TC	CC	CC	CC	TT	CC	TC	TC	CC	CC	TC	TC	CC	TT	CC	TC	CC	TT	TC	TT	TC	CC	TC	CC	TT	CC	TC	TT	CC	TC	TC	TT	CC	TC	TC	CC	CC	TC	CC	TC
SHRSPaS003394	3	71758174	C	+	TC	CC	CC	CC	CC	CC	CC	CC	CC	CC	CC	CC	CC	CC	CC	TC	TC	CC	CC	CC	TC	CC	CC	CC	TC	CC	CC	TC	CC	CC	CC	TC	CC	CC	CC	CC	TC	CC	CC	CC	CC	CC	CC	CC	CC
SHRSPaS005722	3	71765449	T	+	TT	TC	TT	TT	TT	TT	TT	TT	TT	CC	TT	TC	TT	TT	TT	TT	TT	TT	TC	TC	TT	TC	TT	TC	TC	TT	TT	TT	TT	TC	TT	TT	TT	TT	TT	CC	TC	CC	TT	TC	TT	TT	TC	TT	TC
SHRSPaS005766	3	71867739	A	-	AA	AG	AG	GG	AG	AG	AG	AA	AA	AA	AA	AA	AA	GG	GG	AA	AA	AA	AG	AA	AG	AG	AA	AA	AA	AA	AA	AG	GG	AA	AA	AA	AA	GG	AA	AA	AA	AA	AG	AG	GG	GG	AA	GG	AG
SHRSPaS001725	3	71953402	C	+	TC	TC	TC	CC	TC	CC	TC	TT	TC	TT	CC	TT	TC	CC	CC	TC	TT	CC	TT	TT	TC	TC	TT	TT	TT	TC	TC	TC	CC	TT	TC	TC	TT	CC	TT	TT	TT	TT	TC	TC	CC	CC	TT	TC	TC
SHRSPaS001325	3	72091678	G	+	AG	GG	AG	GG	AG	AG	AA	AA	AA	GG	GG	AG	AG	GG	AG	AG	AA	AA	AA	AG	AG	AG	AA	AA	AG	AG	AG	AG	GG	AA	AG	AG	AA	AG	AA	AA	AG	AA	AG	AG	GG	GG	AG	AG	AG
SHRSPaS005891	3	72791771	A	-	AA	AG	AA	AA	AA	AA	AA	AA	AA	GG	AA	AG	AA	AA	AA	AA	AA	AA	AA	AG	AA	AG	NN	AA	AG	AA	AA	AA	AA	AA	AA	AA	NN	AA	AA	AA	AG	AA	AA	AA	AA	AA	AG	AA	AA
SHRSPaS002180	3	73039046	C	-	TC	TC	TC	TT	CC	TC	TC	CC	TC	TT	TC	TC	TC	TT	TT	TC	CC	CC	CC	TC	TC	TT	CC	CC	TC	TC	TC	CC	TT	CC	TC	TC	CC	TC	TC	CC	TC	CC	TC	TC	TC	TC	TT	CC	TC
SHRSPaS001492	3	73128779	C	-	AC	AC	AA	AA	AC	AC	AA	AA	AA	AA	AA	AA	AA	AA	AA	AC	AC	AA	AC	AA	AC	AA	AA	AA	AC	AC	AA	CC	AA	AA	AA	AC	AA	AC	AA	AC	AC	AA	AC	AA	AC	AC	AA	AC	AA
SHRSPaS004704	3	73212384	A	-	GG	GG	GG	GG	GG	GG	GG	GG	GG	GG	GG	GG	GG	GG	GG	GG	GG	GG	GG	GG	AG	GG	GG	GG	AG	GG	GG	AG	GG	GG	GG	GG	GG	GG	GG	AG	AG	GG	GG	GG	GG	GG	GG	GG	GG
SHRSPaS006767	3	73212721	A	-	AA	AA	AG	AA	AG	AA	AG	AA	AG	AA	AA	GG	AG	AA	AA	AA	AG	AA	AA	GG	AA	AG	GG	GG	AA	AA	AG	AA	AA	GG	AG	AA	GG	AA	AG	AG	AA	GG	AA	AG	AA	AA	AA	AA	AG
SHRSPaS003794	3	73309487	G	-	AG	AG	AG	AA	AG	AG	GG	GG	GG	GG	AG	GG	GG	AG	AG	AG	GG	GG	AG	GG	GG	GG	GG	GG	GG	AG	GG	AG	AA	GG	GG	AG	GG	AG	AG	GG	GG	GG	AG	GG	AG	AG	GG	AG	GG
SHRSPaS003798	3	73359235	A	-	AG	AA	AG	AA	AG	AA	GG	GG	AG	AA	AG	GG	AA	AA	AA	AG	GG	AG	AA	GG	AA	GG	AA	GG	AA	AG	AG	AG	AA	GG	GG	AG	AA	AA	AG	GG	AA	GG	AG	AG	AG	AG	AA	AG	AG
SHRSPaS006108	3	73359935	C	-	AC	CC	AC	CC	AC	CC	AC	CC	AC	CC	CC	AA	CC	CC	CC	AC	AA	CC	CC	AA	CC	AC	CC	CC	CC	AC	AC	CC	CC	CC	AC	AC	CC	CC	AC	CC	CC	CC	CC	AC	CC	CC	CC	CC	AC
SHRSPaS002754	3	73365272	C	-	TC	CC	TC	TT	CC	TC	CC	CC	TC	CC	CC	CC	CC	TC	TT	TC	CC	TC	CC	CC	TC	CC	CC	CC	CC	CC	CC	CC	TT	CC	CC	TC	CC	TC	CC	CC	CC	CC	TC	TC	CC	CC	CC	CC	TC
SHRSPaS001045	3	73374750	T	-	TG	TT	TG	GG	TT	TG	TT	TT	TG	TT	TT	TT	TT	TG	GG	TG	TT	TG	TT	TT	TG	TT	TT	TT	TT	TT	TT	TT	GG	TT	TT	TG	TT	TG	TT	TT	TT	TT	TG	TG	TT	TT	TT	TT	TG
SHRSPaS001481	3	73504972	C	-	CC	CC	TC	TT	CC	CC	CC	CC	CC	CC	CC	CC	CC	TC	CC	CC	CC	CC	CC	CC	CC	CC	CC	CC	CC	CC	CC	CC	TT	CC	CC	CC	CC	CC	CC	CC	CC	CC	CC	CC	CC	CC	CC	CC	CC
SHRSPaS003059	3	73676790	T	+	TC	TC	TC	TT	TT	TT	TC	CC	TC	CC	TC	TC	TT	TT	TT	TC	TC	TC	TC	TC	TT	TT	TT	CC	TC	TT	TC	TT	TT	TC	TT	TC	TT	TT	TC	TT	TC	CC	TC	TC	TT	TT	CC	TT	TC
SHRSPaS005474	3	73715730	T	+	TT	TG	TG	TT	TT	TT	TG	TT	TT	GG	TT	TG	TT	TT	TT	TT	TG	TT	TG	TG	TT	TT	TT	TT	TG	TT	TG	TT	TT	TT	TT	TT	TT	TT	TG	TT	TG	TT	TT	TG	TT	TT	GG	TT	TG
SHRSPaS004988	3	74093399	T	+	TG	GG	GG	GG	GG	GG	GG	GG	GG	GG	GG	GG	GG	GG	GG	TG	TG	GG	GG	GG	TG	GG	GG	GG	TG	TG	GG	TG	GG	GG	GG	TG	GG	GG	GG	TG	TG	GG	GG	GG	GG	GG	GG	GG	GG
SHRSPaS002612	3	74119198	G	+	AG	GG	AG	AA	GG	GG	AG	GG	AG	GG	GG	GG	AG	AA	AA	AG	GG	AG	GG	GG	AG	AG	GG	GG	GG	AG	AG	GG	AA	GG	AG	AG	GG	AG	GG	GG	GG	GG	AG	AG	AG	AG	GG	GG	AG
SHRSPaS002960	3	74291489	A	+	AG	AG	AA	AA	GG	AG	AG	AA	GG	AA	AG	AA	GG	AA	AG	AG	AA	AG	AG	AA	AG	AG	AG	GG	AA	AG	AG	AG	AA	AG	GG	AG	AA	AG	AG	AA	AA	GG	GG	AG	GG	GG	AA	GG	AG
SHRSPaS006624	3	74443426	C	-	CC	CC	TC	CC	CC	CC	NN	CC	CC	CC	CC	NN	CC	CC	CC	CC	NN	CC	CC	NN	CC	CC	CC	CC	CC	CC	NN	CC	CC	CC	CC	CC	CC	CC	NN	NN	CC	NN	CC	NN	CC	CC	CC	CC	NN
SHRSPaS004528	3	74443575	G	-	AG	GG	GG	GG	GG	GG	GG	GG	GG	GG	GG	GG	GG	GG	GG	AG	AG	GG	GG	GG	GG	GG	GG	GG	GG	AG	GG	AG	GG	GG	GG	AG	GG	GG	GG	GG	GG	AG	GG	GG	GG	GG	GG	GG	GG
SHRSPaS006758	3	74510520	C	-	CC	TC	CC	CC	TC	CC	CC	CC	TT	TT	TC	CC	TC	CC	TT	CC	CC	TT	TT	CC	TC	CC	CC	TT	TC	CC	CC	CC	CC	TT	TC	CC	TT	TC	CC	TT	TC	TC	CC	TC	CC	CC	TT	TC	TC
SHRSPaS002099	3	74600691	A	-	AG	GG	AG	AA	GG	GG	GG	GG	AG	GG	GG	GG	AG	AG	GG	AG	GG	AG	AG	GG	AG	GG	GG	GG	AG	GG	AG	AG	AA	GG	AG	AG	GG	GG	AG	GG	AG	AG	GG	GG	GG	GG	GG	GG	GG
SHRSPaS003481	3	74613471	G	-	TG	GG	GG	GG	GG	GG	GG	TT	GG	GG	TG	GG	GG	GG	GG	TG	GG	GG	GG	GG	GG	GG	GG	GG	GG	TG	GG	GG	GG	GG	GG	TG	GG	GG	GG	GG	GG	GG	TG	GG	TG	TG	GG	GG	GG
SHRSPaS005868	3	74619479	G	-	GG	AA	AG	GG	AG	AG	AG	GG	AG	AA	AG	AA	GG	GG	GG	GG	AG	AG	GG	AA	GG	AG	AA	AA	AG	GG	AG	AG	GG	AA	GG	GG	AA	AG	AG	AA	AG	AG	GG	AG	AG	AG	AA	AA	AG
SHRSPaS004778	3	74817551	C	+	AC	AA	AA	AC	AA	AA	AA	AA	AA	AA	AA	AA	AC	AA	AC	AC	AA	AA	AA	AA	CC	AA	AA	AA	AC	AA	AC	AA	AC	AA	AA	AC	AA	AC	AC	AA	AC	AA	AC	AC	AA	AA	AA	AA	AC
SHRSPaS003080	3	74905518	G	-	AG	GG	GG	GG	GG	AG	GG	GG	GG	GG	GG	AG	GG	GG	GG	AG	GG	GG	GG	AG	GG	AG	GG	GG	GG	GG	GG	AG	GG	GG	GG	AG	GG	GG	GG	GG	GG	GG	GG	GG	AG	AG	GG	GG	GG
SHRSPaS004189	3	74923268	A	-	AG	AA	AA	AA	AA	AA	AA	GG	AA	AA	AA	AA	AA	AA	AA	AG	AA	AA	AA	AA	AA	AA	AA	GG	AA	AA	AA	AG	AA	GG	AA	AG	AA	AA	AA	AA	AA	AG	AA	AA	AA	AA	AA	AA	AA
SHRSPaS006372	3	74923560	C	-	CC	TC	TC	CC	CC	CC	TC	CC	CC	TT	CC	TC	CC	CC	CC	CC	TC	CC	TC	TC	CC	CC	CC	CC	TC	CC	TC	CC	CC	CC	CC	CC	CC	CC	TC	CC	TC	CC	CC	TC	CC	CC	TT	CC	TC
SHRSPaS001680	3	74967151	A	-	AA	AA	AG	AG	AA	AG	AA	AA	AG	AA	AA	AA	AA	AG	AA	AA	AA	AA	AA	AA	AA	AA	AA	AA	AA	AG	AA	AA	AG	AA	AA	AA	AA	AA	AA	AA	AA	AA	AA	AA	AA	AA	AA	AA	AA
SHRSPaS003233	3	74985381	A	+	AC	AA	AA	AA	AA	AA	AA	AA	AA	AA	AA	AA	AA	AA	AA	AC	AC	AA	AA	AA	AA	AA	AA	AA	AA	AC	AA	AC	AA	AA	AA	AC	AA	AA	AA	AA	AA	AC	AA	AA	AA	AA	AA	AA	AA
SHRSPaS005388	3	74987089	T	+	TT	CC	TC	TT	TC	TC	TC	TT	TT	CC	TT	TC	TT	TT	TT	TT	TC	TC	TC	TC	TC	TT	TC	CC	TC	TT	TC	TC	TT	CC	TT	TT	CC	TC	TC	TC	TC	TC	TT	CC	TC	TC	CC	TC	CC
SHRSPaS002681	3	75000561	A	-	AA	AA	AG	AG	AA	AG	AA	AA	AG	AA	AA	AA	AA	AG	AA	AA	AA	AA	AA	AA	AA	AA	AA	AA	AA	AG	AA	AA	AG	AA	AA	AA	AA	AA	AA	AA	AA	AA	AA	AA	AA	AA	AA	AA	AA
SHRSPaS002111	3	75117556	A	+	AA	AA	AG	AG	AA	AA	AA	AA	AG	AA	AA	AA	AG	AG	AA	AA	AA	AA	AG	AA	AA	AA	AA	AG	AA	AA	AG	AA	AG	AA	AA	AA	AA	AA	AA	AA	AA	AA	AA	AA	AA	AA	AA	AA	AA
SHRSPaS004721	3	75203046	C	+	TC	TT	TT	TC	TT	TC	TC	CC	TT	TT	TT	TC	TT	TC	CC	TC	TT	TC	TT	TC	CC	CC	TT	TT	TC	TC	TT	TT	TC	TT	TC	TC	TT	TC	TC	TT	TC	TT	TC	TC	TC	TC	TT	TC	TC
SHRSPaS001937	3	75225928	T	-	TC	CC	TC	TC	CC	CC	CC	CC	TC	CC	CC	CC	TC	TC	TT	TC	CC	CC	CC	CC	TC	CC	CC	CC	TC	CC	TC	TC	TC	CC	CC	TC	CC	TC	TC	CC	TC	TC	CC	CC	TC	TC	CC	TC	CC
SHRSPaS001452	3	75248418	C	-	CC	CC	TC	TC	CC	CC	CC	CC	TC	CC	CC	CC	TC	TC	CC	CC	CC	CC	CC	CC	CC	CC	CC	CC	CC	CC	TC	CC	TC	CC	CC	CC	CC	CC	CC	CC	CC	CC	CC	CC	CC	CC	CC	CC	CC
SHRSPaS003930	3	75308447	A	+	AG	AA	GG	GG	AA	AG	GG	GG	AG	AA	AA	AG	AG	GG	AG	AG	AG	AG	AA	AG	AG	AG	AA	AA	AA	AG	GG	AG	GG	AA	AG	AG	AA	AG	GG	AA	AA	AA	GG	GG	AG	AG	AG	AG	GG
SHRSPaS001074	3	75382802	C	-	TT	TT	TC	TT	TT	TT	TC	TT	TT	TT	TT	TC	TT	TT	TT	TT	TC	TT	TT	TC	TC	TT	TT	TT	TC	TT	TC	TC	TT	TT	TT	TT	TT	TT	TC	TT	TC	TT	TT	TC	TT	TT	TC	TT	TC
SHRSPaS005071	3	75539770	G	-	GG	GG	AG	AA	GG	GG	GG	GG	GG	GG	GG	GG	AG	AG	GG	GG	GG	GG	GG	GG	GG	GG	GG	GG	GG	GG	AG	GG	AA	GG	AG	GG	GG	GG	GG	GG	GG	GG	GG	GG	GG	GG	GG	GG	GG
SHRSPaS002410	3	75556021	T	+	TC	CC	TC	TT	CC	TC	TC	CC	TC	CC	CC	CC	TC	TT	TT	TC	TC	CC	CC	CC	TT	TC	CC	CC	TC	TT	TC	TC	TT	CC	TC	TC	CC	TC	TC	CC	TC	TC	TC	TC	CC	CC	CC	TC	TC
SHRSPaS003988	3	75665047	T	+	CC	CC	CC	CC	CC	CC	CC	CC	CC	CC	CC	CC	CC	CC	CC	CC	TC	CC	CC	CC	TC	CC	CC	CC	TC	TC	CC	CC	CC	CC	CC	CC	CC	CC	CC	CC	TC	CC	CC	CC	CC	CC	CC	CC	CC
SHRSPaS004034	3	75829683	A	+	AA	AA	AA	AA	AA	AA	AA	AA	AA	AA	AA	AA	AA	AA	AA	AA	AA	AA	AA	AA	AA	AA	AA	AA	AA	AA	AA	AA	AA	AA	AA	AA	AA	AA	AA	AA	AA	AA	AA	AA	AA	AA	AA	AA	AA
SHRSPaS003724	3	75833856	A	+	AA	AA	AA	AA	AA	AA	AA	AA	AA	AA	AA	AA	AA	AA	AA	AA	AA	AA	AA	AA	AA	AA	AA	AA	AA	AA	AA	AA	AA	AA	AA	AA	AA	AA	AA	AA	AA	AA	AG	AA	AA	AA	AA	AA	AA
SHRSPaS001067	3	75844080	C	+	TC	CC	TC	TT	TC	CC	TC	CC	TT	CC	CC	CC	TT	TT	TT	TC	CC	TC	TC	CC	TC	TC	TT	CC	CC	TC	TC	TC	TT	CC	TT	TC	TT	TC	TC	CC	CC	CC	TT	TC	CC	CC	TC	TC	TC
SHRSPaS004187	3	75896334	T	-	TC	CC	CC	CC	CC	CC	CC	CC	CC	CC	CC	CC	CC	CC	CC	TC	TC	CC	CC	CC	TC	CC	CC	CC	TC	TC	CC	TC	CC	CC	CC	TC	CC	CC	CC	CC	TC	TC	CC	CC	CC	CC	CC	CC	CC
SHRSPaS006569	3	76155013	A	-	AA	AA	AG	AA	AA	AA	AG	AA	AA	AA	AA	AG	AA	AA	AA	AA	AG	AA	AA	GG	AA	AG	AA	GG	AA	AA	AG	AA	AA	AG	AA	AA	AA	AA	AG	AG	AA	AA	AA	AA	AA	AA	AG	AA	AA
SHRSPaS004456	3	76155357	C	-	TT	TT	TT	TT	TT	TT	TT	TT	TT	TT	TT	TT	TT	TT	TT	NN	TT	TT	TT	TT	TC	TT	TT	TT	TC	TC	TT	TC	TT	TT	TT	TT	TT	TT	TT	TT	TC	TT	TT	TT	TT	TT	TT	TT	TT
SHRSPaS006161	3	76286747	G	-	GG	TG	GG	GG	TT	TG	GG	GG	TG	GG	GG	TG	TG	GG	GG	GG	GG	TG	TG	GG	GG	GG	TT	GG	TG	GG	GG	TG	GG	GG	TG	GG	TT	TG	GG	TT	TG	TG	GG	TG	TG	TG	TG	TG	TG
SHRSPaS006039	3	76456799	C	-	CC	AC	CC	CC	AA	AC	CC	CC	AC	CC	CC	AC	AC	CC	CC	CC	AC	CC	AA	AC	CC	AC	AA	CC	AC	CC	CC	AC	CC	AC	AC	CC	AA	AC	CC	CC	AC	CC	CC	AC	AC	AC	AC	AC	AC
SHRSPaS004088	3	76595483	G	-	TG	GG	GG	GG	GG	GG	GG	GG	GG	GG	GG	GG	GG	GG	GG	TG	GG	GG	GG	GG	GG	GG	GG	GG	GG	GG	GG	TG	GG	GG	GG	TG	GG	GG	GG	GG	GG	GG	TG	GG	GG	GG	GG	GG	GG
SHRSPaS001632	3	76683786	T	+	TC	TT	TC	CC	TT	TT	TC	TT	TC	TT	TT	TT	TC	CC	TC	TC	TT	TT	TT	TT	TC	TC	TT	TT	TT	TC	TC	TT	CC	TT	TC	TC	TT	TC	TC	TT	TT	TT	CC	TC	TC	TC	TT	TC	TC
SHRSPaS005423	3	76768336	T	-	TT	CC	TC	TT	CC	TC	TC	CC	TC	CC	TT	CC	TC	TT	TT	TT	TC	CC	CC	CC	TT	TC	CC	CC	TC	TT	TC	TC	TT	TC	TC	TT	CC	TC	TC	CC	TC	CC	TT	TC	TC	TC	CC	TC	TC
SHRSPaS001793	3	76927140	G	-	GG	GG	AG	AG	GG	GG	GG	GG	GG	GG	GG	GG	GG	AG	GG	GG	GG	GG	GG	GG	GG	GG	GG	GG	GG	GG	GG	GG	AG	GG	GG	GG	GG	GG	GG	GG	GG	GG	GG	GG	GG	GG	GG	GG	GG
SHRSPaS005262	3	77315344	T	+	TT	TG	TG	TT	TG	TG	TT	TT	TG	TG	TT	GG	TG	TT	TT	TT	TG	TT	TG	TT	TT	TT	TG	GG	TT	TT	TT	TG	TT	TG	TG	TT	TT	TT	TT	GG	TT	GG	TT	TG	TT	TT	TT	TT	TG
SHRSPaS002726	3	77360764	T	+	TG	TT	TG	GG	TT	TT	TG	TT	TG	TT	GG	TT	TG	GG	GG	TG	TT	TT	TT	TT	TG	TG	TT	TT	TT	TG	TG	TT	GG	TT	TG	TG	TT	TG	TG	TT	TT	TT	TG	TG	TG	TG	TT	TG	TG
SHRSPaS001211	3	77365417	T	+	TC	TC	CC	CC	TC	TT	CC	TT	CC	CC	CC	CC	CC	CC	CC	TC	TC	TT	TC	CC	TC	CC	CC	TC	TT	TC	CC	TC	CC	CC	CC	TC	CC	TC	CC	TT	TT	TC	CC	CC	TC	TC	CC	TC	CC
SHRSPaS004076	3	77426046	C	+	AC	CC	AC	AA	CC	CC	AC	CC	AC	CC	CC	CC	AC	AA	AA	AC	CC	CC	CC	CC	AC	AC	CC	CC	CC	AC	AC	CC	AA	CC	AC	AC	CC	AC	AC	CC	CC	CC	AC	AC	AC	AC	CC	AC	AC
SHRSPaS006290	3	77426222	A	+	AA	GG	AG	AA	GG	GG	AG	AA	AG	GG	GG	GG	AG	AA	AA	AA	AG	AG	GG	GG	AA	AG	GG	GG	AG	AA	AG	AG	AA	GG	AG	AA	GG	AG	AG	GG	AG	GG	AA	AG	AG	AG	GG	AG	AG
SHRSPaS003372	3	77496882	G	+	TG	TT	TT	TT	TT	TT	TT	TT	TT	TT	TT	TT	TT	TT	TT	TG	TG	TT	TT	TT	TG	TT	TT	TT	TG	TG	TT	TG	TT	TT	TT	TG	TT	TT	TT	TT	TG	TT	TT	TT	TT	TT	TT	TT	TT
SHRSPaS003236	3	77509306	T	+	TC	CC	CC	CC	CC	CC	CC	CC	CC	CC	CC	CC	CC	CC	CC	TC	TC	CC	CC	CC	TC	CC	CC	CC	TC	TC	CC	CC	CC	CC	CC	TC	CC	CC	CC	CC	TC	CC	CC	CC	CC	CC	CC	CC	CC
SHRSPaS001245	3	77553460	A	-	AG	AA	AG	AG	AA	AA	AA	AA	AG	AA	AA	AA	AG	GG	AA	AG	AA	AA	AA	AA	AA	AA	AA	AA	AA	AA	AG	AA	AG	AA	AG	AG	AA	AG	AA	AA	AA	AA	AG	AG	AA	AA	AA	AA	AG
SHRSPaS001327	3	77594998	A	-	AG	AA	AG	AG	AA	AA	AA	AA	AG	AA	AA	AA	AA	GG	AA	AG	AA	AA	AA	AA	AG	AA	AA	AA	AA	AG	AA	AA	AG	AA	AA	AG	AA	AG	AA	AA	AA	AA	AG	AA	AA	AA	AA	AG	AA
SHRSPaS005910	3	77730457	C	-	CC	TT	TC	CC	TT	TT	TC	CC	TC	TT	CC	TT	TT	CC	CC	CC	TC	TC	TC	TC	CC	TC	TT	TC	TC	CC	TT	TC	CC	TT	TT	CC	TT	TC	TC	CC	TC	TC	CC	TT	TC	TC	TT	TC	TT
SHRSPaS004969	3	77807471	G	+	AG	GG	GG	GG	GG	GG	GG	GG	GG	GG	GG	GG	GG	GG	GG	AG	GG	GG	GG	GG	GG	GG	GG	GG	GG	GG	GG	GG	GG	GG	GG	AG	GG	GG	GG	GG	GG	GG	GG	GG	GG	GG	GG	GG	GG
SHRSPaS006953	3	77807691	G	+	GG	AA	AG	GG	AA	AA	AG	AA	AG	AA	GG	AA	AG	GG	GG	GG	AG	AA	AA	AG	GG	AG	AA	GG	AG	GG	AG	AG	GG	GG	AG	GG	AA	AG	AG	AG	AG	AG	GG	AG	AG	AG	AA	AG	AG
SHRSPaS006233	3	77814848	C	+	CC	TT	TC	CC	TT	TT	TC	CC	TC	TT	CC	TT	TC	CC	CC	CC	TC	TC	TT	TC	CC	TC	TT	CC	TC	CC	TC	TC	CC	CC	TC	CC	TT	TC	TC	CC	TC	CC	CC	TC	TC	TC	TT	TC	TC
SHRSPaS003959	3	77983859	A	+	AG	GG	GG	GG	GG	GG	GG	GG	GG	GG	GG	GG	GG	GG	GG	AG	AG	GG	GG	GG	AG	GG	GG	GG	AG	AG	GG	AG	GG	GG	GG	AG	GG	GG	GG	GG	AG	GG	GG	GG	GG	GG	GG	GG	GG
SHRSPaS001557	3	78066619	A	-	AG	AA	AG	GG	AA	AA	AA	AA	AG	AA	GG	AA	AA	GG	GG	AG	AA	AA	AA	AA	AG	AA	AA	AA	AA	AG	AA	AA	GG	AA	AA	AG	AA	AG	AA	AA	AA	AA	AG	AA	AA	AA	AA	AG	AA
SHRSPaS004738	3	78547887	G	+	AG	AA	AA	AA	AA	AA	AA	AA	AA	AA	AA	AA	AA	AA	AA	AG	AG	AA	AA	AA	AG	AA	AA	AA	AG	AG	AA	AG	AA	AA	AA	AG	AA	AA	AA	AA	AG	AA	AA	AA	AA	AA	AA	AA	AA
SHRSPaS001505	3	78637099	T	-	TC	TT	TC	CC	TT	TT	TC	TT	TC	TT	CC	TT	TC	CC	CC	TC	TT	TT	TT	TT	TC	TC	TT	TT	TT	TC	TC	TT	CC	TT	TT	TC	TT	TC	TC	TT	TT	TT	TC	TC	TC	TC	TT	TC	TC
SHRSPaS003725	3	78658691	C	+	CC	CC	CC	CC	CC	CC	CC	CC	CC	CC	CC	CC	CC	CC	TC	CC	CC	CC	CC	CC	CC	CC	CC	CC	CC	CC	CC	CC	CC	CC	TC	CC	CC	CC	CC	CC	CC	CC	CC	CC	CC	CC	CC	CC	CC
SHRSPaS003255	3	78689294	G	-	AG	AA	AA	AA	AA	AG	AG	GG	AA	AA	GG	AG	AG	AA	GG	AG	AG	AG	AA	AA	AG	AG	AA	AA	AG	AG	AG	AG	AA	GG	AG	AG	GG	AG	AA	AA	AG	AA	AG	AG	AA	AA	AG	AG	AG
SHRSPaS001386	3	78735570	A	-	AC	AA	AC	CC	AA	AA	AC	CC	AC	AA	AA	AA	AC	CC	CC	AC	AA	AC	AA	AA	AC	AC	AA	AC	AA	AC	AC	AA	CC	AC	AC	AC	AA	AC	AC	AA	AA	AA	CC	AC	AC	AC	AA	AC	AC
SHRSPaS002358	3	78767213	T	+	TT	TT	TC	TC	TT	TT	TC	TT	TT	TT	TT	TT	TC	CC	CC	TT	TT	TC	TT	TT	TT	TC	TT	TT	TT	TC	TC	TT	TC	TT	TC	TT	TT	TC	TC	TT	TT	TT	TT	TC	TT	TT	TT	TC	TC
SHRSPaS004889	3	78813528	G	-	AG	AA	AA	AA	AA	AA	AA	AA	AG	AA	AA	AA	AA	AA	AA	AG	AG	AA	AA	AA	AG	AA	AA	AA	AG	AG	AA	AG	AA	AA	AA	AG	AA	AA	AA	AA	AG	AA	AG	AA	AG	AG	AA	AA	AA
SHRSPaS003708	3	79212393	C	+	AC	CC	AC	AC	CC	CC	AC	CC	CC	AC	CC	CC	AC	AA	AA	AC	CC	CC	CC	CC	AC	AC	CC	CC	CC	AC	AC	CC	AC	CC	CC	AC	CC	CC	AC	CC	CC	CC	AC	AC	AC	AC	CC	AC	AC
SHRSPaS001349	3	79333375	T	-	TC	TT	TC	CC	TT	TT	TC	TT	TC	TC	TT	TT	TC	CC	CC	TC	TT	TC	TT	TT	TC	TC	TT	TT	TT	TC	TC	TT	CC	TT	TC	TC	TT	TC	TC	TT	TT	TT	TC	TC	TC	TC	TT	TC	TC
SHRSPaS006925	3	79931436	A	+	AA	AA	AG	AG	AA	AA	AA	AA	AA	AA	AA	AA	AA	AG	AA	AA	AA	AA	AA	AA	AA	AA	AA	AA	AA	AA	AA	AA	AG	AA	AG	AA	AA	AA	AG	AA	AA	AA	AA	AA	AA	AA	AA	AA	AA
SHRSPaS006565	3	79940587	T	+	TT	TT	TC	TC	TT	TT	TT	TT	TT	TT	TT	TT	TT	TC	TT	TT	TT	TT	TT	TT	TT	TT	TT	TT	TT	TT	TT	TT	TC	TT	TC	TT	TT	TT	TC	TT	TT	TT	TT	TT	TC	TC	TT	TT	TT
SHRSPaS005209	3	79954511	C	-	CC	TC	CC	CC	TC	TC	CC	CC	CC	CC	CC	CC	CC	CC	CC	CC	CC	CC	CC	TC	CC	CC	CC	CC	CC	CC	CC	CC	CC	CC	CC	CC	CC	TC	CC	CC	CC	CC	CC	CC	TC	TC	CC	TC	CC
SHRSPaS003149	3	79962227	A	-	AA	GG	AG	AG	GG	AG	GG	AA	AG	GG	GG	GG	GG	AG	AG	AA	GG	GG	GG	GG	AG	GG	GG	GG	AG	AG	GG	AG	AG	GG	AG	AA	GG	AG	AG	GG	AG	GG	AA	AG	AG	AG	GG	AG	AG
SHRSPaS006476	3	79987394	A	-	AA	AA	AG	AA	AA	AA	AA	AA	AA	AG	GG	GG	AA	AA	AA	AA	AG	AG	AA	AA	AA	AA	AG	AA	AA	AA	AA	AA	AA	AA	AA	AA	GG	AA	AA	AA	AA	AA	AA	AA	AA	AA	AG	AA	AA
SHRSPaS001570	3	80038523	G	+	AG	GG	AG	AA	GG	AG	AG	AA	AG	GG	GG	GG	AG	AA	AA	AG	GG	GG	GG	GG	AG	AG	GG	GG	GG	AG	GG	GG	AA	GG	AG	AG	GG	AG	AG	GG	GG	GG	AG	GG	AG	AG	GG	GG	GG
SHRSPaS006528	3	80050548	G	-	GG	AA	AG	GG	AA	AG	AG	GG	AG	AA	AA	AA	AG	GG	GG	GG	AA	AA	AA	AA	GG	AG	AA	AA	AG	GG	AA	AG	GG	AA	AG	GG	AA	AG	AG	AA	AG	AA	GG	AA	AG	AG	AA	AA	AA
SHRSPaS003161	3	80061128	C	+	TC	TT	TT	TT	TT	TT	TT	TT	TT	TT	TT	TT	TT	TT	TT	TC	TT	TT	TT	TT	TC	TT	TT	TT	TC	TC	TT	TC	TT	TT	TT	TC	TT	TT	TT	TT	TC	TT	TC	TT	TT	TT	TT	TT	TT
SHRSPaS004536	3	80185749	A	+	AG	AA	AA	AA	AA	AA	AA	AA	AA	AA	AA	AA	AA	AA	AA	AG	AG	AA	AA	AA	AA	AA	AA	AA	AA	AG	AA	AG	AA	AA	AA	AG	AA	AA	AA	AA	AA	AA	AA	AA	AA	AA	AA	AA	AA
SHRSPaS004446	3	80457926	A	+	AG	GG	GG	GG	GG	GG	GG	GG	GG	GG	GG	GG	GG	GG	GG	AG	AG	GG	GG	GG	AG	GG	GG	GG	AG	AG	GG	AG	GG	GG	GG	AG	GG	GG	GG	GG	AG	GG	GG	GG	GG	GG	GG	GG	GG
SHRSPaS006567	3	80458016	C	+	CC	TC	TC	CC	TT	TT	CC	CC	TC	TT	TT	TC	TC	CC	CC	CC	TC	TC	CC	TC	CC	CC	TC	TC	CC	CC	CC	TC	CC	TT	TC	CC	TT	TC	CC	CC	CC	CC	CC	CC	TC	TC	TT	TC	CC
SHRSPaS006837	3	80554388	C	+	CC	TC	TC	CC	CC	CC	TC	CC	CC	TC	CC	TT	CC	CC	CC	CC	TC	TC	TT	CC	CC	TC	TT	TC	CC	CC	TC	CC	CC	TT	TC	CC	TT	CC	TC	CC	CC	CC	CC	TC	CC	CC	TT	CC	TC
SHRSPaS004268	3	80891302	C	+	AC	AC	CC	AC	AC	AC	AC	AA	CC	CC	CC	CC	CC	AC	CC	AC	AC	AC	AC	AA	AC	AC	AC	CC	CC	AC	AC	CC	AC	CC	CC	AC	CC	AC	CC	AC	CC	CC	AC	CC	AA	AA	CC	AC	CC
SHRSPaS006429	3	80958599	T	-	TT	TC	TT	TT	TC	TC	TT	TT	TT	TT	TT	TT	TT	TT	TT	TT	TC	TT	TT	CC	TT	TT	TC	TC	TC	TT	TT	TT	TT	TT	TT	TT	TT	TC	TT	TC	TC	TT	TT	TT	TC	TC	TT	TC	TT
SHRSPaS003274	3	81037472	A	+	AG	AA	AA	AA	AA	AA	AA	AA	AA	AA	AA	AA	AA	AA	AA	AG	AA	AA	AA	AA	AA	AA	AA	AA	AA	AA	AA	AA	AA	AA	AA	AG	AA	AA	AA	AA	AA	AA	AA	AA	AA	AA	AA	AA	AA
SHRSPaS003719	3	81120769	G	+	AG	AA	AA	AA	AA	AA	AA	AA	AA	AA	AA	AA	AA	AA	AG	AG	AG	AG	AA	AA	AG	AA	AA	AA	GG	AA	AG	AA	AA	AA	AA	AG	AA	AA	AA	AA	GG	AA	AG	AG	AA	AA	AA	AG	AG
SHRSPaS005730	3	81162398	T	-	TT	TT	TC	TT	TC	TT	TT	TT	TC	TC	TT	TT	TC	TT	TT	TT	TT	TT	TC	TT	TT	TT	TT	TT	TT	TT	TT	TC	TT	TT	TT	TT	TT	TT	TT	TT	TT	TT	TT	TT	TT	TT	TT	TT	TT
SHRSPaS002578	3	81190633	G	+	AG	GG	AG	AA	GG	GG	AG	GG	AG	GG	GG	GG	AG	AG	AG	AG	AA	AG	AG	GG	AG	AG	GG	GG	AG	GG	AA	AG	AA	GG	AG	AG	GG	AG	AA	GG	AG	GG	AG	AG	GG	GG	GG	AG	AG
SHRSPaS004967	3	81323001	T	-	TT	TT	TT	TC	TT	TT	TT	TT	TT	TT	TT	TT	TT	TT	TT	TT	TC	TT	TT	TT	TC	TT	TT	TT	TT	TT	TT	TC	TC	TT	TC	TT	TT	TT	TT	TT	TT	TT	TT	TC	TT	TT	TT	TC	TC
SHRSPaS003848	3	81379979	G	+	AA	AA	AA	AA	AA	AA	AA	AA	AA	AA	AA	AA	AA	AA	AA	AA	AA	AA	AA	AA	AG	AA	AA	AA	AG	AA	AA	AA	AA	AA	AA	AA	AA	AA	AA	AA	AG	AA	AA	AA	AA	AA	AA	AA	AA
SHRSPaS006440	3	81543378	G	-	GG	TG	GG	GG	GG	TG	GG	GG	GG	TG	GG	TT	GG	GG	GG	GG	GG	GG	GG	GG	GG	TG	TG	GG	GG	GG	GG	GG	GG	GG	GG	GG	TT	GG	GG	GG	GG	GG	GG	GG	GG	GG	TT	GG	GG
SHRSPaS004284	3	81543585	C	-	TC	CC	CC	CC	CC	CC	CC	CC	CC	CC	CC	CC	CC	CC	CC	TC	CC	CC	CC	CC	CC	CC	CC	CC	CC	TC	CC	CC	CC	CC	CC	TC	CC	CC	CC	CC	CC	CC	CC	CC	CC	CC	CC	CC	CC
SHRSPaS003348	3	81698688	C	-	TC	CC	CC	CC	CC	CC	CC	CC	CC	CC	CC	CC	CC	CC	CC	TC	CC	CC	CC	CC	CC	CC	CC	CC	CC	TC	CC	CC	CC	CC	CC	TC	CC	CC	CC	CC	CC	CC	CC	CC	CC	CC	CC	CC	CC
SHRSPaS006428	3	81929860	A	+	AA	AA	AG	AA	AA	AA	AG	AA	AA	AG	AA	AG	AA	AA	AA	AA	AA	AA	AA	AA	AA	AG	AA	AA	AA	AA	AA	AA	AA	AA	AA	AA	AG	AA	AA	AA	AA	AA	AA	AA	AA	AA	GG	AA	AA
SHRSPaS002129	3	82192475	C	-	AC	CC	AC	AA	CC	CC	AC	CC	CC	CC	AA	CC	AC	AA	AA	AC	AC	AC	CC	CC	AC	AC	CC	NN	CC	AC	AC	AC	AA	NN	AC	AC	CC	CC	AC	CC	CC	NN	AA	AC	AC	AC	CC	AC	AC
SHRSPaS004802	3	82226665	T	+	TC	CC	CC	CC	CC	CC	CC	CC	CC	CC	CC	CC	CC	CC	CC	TC	CC	CC	CC	CC	TC	CC	CC	CC	TC	TC	CC	CC	CC	CC	CC	TC	CC	CC	CC	CC	TC	CC	CC	CC	CC	CC	CC	CC	CC
SHRSPaS006998	3	82231368	T	+	TT	TT	TC	TT	TT	TT	TT	TT	TT	TT	TT	TT	TT	TC	TT	TT	TT	TT	TT	TT	TT	TT	TT	TT	TT	TT	TT	TT	TT	TT	TT	TT	TT	TT	TT	TT	TT	TT	TT	TT	TT	TT	TT	TT	TT
SHRSPaS001734	3	82635335	T	-	TC	TT	TC	CC	TT	TT	TC	TT	TT	TT	CC	TT	TC	CC	CC	TC	TC	TC	TT	TT	TC	TC	TT	TT	TT	TC	TC	TC	CC	TT	TC	TC	TT	TT	TC	TT	TT	TT	TC	TC	TC	TC	TT	TC	TC
SHRSPaS006406	3	82763529	T	+	TT	CC	TC	TT	CC	CC	TC	TT	TC	TC	CC	TC	TT	TT	TT	TT	TT	CC	TC	TC	TT	TC	TC	CC	TC	TT	TC	TC	TT	CC	TT	TT	CC	TC	TC	TC	TC	CC	TT	TT	TC	TC	TC	TC	TT
SHRSPaS003421	3	82769385	T	+	TT	TT	TT	TT	TT	TT	TC	TT	TC	TT	TT	TT	TT	TT	TT	TT	TT	TT	TC	TT	TT	TC	TT	TT	TT	TT	TT	TT	TT	TT	TC	TT	TT	TC	TT	TT	TT	TT	TT	TT	TT	TT	TT	TT	TT
SHRSPaS002593	3	82809007	T	-	TC	TT	TC	CC	TT	TT	TC	TC	TC	TC	TT	TT	CC	CC	CC	CC	CC	TT	TC	TT	TC	TC	TT	TT	TT	TC	TC	TC	CC	TT	CC	CC	TT	TC	TC	TT	TT	TT	TC	CC	TC	TC	TT	TC	CC
SHRSPaS002465	3	82811666	G	+	AG	GG	AG	AA	GG	GG	AG	GG	AG	AG	GG	GG	AA	AA	AA	AG	AA	GG	AG	GG	AG	AG	GG	GG	GG	AG	AG	AG	AA	GG	AA	AG	GG	AG	AG	GG	GG	GG	AG	AA	AG	AG	GG	AG	AA
SHRSPaS002153	3	83007718	G	-	AG	AG	AG	AG	GG	GG	GG	GG	GG	AG	GG	GG	AA	AA	GG	AG	AA	AG	GG	GG	AG	GG	GG	GG	GG	GG	AG	AG	AG	GG	AG	AG	GG	AG	AG	GG	GG	GG	AG	AA	AG	AG	GG	AG	AA
SHRSPaS002610	3	83081785	A	+	AC	AA	AC	AC	AA	AA	AA	AA	AC	AA	AA	AA	AC	AC	CC	AC	AA	AA	AC	AA	AA	AA	AA	AA	AA	AC	AA	AA	AC	AA	AC	AC	AA	AC	AA	AA	AA	AA	AC	AC	AA	AA	AA	AA	AC
SHRSPaS001569	3	83145719	T	-	TT	TC	CC	TC	TC	TT	CC	CC	CC	CC	TT	TC	TC	CC	CC	TC	TC	TT	TC	CC	TC	CC	CC	TC	TC	TC	TT	TC	TC	CC	CC	TC	CC	TT	TC	CC	TC	CC	TT	CC	TT	TT	CC	TC	CC
SHRSPaS004840	3	83370880	C	+	CC	CC	CC	CC	CC	CC	TC	CC	TC	CC	CC	CC	TC	TC	TT	CC	CC	CC	CC	CC	CC	TC	CC	CC	CC	TC	CC	CC	CC	CC	TC	CC	CC	CC	CC	CC	CC	CC	CC	CC	CC	CC	CC	CC	CC
SHRSPaS005089	3	83443748	T	+	TT	CC	TC	TT	CC	TC	TC	NN	TC	CC	CC	CC	TC	TT	TT	TT	TC	TT	CC	CC	TT	TC	CC	CC	TC	TT	TC	TC	TT	CC	TC	TT	CC	TC	TC	CC	TC	CC	TT	TC	TC	TC	CC	TC	TC
SHRSPaS001750	3	83569222	G	+	AG	GG	AG	AG	GG	GG	AG	GG	AG	GG	GG	GG	AG	AA	AA	AG	GG	AG	GG	GG	AG	AG	GG	GG	GG	AG	AG	GG	AG	GG	AG	AG	GG	GG	AG	GG	GG	GG	AG	AG	AG	AG	GG	AG	AG
SHRSPaS001960	3	83602345	A	-	AG	AA	AG	AG	AA	AA	AG	AA	AG	AA	AA	AA	AG	GG	GG	AG	AA	AG	AA	AA	AG	AG	AA	AA	AA	AG	AG	AA	AG	AA	AG	AG	AA	AG	AG	AA	AA	AA	AG	AA	AG	AG	AA	AG	AA
SHRSPaS005696	3	83615284	T	+	TT	TT	TG	TT	TT	TT	TT	TT	TT	TG	GG	TG	TT	TT	TT	TT	TT	TT	TT	TG	TT	TT	TT	TT	TT	TT	TT	TG	TT	TG	TT	TT	TT	TT	TT	TT	TT	TT	TT	TG	TT	TT	TT	TT	TG
SHRSPaS004753	3	83960850	A	-	CC	CC	CC	CC	CC	CC	CC	CC	CC	CC	CC	CC	CC	CC	CC	CC	CC	CC	CC	CC	AC	CC	CC	CC	AC	CC	CC	CC	CC	CC	CC	CC	CC	CC	CC	AC	AC	CC	CC	CC	CC	CC	CC	CC	CC
SHRSPaS003655	3	83992698	G	+	GG	GG	GG	GG	GG	GG	GG	GG	AG	GG	GG	GG	AG	GG	GG	GG	AG	GG	GG	GG	AG	GG	GG	GG	GG	GG	GG	AG	GG	GG	AG	GG	GG	AG	GG	GG	GG	GG	GG	GG	GG	GG	GG	AG	GG
SHRSPaS004893	3	84063791	T	+	TC	CC	CC	TC	CC	CC	CC	TC	CC	CC	CC	CC	CC	CC	CC	TC	CC	CC	CC	CC	TC	CC	CC	CC	TC	TC	CC	CC	TC	CC	CC	TC	CC	CC	CC	TT	TC	NN	CC	CC	CC	CC	CC	CC	CC
SHRSPaS006660	3	84069111	C	+	CC	TT	TC	CC	TT	TT	TC	CC	TC	TT	TC	TT	TC	CC	CC	CC	TC	TC	TC	TT	CC	TC	TT	TT	TC	CC	TC	TC	CC	TT	TC	CC	TT	TC	TC	CC	TC	CC	CC	TC	TC	TC	TT	TC	TC
SHRSPaS006871	3	84074071	C	+	CC	TT	TC	CC	TT	TT	TC	CC	TC	TT	TC	TT	TC	CC	CC	CC	TC	TC	TC	TT	CC	TC	TT	TT	TC	CC	TC	TC	CC	TT	TC	CC	TT	TC	TC	CC	TC	CC	CC	TC	TC	TC	TT	TC	TC
SHRSPaS003405	3	84326450	C	-	TC	CC	CC	TC	CC	CC	TC	CC	TC	CC	CC	CC	TC	TC	TC	TC	TC	TC	CC	CC	TC	TC	CC	CC	CC	TC	CC	TC	TC	CC	TC	TC	CC	TC	TC	CC	CC	CC	TC	TC	CC	CC	CC	TC	TC
SHRSPaS004120	3	84349137	G	+	TT	TT	TT	TT	TT	TT	TT	TT	TT	TT	TT	TT	TT	TT	TT	TT	TT	TT	TT	TT	TG	TT	TT	TT	TG	TT	TT	TT	TT	TT	TT	TT	TT	TT	TT	TT	TG	TT	TT	TT	TT	TT	TT	TT	TT
SHRSPaS004349	3	84547593	G	+	TG	TT	TT	TG	TT	TT	TT	TG	TT	TT	TT	TT	TT	TT	TT	TG	TT	TT	TT	TT	TG	TT	TT	TT	TG	TG	TT	TT	TG	TT	TT	TG	TT	TT	TT	TG	TG	TT	TT	TT	TT	TT	TT	TT	TT
SHRSPaS005455	3	84628329	A	-	AA	CC	AC	AA	AC	CC	AA	AA	AC	AC	AC	CC	AC	AC	AA	AA	CC	AC	AC	AC	AA	AC	AC	AA	AC	AA	AC	AC	AA	CC	AA	AA	AA	AC	AC	AC	AC	CC	AA	AC	AC	AC	AC	AC	AC
SHRSPaS003268	3	84792888	G	+	GG	GG	GG	GG	GG	GG	GG	GG	TG	GG	GG	GG	GG	GG	TG	GG	GG	GG	GG	GG	GG	GG	GG	GG	GG	GG	GG	GG	GG	GG	TG	GG	GG	GG	GG	GG	GG	GG	GG	GG	GG	GG	GG	GG	GG
SHRSPaS004540	3	84860262	C	-	CC	CC	CC	TC	CC	CC	CC	CC	TC	CC	CC	CC	CC	CC	CC	CC	CC	CC	CC	CC	TC	CC	CC	CC	CC	TC	CC	CC	TC	CC	TC	CC	CC	CC	TC	CC	CC	CC	CC	TC	CC	CC	CC	CC	TC
SHRSPaS005002	3	84881323	C	+	CC	CC	CC	TC	CC	CC	CC	CC	TC	CC	CC	CC	CC	CC	CC	CC	CC	CC	CC	CC	TC	CC	CC	CC	CC	TC	CC	CC	TC	CC	TC	CC	CC	CC	TC	CC	CC	CC	CC	TC	CC	CC	CC	CC	TC
SHRSPaS003623	3	84995708	C	+	TC	TT	TT	TC	TT	TT	TT	TC	TT	TT	TT	TT	TT	TT	TT	TC	TT	TT	TT	TT	TC	TT	TT	TT	TC	TC	TT	TT	TC	TT	TT	TC	TT	TT	TT	TC	TC	TT	TC	TT	TT	TT	TT	TT	TT
SHRSPaS003378	3	85058870	A	-	AG	GG	GG	AA	GG	GG	AG	AG	GG	GG	GG	GG	AG	AG	GG	AG	GG	GG	GG	GG	AA	AA	GG	GG	AG	AG	GG	AG	AA	GG	GG	AG	GG	AG	GG	AG	AG	GG	AG	AG	AG	AG	AG	GG	AG
SHRSPaS003705	3	85207283	C	-	TT	TT	TT	TC	TT	TT	TT	TC	TT	TT	TT	TT	TT	TT	TT	NN	TT	TT	TT	TT	TC	TT	TT	TT	NN	TC	TT	TT	TC	TT	TT	TT	TT	TT	TT	TT	TC	TT	TT	TT	TT	TT	TT	TT	TT
SHRSPaS005083	3	85220383	G	+	GG	AA	AG	GG	AA	AG	AG	GG	AG	AA	GG	AG	AG	GG	GG	GG	AG	AG	AA	AG	GG	GG	AA	AA	AG	GG	AG	AG	GG	AA	AG	GG	AA	AG	AG	AA	AG	AG	GG	GG	AG	AG	AG	AG	GG
SHRSPaS001695	3	85324783	A	-	AG	AA	AG	AG	AA	AA	AG	AA	AG	AA	GG	AA	AA	GG	GG	AG	AG	AA	AA	AA	AG	AG	AA	AA	AA	AG	AG	AG	AG	AA	AG	AG	AA	AG	AG	AA	AA	AA	GG	AG	AG	AG	AA	AG	AG
SHRSPaS003316	3	85350400	G	-	TG	TT	TT	TG	TT	TT	TT	TT	TT	TT	TT	TT	TT	TT	TT	TG	TT	TT	TT	TT	TG	TT	TT	TT	TG	TG	TT	TT	TG	TT	TT	TG	TT	TT	TT	TT	TG	TT	TT	TT	TT	TT	TT	TT	TT
SHRSPaS001227	3	85380699	T	+	TT	TT	TC	TC	TT	TT	TC	TT	TT	TT	TT	TT	TT	CC	CC	TT	TC	TT	TT	TT	TC	TC	TT	TC	TT	TC	TT	TT	TC	TT	TC	TT	TT	TT	TT	TT	TT	TT	TT	TC	TC	TC	TT	TC	TC
SHRSPaS003362	3	85454202	C	-	TC	TT	TT	TC	TT	TT	TT	TC	TT	TT	TT	TT	TT	TT	TT	TC	TT	TT	TT	TT	TC	TT	TT	TT	TC	TC	TT	TT	TC	TT	TT	TC	TT	TT	TT	TT	TC	TC	TT	TT	TT	TT	TT	TT	TT
SHRSPaS001244	3	85696778	C	-	TC	TC	TT	CC	TT	TT	TT	TC	TC	TT	CC	TC	TT	TC	TC	TC	TT	TT	TT	TT	CC	TT	TC	TT	TC	CC	TC	TT	CC	TT	TC	TC	TT	TC	TC	TT	TC	TC	TC	TC	TT	TT	TC	TC	TC
SHRSPaS001774	3	85805085	G	+	TG	GG	TG	GG	GG	GG	TG	GG	TG	GG	GG	GG	TG	TT	TG	TG	TG	TG	TG	GG	GG	TT	GG	GG	GG	TG	TG	TG	GG	GG	GG	TG	TG	TG	TG	GG	GG	GG	TG	GG	TG	TG	TG	GG	GG
SHRSPaS004550	3	85834686	G	+	AG	AA	AA	AG	AA	AA	AA	AG	AA	AA	AA	AA	AA	AA	AA	AG	AA	AA	AA	AA	AG	AA	AA	AA	AG	AG	AA	AA	AG	AA	AA	AG	AA	AA	AA	AA	AG	AG	AG	AA	AA	AA	AA	AA	AA
SHRSPaS004215	3	85939804	T	-	TG	TT	TG	TG	TT	TT	TG	TT	TG	TT	TG	TT	TG	GG	GG	TG	TG	TG	TG	TT	TG	TG	TT	TT	TT	TT	TG	TG	TG	TT	TG	TG	TT	TG	TG	TT	TT	TT	TG	TG	TG	TG	TT	TG	TG
SHRSPaS006396	3	85940178	T	-	TT	CC	TC	TT	CC	CC	TC	TC	TC	CC	TC	CC	TC	TT	TT	TT	TC	TC	TC	CC	TT	TC	CC	CC	TC	TT	TC	TC	TT	CC	TC	TT	CC	TC	TC	CC	TC	TC	TT	TC	TC	TC	CC	TC	TC
SHRSPaS002892	3	85950173	C	-	AC	AA	AC	CC	AA	AA	AA	AC	AA	AA	AA	AA	AA	AC	CC	AC	AC	AC	AC	AA	CC	AA	AA	AA	AC	AC	AA	AC	CC	AA	AC	AC	AA	AA	AA	AA	AC	AC	AC	AC	AA	AA	AA	AC	AC
SHRSPaS006204	3	85958342	T	+	TC	CC	TC	TT	CC	CC	CC	TC	CC	CC	CC	CC	CC	TC	TT	TC	TC	TC	TC	CC	TT	CC	CC	CC	TC	TC	CC	TC	TT	CC	TC	TC	CC	CC	CC	CC	TC	TC	TC	TC	CC	CC	CC	TC	TC
SHRSPaS003756	3	86175762	A	+	AG	GG	GG	AG	GG	GG	GG	AG	GG	GG	GG	GG	GG	GG	GG	AG	GG	GG	GG	GG	AG	GG	GG	GG	AG	AG	GG	GG	AG	GG	GG	AG	GG	GG	GG	GG	AG	AG	GG	GG	GG	GG	GG	GG	GG
SHRSPaS006338	3	86265842	T	+	TT	TC	TT	TT	TT	TC	TT	TT	TT	TT	TC	TC	TT	TT	TT	TT	TT	TC	TT	TT	TT	TC	TC	CC	TT	TT	TC	TC	TT	TC	TT	TT	CC	TT	TC	TT	TT	TT	TT	TT	TT	TT	CC	TT	TT
SHRSPaS004145	3	86268377	T	+	TC	CC	CC	TC	CC	CC	CC	TC	CC	CC	CC	CC	CC	CC	CC	TC	CC	CC	CC	CC	TC	CC	CC	CC	TC	TC	CC	CC	TC	CC	CC	TC	CC	CC	CC	CC	TC	TC	CC	CC	CC	CC	CC	CC	CC
SHRSPaS003191	3	86314442	G	+	AG	AA	AA	AG	AA	AA	AA	AG	AA	AA	AA	AA	AA	AA	AA	AG	AA	AA	AA	AA	AG	AA	AA	AA	AG	AA	AA	AA	AG	AA	AA	AG	AA	AA	AA	AA	AG	AA	AA	AA	AA	AA	AA	AA	AA
SHRSPaS006755	3	86398994	T	-	TT	TT	TG	TG	TT	TT	TG	TG	TG	TT	TT	TT	TT	TG	TT	TT	TT	TG	TT	TT	TG	TG	TT	TT	TG	TT	TG	TT	TG	GG	TT	TT	TT	TT	TT	GG	TG	TG	TT	TG	TT	TT	TT	TT	TG
SHRSPaS003735	3	86446523	G	+	AG	AA	AA	AG	AA	AA	AA	AG	AA	AA	AA	AA	AA	AA	AA	AG	AA	AA	AA	AA	AG	AA	AA	AA	AG	AA	AA	AA	AG	AA	AA	AG	AA	AA	AA	AA	AG	AA	AA	AA	AA	AA	AA	AA	AA
SHRSPaS006060	3	86446917	G	+	GG	AG	GG	GG	AG	AG	GG	AG	AG	AG	GG	AG	GG	GG	GG	GG	AG	AA	AG	AG	GG	AG	GG	GG	GG	GG	AG	AG	GG	GG	GG	GG	AG	AG	AG	AG	GG	GG	GG	AG	AG	AG	AG	AG	AG
SHRSPaS003303	3	86449236	G	+	AG	AA	AA	AG	AA	AA	AA	AG	AA	AA	AA	AA	AA	AA	AA	AG	AA	AA	AA	AA	AG	AA	AA	AG	AG	AG	AA	AA	AG	AG	AA	AG	AA	AA	AA	GG	AG	GG	AG	AA	AA	AA	AA	AA	AA
SHRSPaS005593	3	86554901	T	-	TT	CC	TC	TT	CC	CC	TC	TT	TC	TC	CC	TC	TC	TT	TT	TT	TC	TT	CC	TC	TT	TC	CC	TC	TC	TT	TC	TC	TT	TC	TC	TT	CC	TC	TC	TC	TC	TT	TT	TT	TC	TC	CC	TC	TT
SHRSPaS002054	3	86991347	T	-	TC	CC	TC	TT	TC	TC	TC	TT	CC	TC	TC	TC	CC	TT	TC	TC	TC	TT	TC	TC	TT	TC	TC	TC	TC	TC	TC	TC	TT	TC	TC	TC	TC	CC	TT	TT	TC	TT	TC	TT	TC	TC	TC	TC	TT
SHRSPaS001121	3	87152072	C	+	TC	CC	TC	TC	CC	TC	TC	CC	TC	CC	CC	CC	TC	TT	TT	TC	TC	CC	CC	CC	TC	TC	CC	CC	CC	TC	TC	TC	TC	TC	TC	TC	CC	TC	TC	CC	CC	CC	TC	TC	TC	TC	CC	TC	TC
SHRSPaS001298	3	87169898	C	+	CC	CC	TC	TC	CC	CC	CC	CC	CC	CC	CC	CC	TC	TC	TC	CC	TC	CC	CC	CC	CC	CC	CC	CC	CC	CC	CC	CC	TC	CC	TC	CC	CC	CC	CC	CC	CC	CC	CC	CC	CC	CC	CC	CC	CC
SHRSPaS005950	3	87183493	G	-	GG	GG	AG	AG	GG	GG	GG	GG	GG	GG	GG	GG	AG	AG	GG	GG	AG	GG	GG	GG	GG	GG	GG	GG	GG	GG	GG	GG	AG	GG	GG	GG	GG	GG	GG	GG	GG	GG	GG	GG	GG	GG	GG	GG	GG
SHRSPaS004436	3	87260231	G	+	AG	GG	GG	GG	GG	AG	GG	GG	AG	GG	GG	GG	AG	AG	AA	AG	GG	GG	GG	GG	GG	GG	GG	GG	GG	AG	AG	GG	GG	GG	GG	AG	GG	AG	AG	GG	GG	GG	AG	GG	AG	AG	GG	AG	GG
SHRSPaS006341	3	87681829	A	-	AA	AG	AG	AA	AG	AA	AG	AA	AA	GG	AA	GG	AA	AA	AA	AA	AA	AA	GG	GG	AA	AG	GG	AA	AG	AA	AG	GG	AA	AA	AG	AA	GG	AA	AG	GG	AG	AG	AA	GG	AA	AA	AG	AA	GG
SHRSPaS005872	3	87685469	T	-	TT	TC	TT	TT	TC	CC	TT	TT	TC	TT	CC	TT	TC	TT	TT	TT	TC	TC	TT	TT	TT	TT	TT	CC	TT	TT	TT	TT	TT	CC	TT	TT	TT	TC	TT	TT	TT	TT	TT	TT	TC	TC	TC	TC	TT
SHRSPaS004343	3	87756280	G	-	AG	GG	GG	GG	GG	GG	GG	AG	GG	GG	GG	GG	GG	GG	GG	AG	GG	GG	GG	GG	GG	GG	GG	AA	GG	GG	GG	GG	GG	AG	GG	AG	GG	GG	GG	GG	GG	GG	AG	GG	GG	GG	GG	GG	GG
SHRSPaS003171	3	87762244	A	-	AG	AA	AA	AA	AA	AA	AA	AG	AA	AA	AA	AA	AA	AA	AA	AG	AA	AA	AA	AA	AA	AA	AA	AA	AA	AA	AA	AA	AA	AA	AA	AG	AA	AA	AA	AA	AA	AA	AG	AA	AA	AA	AA	AA	AA
SHRSPaS003165	3	87769078	C	-	TC	TT	TT	TC	TT	TT	TT	TC	TT	TT	TT	TT	TT	TT	TT	TC	TT	TT	TT	TT	TC	TT	TT	TT	TC	TC	TT	TT	TC	TT	TT	TC	TT	TT	TT	TT	TC	TC	TC	TT	TT	TT	TT	TT	TT
SHRSPaS002047	3	88136998	G	-	AG	GG	AG	AG	GG	GG	GG	GG	AG	GG	GG	GG	AG	AA	AA	AG	AG	GG	GG	GG	AG	GG	GG	GG	GG	AG	AG	AG	AG	GG	AG	AG	GG	AG	GG	GG	GG	GG	GG	AG	GG	GG	GG	AG	AG
SHRSPaS006121	3	88175401	T	+	TT	TC	TT	TT	TC	TC	TC	TC	CC	TT	TC	TC	TC	TT	TT	TT	TC	CC	TT	TT	TT	TC	TC	CC	TT	TT	TC	TT	TT	CC	TT	TT	TC	TC	CC	CC	TT	TC	TT	TT	CC	CC	TC	TC	TT
SHRSPaS004906	3	88462744	C	-	CC	CC	CC	CC	CC	CC	CC	CC	CC	CC	CC	CC	CC	CC	CC	CC	CC	CC	CC	CC	CC	CC	CC	CC	CC	CC	CC	CC	CC	CC	TC	CC	CC	CC	CC	CC	CC	CC	CC	CC	CC	CC	CC	CC	CC
SHRSPaS004323	3	88505321	T	+	CC	CC	CC	CC	CC	CC	CC	TC	CC	CC	CC	CC	CC	CC	CC	CC	CC	CC	CC	CC	TC	CC	CC	CC	TC	TC	CC	CC	CC	CC	CC	CC	CC	CC	CC	CC	TC	TC	CC	CC	CC	CC	CC	CC	CC
SHRSPaS006472	3	88505645	C	+	CC	CC	TC	TC	CC	CC	CC	CC	CC	CC	CC	CC	CC	CC	CC	CC	TC	CC	TC	CC	CC	CC	CC	CC	CC	TC	CC	CC	TC	CC	CC	CC	CC	CC	CC	CC	CC	CC	CC	CC	CC	CC	CC	TC	CC
SHRSPaS003582	3	88578528	A	+	AA	AA	AA	AA	AA	AA	AA	AA	AA	AA	AA	AA	AA	AA	AA	AA	AA	AA	AA	AA	AA	AA	AA	AA	AA	AA	AA	AA	AA	AA	AG	AA	AA	AA	AA	AA	AA	AA	AA	AA	AA	AA	AA	AA	AA
SHRSPaS005938	3	88578653	C	+	CC	CC	TC	TC	CC	CC	TC	CC	TC	CC	CC	CC	CC	CC	TT	CC	TC	CC	CC	CC	TC	TC	CC	CC	CC	TC	CC	TC	TC	CC	CC	CC	CC	CC	TC	CC	CC	CC	CC	TC	TC	TC	CC	TC	TC
SHRSPaS003403	3	88651155	A	-	GG	GG	GG	GG	GG	GG	GG	GG	GG	GG	GG	GG	GG	GG	GG	GG	GG	GG	GG	GG	AG	GG	GG	GG	AG	AG	GG	GG	GG	GG	GG	GG	GG	GG	GG	GG	AG	GG	GG	GG	GG	GG	GG	GG	GG
SHRSPaS006258	3	88707547	G	+	GG	AG	AG	GG	AG	GG	AA	GG	GG	AG	GG	AG	AG	AG	AA	GG	GG	GG	AG	AA	AG	AA	AG	GG	GG	AG	AG	AA	GG	GG	AG	GG	AG	AG	AA	GG	GG	GG	GG	AA	GG	GG	AG	GG	AA
SHRSPaS004025	3	88707793	G	+	AG	AA	AA	AG	AA	AA	AA	AG	AA	AA	AA	AA	AA	AA	AA	AG	AA	AA	AA	AA	AG	AA	AA	AA	AG	AG	AA	AA	AG	AA	AA	AG	AA	AA	AA	AA	AG	AG	AG	AA	AA	AA	AA	AA	AA
SHRSPaS003033	3	88727729	G	-	AG	GG	AG	AG	GG	GG	GG	GG	AG	GG	GG	GG	GG	AG	GG	AG	AG	GG	GG	GG	GG	GG	GG	GG	GG	GG	GG	GG	AG	GG	GG	AG	GG	AG	GG	GG	GG	GG	GG	GG	AG	AG	GG	AG	GG
SHRSPaS002822	3	88733909	C	+	TC	CC	TC	TC	CC	CC	CC	CC	TC	CC	CC	CC	TC	TC	CC	TC	TC	CC	CC	CC	CC	CC	CC	CC	CC	CC	TC	TC	TC	CC	CC	TC	CC	TC	CC	CC	CC	CC	CC	CC	TC	TC	CC	TC	CC
SHRSPaS006679	3	88774633	C	+	CC	TC	TC	CC	TC	CC	TC	CC	CC	TC	CC	TC	CC	TC	TC	CC	CC	CC	TC	TT	CC	TC	TC	CC	CC	TC	CC	TC	CC	CC	TT	CC	TC	TC	TC	CC	CC	CC	CC	TC	CC	CC	TC	CC	TC
SHRSPaS004561	3	88837414	C	-	TC	TT	TT	TT	TT	TT	TT	CC	TT	TT	TT	TT	TT	TT	TT	TC	TT	TT	TT	TT	TC	TT	TT	TT	TC	TT	TT	TT	TT	TT	TT	TC	TT	TT	TT	TT	TC	TT	TC	TT	TT	TT	TT	TT	TT
SHRSPaS001908	3	88839495	T	-	TT	CC	TC	TT	CC	CC	CC	TT	TC	CC	CC	CC	CC	TC	CC	TT	TC	CC	CC	CC	TT	CC	CC	CC	TC	TC	CC	TC	TT	CC	CC	TT	CC	TC	CC	CC	TC	TC	TT	CC	TC	TC	CC	TC	CC
SHRSPaS006240	3	89144883	A	-	AA	AG	AG	AA	AG	AA	AG	AA	AA	GG	AA	GG	AA	AA	AA	AA	AA	AA	GG	GG	AA	AG	GG	GG	AG	NN	AG	AG	AA	AG	AG	AA	GG	AG	AG	AA	AG	AA	AA	AG	AA	AA	AG	AA	AG
SHRSPaS002897	3	89226853	T	+	TC	TT	TC	TC	TT	TT	TT	TT	TC	TT	TC	TT	TC	TC	CC	TC	TC	TC	TT	TT	TT	TT	TT	TT	TT	TC	TC	TC	TC	TT	TC	TC	TT	TC	TC	TT	TT	TT	TT	TC	TC	TC	TT	TC	TC
SHRSPaS004329	3	89346626	G	-	AG	GG	AG	AG	GG	GG	GG	GG	AG	GG	GG	GG	AG	AG	AG	AG	AG	GG	GG	GG	GG	GG	GG	GG	GG	AG	AG	AG	AG	GG	AG	AG	GG	AG	GG	GG	GG	GG	GG	GG	AG	AG	GG	AG	GG
SHRSPaS002600	3	89632067	A	-	AG	GG	AG	AA	GG	GG	AG	AA	AG	GG	GG	GG	AG	AA	AG	AA	AG	AG	AG	GG	AA	AG	GG	GG	AG	AA	AG	GG	AA	GG	AG	AA	GG	AG	AG	GG	AG	AG	AA	AG	AG	AG	GG	AG	AG
SHRSPaS001036	3	89668006	A	-	AA	AA	AG	AG	AA	AA	AG	AA	AA	AA	AA	AA	AG	GG	AG	AG	AG	AA	AA	AA	AG	AG	AA	AA	AA	AG	AA	AA	AG	AA	AG	AG	AA	AA	AG	AA	AA	AA	AA	AA	AA	AA	AA	AG	AA
SHRSPaS002781	3	89729890	A	-	AA	AA	AG	AG	AG	AA	GG	AA	AG	AG	AA	AA	AA	AG	GG	AA	AG	AG	AA	AG	AG	AG	AA	AA	AA	AG	AA	AG	AG	AA	GG	AA	AA	AA	AG	AA	AA	AA	AA	AA	AG	AG	AA	AG	AA
SHRSPaS004129	3	89967311	G	-	AA	AA	AA	AG	AA	AA	AA	AA	AA	AA	AA	AA	AA	AA	AA	AA	AA	AA	AA	AA	AG	AA	AA	AA	AG	AA	AA	AA	AG	AA	AA	AA	AA	AA	AA	AA	AG	AA	AA	AA	AA	AA	AA	AA	AA
SHRSPaS003262	3	89974130	G	+	TG	GG	GG	TT	GG	GG	GG	GG	GG	GG	GG	GG	GG	GG	GG	TG	GG	GG	GG	GG	TG	GG	GG	GG	TG	TG	GG	GG	TT	GG	GG	TG	GG	GG	GG	GG	TG	TG	TG	GG	GG	GG	GG	GG	GG
SHRSPaS002786	3	90791624	C	+	TC	TT	TC	TT	TT	TT	TT	CC	TC	TT	TT	TT	TC	CC	CC	TC	TC	TT	TT	TT	TC	TT	TT	TT	TT	TT	TC	TC	TT	TT	TC	TC	TT	TC	TC	TT	TT	TT	TT	TC	TC	TC	TT	TC	TC
SHRSPaS001881	3	91655521	T	-	TC	TC	TT	TT	TC	TC	TC	TT	TT	TC	TT	TT	TT	TC	TC	TT	TT	TT	TT	TC	TC	TC	TT	TT	TC	TT	TT	CC	TT	TC	TC	TT	TT	TC	CC	TT	TC	TT	TT	TC	TT	TT	TC	TC	TC
SHRSPaS005922	3	91766870	G	+	GG	GG	AG	GG	GG	AG	AG	GG	AG	AG	GG	AG	AG	AG	AG	AG	AG	GG	GG	GG	AG	AG	AG	GG	GG	GG	AG	GG	GG	GG	GG	AG	AG	AG	AG	GG	GG	GG	GG	AG	AG	AG	GG	AG	AG
SHRSPaS003557	3	91770264	G	+	AG	GG	GG	AA	GG	GG	GG	AA	GG	GG	GG	GG	GG	GG	GG	AG	GG	GG	GG	GG	AG	GG	GG	GG	AG	AG	GG	GG	AA	GG	GG	AG	GG	GG	GG	GG	AG	AG	AG	GG	GG	GG	GG	GG	GG
SHRSPaS005057	3	91980809	C	+	CC	TC	TC	CC	TC	TC	CC	CC	TC	CC	TC	CC	TC	CC	CC	CC	TC	TC	TC	CC	CC	CC	CC	CC	CC	CC	CC	CC	CC	CC	TC	CC	CC	CC	CC	CC	CC	CC	CC	CC	TC	TC	TC	CC	CC
SHRSPaS002515	3	92011650	A	-	AC	CC	AC	AC	CC	CC	CC	CC	AC	CC	CC	CC	AC	AA	AA	AC	AC	CC	CC	CC	CC	CC	CC	CC	CC	AC	AC	AC	AC	CC	AC	AC	CC	AC	CC	CC	CC	CC	CC	AC	AC	AC	CC	CC	AC
SHRSPaS006899	3	92092975	C	-	CC	AA	AC	CC	AA	AA	AA	CC	AC	AA	AA	AA	AA	CC	CC	CC	AC	AA	AA	AA	AC	AA	AA	AA	AC	CC	AA	AC	CC	AA	AC	CC	AA	AC	AA	AA	AC	AC	CC	AC	AC	AC	AA	AA	AC
SHRSPaS004898	3	92093413	G	-	AG	GG	GG	GG	GG	GG	GG	GG	GG	GG	GG	GG	GG	GG	GG	AG	GG	GG	GG	GG	GG	GG	GG	GG	GG	GG	GG	GG	GG	GG	GG	AG	GG	GG	GG	GG	GG	GG	AG	GG	GG	GG	GG	GG	GG
SHRSPaS006411	3	92097825	A	+	GG	GG	AG	GG	GG	GG	GG	GG	AG	GG	GG	GG	GG	AG	GG	AG	AG	GG	GG	GG	GG	GG	GG	GG	GG	AG	GG	GG	GG	GG	AG	AG	GG	GG	GG	GG	GG	GG	GG	AG	AG	AG	GG	GG	AG
SHRSPaS005588	3	92210101	C	+	CC	TC	TC	CC	TC	TC	TC	CC	TC	CC	CC	CC	TC	CC	CC	CC	CC	CC	CC	TC	CC	CC	CC	CC	CC	CC	CC	CC	CC	CC	TC	CC	CC	CC	CC	CC	CC	CC	CC	CC	TC	TC	TC	CC	CC
SHRSPaS003051	3	92229452	T	+	TC	TC	TC	TC	TT	TC	TC	CC	TT	TC	CC	TT	TC	TC	TC	CC	TT	TT	TT	TT	TC	CC	TC	CC	CC	TC	CC	TT	TC	CC	TT	CC	TT	TC	TT	CC	CC	CC	TC	CC	TT	TT	TC	TC	CC
SHRSPaS006999	3	92262679	T	+	TT	CC	TC	TT	CC	CC	TC	TT	TC	CC	CC	CC	TC	TT	TT	TT	TC	CC	CC	CC	TT	TC	CC	CC	TC	TT	TC	TC	TT	CC	TC	TT	CC	TC	TC	CC	TC	TC	TT	TC	TC	TC	CC	TC	TC
SHRSPaS006358	3	92341073	T	+	TT	CC	TC	TT	CC	CC	TC	TT	TC	CC	CC	CC	TC	TT	TT	TT	TC	CC	CC	CC	TT	TC	CC	CC	TC	TT	TC	TC	TT	CC	TC	TT	CC	TC	TC	CC	TC	TC	TT	TC	TC	TC	CC	TC	TC
SHRSPaS006539	3	92373169	C	+	CC	TC	CC	CC	TC	CC	CC	CC	CC	TT	TT	TT	CC	CC	CC	CC	TC	CC	TT	TC	CC	CC	TC	CC	CC	CC	CC	TC	CC	CC	CC	CC	TT	TC	TC	CC	CC	CC	CC	CC	CC	CC	TC	TC	CC
SHRSPaS003942	3	92582935	C	-	AC	CC	CC	AC	CC	CC	CC	AA	CC	CC	CC	CC	CC	CC	CC	AC	CC	CC	CC	CC	AC	CC	CC	CC	AC	AC	CC	CC	AC	CC	CC	AC	CC	CC	CC	CC	AC	CC	AC	CC	CC	CC	CC	CC	CC
SHRSPaS002912	3	92587640	G	+	AG	AA	AG	AG	AA	AA	AG	AA	AG	AA	AA	AA	AG	GG	GG	AG	AG	AA	AA	AA	AG	AG	AA	AA	AA	AG	AG	AG	AG	AA	AG	AG	AA	AA	AG	AA	AA	AA	AG	AG	AG	AG	AA	AA	AG
SHRSPaS003929	3	92588877	T	+	TC	TT	TT	TC	TT	TT	TT	CC	TT	TT	TT	TT	TT	TT	TT	TC	TT	TT	TT	TT	TC	TT	TT	TT	TC	TC	TT	TT	TC	TT	TT	TC	TT	TT	TT	TT	TC	TT	TC	TT	TT	TT	TT	TT	TT
SHRSPaS005381	3	92598696	A	+	AA	AG	AA	AA	AG	AG	AA	AA	AA	GG	AA	GG	AG	AA	AA	AA	AG	AG	GG	AG	AA	AG	GG	AA	AG	AA	AG	AG	AA	GG	AA	AA	GG	AG	AG	AA	AG	AG	AA	AG	AA	AA	AG	AG	AG
SHRSPaS004876	3	92677703	T	+	TG	GG	TG	TG	GG	GG	GG	GG	TG	GG	GG	GG	GG	TG	TT	TG	GG	GG	GG	GG	GG	GG	GG	GG	GG	GG	GG	TG	TG	GG	TG	TG	GG	GG	TG	GG	GG	GG	GG	TG	TG	TG	GG	TG	TG
SHRSPaS005156	3	92689813	G	+	GG	AA	AG	GG	AA	AG	AA	GG	AG	AA	AG	AA	AG	GG	GG	GG	AA	AA	AA	AA	AG	AA	AA	AA	AG	AG	AG	AG	GG	AA	AG	GG	AA	AG	AG	GG	AG	GG	GG	AG	AG	AG	AA	AG	AG
SHRSPaS003116	3	92693493	T	+	TC	TT	TT	TC	TT	TT	TT	TT	TT	TT	TT	TT	TT	TT	TT	TC	TT	TT	TT	TT	TC	TT	TT	TT	TC	TT	TT	TT	TC	TT	TT	TC	TT	TT	TT	TT	TC	TC	TC	TT	TT	TT	TT	TT	TT
SHRSPaS005725	3	92705934	A	+	AA	GG	AG	AA	GG	AG	GG	AA	AG	GG	AG	GG	AG	AA	AA	AA	GG	GG	AG	GG	AG	GG	GG	AA	AG	AG	AG	AG	AA	GG	AG	AA	GG	AG	AG	GG	AG	AG	AA	AG	AG	AG	GG	AG	AG
SHRSPaS003396	3	92707349	C	+	TT	TT	TT	TT	TT	TT	TT	TT	TT	TT	TC	TT	TC	TT	TT	TT	TT	TT	TT	TT	TT	TT	TT	TT	TT	TT	TC	TT	TT	TT	TC	TT	TT	TC	TT	TT	TT	TC	TT	TT	TT	TT	TT	TT	TT
SHRSPaS001297	3	92744128	A	+	AG	AG	AA	AG	AG	AG	AG	GG	AA	GG	AG	GG	AG	AA	AA	AG	AG	AA	AG	GG	AG	AG	GG	AA	AG	AG	AG	AG	AG	AA	AA	AG	GG	AG	AG	AA	AG	AA	AG	AA	AA	AA	AG	AG	AA
SHRSPaS002888	3	92777725	C	+	AC	CC	AC	AC	CC	CC	CC	CC	AC	CC	CC	CC	CC	AC	CC	AC	CC	CC	CC	CC	CC	CC	CC	CC	CC	CC	CC	AC	AC	CC	CC	AC	CC	CC	CC	CC	CC	CC	CC	AC	AC	AC	CC	CC	AC
SHRSPaS002567	3	92921018	T	+	TC	CC	TC	TC	CC	CC	CC	TT	CC	CC	TC	CC	TC	TT	CC	TC	TC	CC	CC	CC	TC	TC	TC	CC	TC	TT	TT	CC	TC	TC	TC	TC	CC	TC	TC	CC	TC	TC	TC	TC	CC	CC	CC	TC	TC
SHRSPaS003012	3	92943025	C	-	TT	CC	TC	TT	CC	CC	TC	TT	TC	CC	TT	CC	TC	TT	TT	TT	TC	TC	CC	CC	TT	TC	CC	CC	TC	TT	TC	TC	TT	CC	CC	TT	CC	TC	CC	CC	TC	TC	TT	TC	TC	TC	CC	TC	TC
SHRSPaS004405	3	93000166	G	+	AG	AA	AG	AG	AA	AA	AG	AA	AG	AA	AA	AA	AG	AG	GG	AG	AG	AA	AA	AA	AG	AG	AA	AA	AA	AG	AG	AG	AG	AA	AG	AG	AA	AA	AG	AA	AA	AA	AA	AG	AG	AG	AA	AG	AG
SHRSPaS001688	3	93080463	A	-	AG	AG	AG	AG	AG	AG	AG	AA	AG	AA	GG	AA	AA	GG	AG	AA	AA	AG	AA	AA	AG	AG	AG	AA	AA	AG	AG	AG	AG	AA	GG	AA	AA	AG	AA	GG	AA	GG	AA	AG	AG	AG	AG	AG	AG
SHRSPaS002568	3	93129655	A	-	AG	AA	AG	AG	AA	AA	AA	AA	AA	AA	AA	AA	AA	GG	AA	AA	AA	AA	AA	AA	AA	AA	AA	AA	AA	AA	AA	AG	AG	AA	AA	AA	AA	AA	AA	AA	AA	AG	AA	AG	AA	AA	AA	AA	AG
SHRSPaS002700	3	93166837	C	+	TC	CC	TC	TC	TC	CC	TC	CC	TC	CC	TC	TC	CC	TT	TC	TC	TC	CC	TC	TC	CC	TC	CC	CC	CC	CC	CC	TT	TC	CC	CC	TC	TC	CC	TT	CC	CC	CC	CC	TC	TC	TC	CC	TC	TC
SHRSPaS003003	3	93175814	A	+	AG	AA	AG	AG	AG	AA	GG	AA	AG	AA	GG	AG	AG	GG	GG	AG	GG	AG	AG	AG	AG	GG	AA	AA	AA	AG	AG	GG	AG	AA	AG	AG	AG	AG	GG	AA	AA	AA	AG	AG	AG	AG	AA	GG	AG
SHRSPaS002042	3	93758087	T	-	TG	GG	TG	TG	GG	TG	GG	TT	GG	GG	GG	GG	GG	TT	TG	TG	GG	GG	GG	GG	TG	GG	GG	TG	TT	TG	GG	GG	TG	GG	GG	TG	GG	GG	GG	TT	TT	TT	TT	TT	GG	GG	GG	GG	TT
SHRSPaS003947	3	93863734	G	+	TG	GG	GG	GG	GG	GG	GG	GG	GG	GG	GG	GG	GG	GG	GG	GG	GG	GG	GG	GG	GG	GG	GG	GG	GG	GG	GG	GG	GG	GG	GG	GG	GG	GG	GG	GG	GG	GG	TG	GG	GG	GG	GG	GG	GG
SHRSPaS005951	3	94010247	G	-	GG	AA	AG	GG	AA	AG	AG	GG	AG	AA	GG	AA	AG	GG	GG	GG	AG	AG	AA	AA	GG	AG	AA	GG	AG	GG	AG	AG	GG	AG	AG	GG	AA	AG	AG	GG	AG	GG	GG	AG	AG	AG	AA	AG	AG
SHRSPaS001043	3	94014150	T	-	TC	TT	TC	TC	TT	TT	TC	TT	TC	TT	TC	TT	TC	CC	CC	TC	TC	TT	TT	TT	TC	TC	TT	TT	TC	TC	TC	TC	TC	TT	TC	TC	TT	TC	TC	TT	TC	TT	TC	TC	TC	TC	TT	TC	TC
SHRSPaS002772	3	94445311	C	+	TT	TT	TC	TT	TT	TT	TT	TT	TT	TC	TT	TT	TC	TT	TT	TT	TC	TT	TT	TC	TC	TT	TT	CC	TT	TT	TT	TC	TT	TC	TT	TT	TT	TT	TT	TT	TT	TT	TC	TT	TT	TT	TC	TT	TT
SHRSPaS006641	3	94462981	A	-	AA	AA	AG	AA	AA	AA	AA	AA	AA	AG	AA	AA	AG	AA	AA	AA	AG	AA	AA	AG	AA	AA	AA	AA	AA	AA	AA	AG	AA	AA	AA	AA	AA	AA	AA	AA	AA	AA	AA	AA	AA	AA	AG	AA	AA
SHRSPaS003170	3	94713782	C	+	TC	TT	TT	TC	TT	TT	TT	CC	TT	TT	TT	TT	TT	TT	TT	TC	TT	TT	TT	TT	TC	TT	TT	TT	TT	TC	TT	TT	TC	TT	TT	TC	TT	TT	TT	TT	TT	TT	TC	TT	TT	TT	TT	TT	TT
SHRSPaS003869	3	94715546	A	+	AG	AA	GG	AG	AA	AA	AG	AA	AG	AG	AA	AA	GG	GG	GG	AG	GG	AA	AA	AG	AA	AA	AA	AA	AA	AG	AG	GG	AG	AA	AG	AG	AA	AA	AA	GG	AA	AA	AA	AG	AG	AG	AG	AG	AG
SHRSPaS003099	3	94728752	G	-	AG	GG	GG	AG	GG	GG	GG	GG	AG	GG	GG	GG	GG	GG	GG	AG	AG	GG	GG	GG	GG	GG	GG	GG	GG	AG	GG	AG	AG	GG	GG	AG	GG	GG	AG	GG	GG	GG	GG	GG	AG	AG	GG	GG	GG
SHRSPaS003617	3	94745163	A	+	AG	AA	AA	AG	AA	AA	AA	AA	AG	AA	AA	AA	AG	AA	AA	AG	AG	AA	AA	AA	AA	AA	AA	AA	AA	AG	AG	AG	AG	AA	AA	AG	AA	AA	AG	AA	AA	AA	AA	AA	AG	AG	AA	AA	AA
SHRSPaS006985	3	95104622	T	+	TT	TC	TT	TT	CC	TC	TT	TT	TC	TC	TT	TC	TT	TT	TT	TT	TT	TT	TC	TC	TT	TC	TC	TT	TT	TT	TT	TT	TT	TC	TC	TT	TC	TT	TT	TT	TT	TT	TT	TC	TC	TC	TT	TC	TC
SHRSPaS005472	3	95160151	G	-	GG	AG	GG	GG	AA	AG	GG	GG	AG	AG	GG	AG	GG	GG	GG	GG	GG	GG	AG	AG	GG	AG	AG	GG	GG	GG	GG	GG	GG	GG	AG	GG	AG	GG	GG	GG	GG	GG	GG	AG	AG	AG	GG	AG	AG
SHRSPaS002634	3	95280281	C	+	TC	CC	TC	TC	CC	TC	TC	CC	TC	CC	CC	CC	TC	TC	TT	TC	TC	TT	CC	CC	TC	TC	CC	CC	TC	NN	TC	TC	TC	CC	TC	TC	CC	TC	TC	CC	TC	CC	CC	TC	TC	TC	CC	TC	TC
SHRSPaS005181	3	95347110	G	-	GG	AG	GG	GG	AA	AG	GG	GG	AG	AG	AA	AG	GG	GG	GG	GG	GG	GG	GG	AG	GG	AG	AG	GG	GG	GG	GG	GG	GG	GG	AG	GG	AG	GG	GG	GG	GG	GG	GG	AG	AG	AG	GG	AG	AG
SHRSPaS002057	3	95378466	G	+	AG	AA	AG	AG	AG	AG	AG	GG	AA	AG	GG	AA	AG	GG	GG	AG	AA	AA	AG	AG	AG	AG	AG	GG	AG	GG	GG	AA	AG	GG	AG	AG	AG	AA	AG	GG	AG	GG	GG	GG	AA	AA	AA	AG	GG
SHRSPaS006247	3	95627107	C	-	CC	CC	AC	AC	CC	CC	AC	CC	AC	CC	CC	CC	CC	AA	AC	AC	AC	CC	CC	CC	AC	AC	CC	CC	AC	AC	CC	AC	AC	CC	CC	AC	CC	AC	AC	CC	AC	CC	CC	AC	AC	AC	CC	CC	AC
SHRSPaS004743	3	95715844	G	+	TG	TT	TT	TG	TT	TT	TT	GG	TT	TT	TT	TT	TT	TT	TT	TG	TT	TT	TT	TT	TG	TT	TT	TT	TT	TG	TT	TT	TG	TT	TT	TG	TT	TT	TT	TG	TT	TG	TG	TT	TT	TT	TT	TT	TT
SHRSPaS001659	3	95725214	C	+	TC	CC	TC	TC	CC	TC	TC	CC	TC	TC	TT	CC	TC	TT	TT	TC	TC	TT	CC	TC	TC	TT	CC	CC	TC	TC	TC	TC	TC	CC	TC	TC	CC	TC	TC	CC	TC	CC	CC	TC	TC	TC	CC	TC	TC
SHRSPaS002825	3	96008633	G	+	GG	GG	AG	GG	GG	AG	AG	GG	AG	AG	GG	GG	AG	AG	AA	AG	GG	GG	GG	AG	GG	AA	AG	AA	AG	AG	AA	AG	GG	GG	AG	AG	GG	AG	AA	GG	AG	GG	GG	AG	AG	AG	GG	GG	AG
SHRSPaS002283	3	96037690	C	-	TC	TC	CC	TC	TC	TT	TT	CC	TC	TC	CC	TC	TC	CC	CC	CC	TC	TT	TT	TC	TC	TC	TT	TT	TT	CC	TT	CC	TC	TT	TC	CC	CC	CC	TC	TC	TT	TC	CC	CC	TC	TC	CC	TC	CC
SHRSPaS003357	3	96082585	T	+	TC	CC	CC	TC	CC	CC	CC	TT	CC	CC	CC	CC	CC	CC	CC	TC	CC	CC	CC	CC	TC	CC	CC	CC	CC	TC	CC	CC	TC	CC	CC	TC	CC	CC	CC	TC	CC	CC	TT	CC	CC	CC	CC	CC	CC
SHRSPaS003857	3	96124926	G	-	TG	TG	TT	TG	TG	GG	TG	GG	TG	TG	TT	TG	TG	TT	TT	TG	TT	TT	GG	TG	TG	TG	GG	TG	TG	TG	GG	TT	TG	GG	TG	TG	TT	TT	TG	GG	TG	GG	GG	TT	TG	TG	TT	TT	TT
SHRSPaS001579	3	96173076	A	-	AA	AA	AG	AG	AA	AA	AA	AA	AA	AA	AA	AA	AA	AG	AG	AG	AG	AA	AA	AA	AG	AG	AA	AA	AG	AG	AA	AG	AG	AA	AG	AG	AA	AG	AG	AA	AG	AA	AA	AA	AA	AA	AA	AA	AA
SHRSPaS001849	3	96286234	T	+	TC	TC	CC	TC	TC	TT	TC	TT	TC	TC	TT	TC	TC	CC	CC	TC	CC	TT	TT	TC	TC	TC	TT	TT	TC	TC	TT	CC	TC	TT	TC	TC	CC	CC	TC	TC	TC	TT	TT	CC	TC	TC	CC	CC	CC
SHRSPaS006349	3	96288095	T	+	TT	TC	TT	TT	TC	CC	TT	TT	TC	TC	CC	TC	TC	TT	TT	TT	TT	TT	TT	TT	TT	TT	TC	TT	TT	TT	TC	TT	TT	TT	TC	TT	TT	TT	TT	TT	TT	TT	TT	TT	TC	TC	TT	TT	TT
SHRSPaS006529	3	96500240	C	-	CC	TC	CC	CC	TC	TC	CC	CC	TC	TC	CC	TC	CC	CC	CC	CC	CC	TT	TT	CC	CC	CC	TT	TT	TC	CC	TC	CC	CC	TT	TC	CC	TC	CC	CC	CC	TC	CC	CC	CC	TC	TC	TC	CC	CC
SHRSPaS003353	3	96510889	C	+	TC	TT	TT	TC	TT	TT	TT	CC	TT	TT	TT	TT	TT	TT	TT	TC	TT	TT	TT	TT	TC	TT	TT	TT	TT	TC	TT	TT	TC	TT	TT	TC	TT	TT	TT	TT	TT	TC	TC	TT	TT	TT	TT	TT	TT
SHRSPaS001742	3	98056966	T	-	CC	CC	TC	CC	CC	CC	CC	CC	CC	CC	TT	CC	CC	TC	CC	TC	CC	CC	CC	CC	TC	TC	CC	CC	TC	CC	CC	TC	CC	CC	CC	TC	CC	TC	CC	CC	TC	CC	CC	CC	CC	CC	CC	CC	CC
SHRSPaS002008	3	98083171	T	-	TC	CC	TC	CC	CC	CC	TC	CC	CC	CC	TT	CC	CC	TT	TC	TC	CC	CC	CC	CC	TC	TC	CC	CC	TC	TC	CC	TC	CC	CC	CC	TC	CC	TC	CC	CC	TC	CC	CC	CC	CC	CC	CC	TC	CC
SHRSPaS001084	3	98180266	C	-	TT	TT	TC	TT	TT	TT	TT	TT	TT	TT	TT	TT	TT	TC	TT	TT	TT	TT	TT	TT	TC	TC	TT	TT	TC	TT	TT	TT	TT	TT	TT	TT	TT	TT	TT	TT	TC	TT	TT	TT	TT	TT	TT	TT	TT
SHRSPaS006122	3	98192031	T	+	TT	TT	TC	TT	TT	TT	TT	TT	TT	CC	TT	TT	TC	TT	TT	TT	TC	TT	TC	TC	TT	TT	TT	TT	TT	TT	TT	TT	TT	TT	TT	TT	TT	TT	TT	TT	TT	TT	TT	TT	TT	TT	TC	TT	TT
SHRSPaS006502	3	98343401	G	-	AA	AA	AG	AG	AA	AA	AA	AA	AA	AA	GG	AA	AA	AG	AA	AA	AG	AA	AA	AA	AG	AG	AA	AA	AG	AA	AA	AA	AG	AA	AA	AA	AA	AG	AG	AA	AG	AA	AA	AA	AA	AA	AA	AA	AA
SHRSPaS001146	3	98345633	C	+	TT	TT	TC	TT	TT	TT	TT	TT	TT	TT	TT	TT	TT	TC	TT	TT	TT	NN	TT	TT	NN	TC	TT	TT	TC	TT	TT	TT	TT	TT	TT	TT	TT	TT	TT	TT	TC	TT	TT	TT	TT	TT	TT	TT	TT
SHRSPaS001425	3	98348378	C	+	TC	TT	TC	TC	TT	TT	CC	TT	TC	TT	CC	TT	TC	CC	CC	TC	TC	TT	TT	TT	TC	TC	TT	TC	CC	TC	TC	TC	TC	TT	TC	TC	TC	TC	CC	TT	CC	TT	TT	TC	TC	TC	TC	TC	TC
SHRSPaS001592	3	98405024	T	+	TC	TT	TC	TC	TT	TC	TT	TT	TC	TT	CC	TT	TC	CC	CC	TT	TC	TT	TT	TT	TT	TC	TT	TT	TT	TC	TC	TT	TC	TT	TC	TT	TT	TC	TC	TT	TT	TT	TT	TT	TC	TC	TT	TC	TT
SHRSPaS001006	3	98442443	A	-	AC	CC	AC	AC	CC	AC	AA	AA	AC	CC	AC	AC	AC	AA	AC	AA	CC	CC	CC	AC	AA	CC	CC	CC	AC	AA	AC	AC	AC	CC	AC	AA	CC	AC	AA	AA	AC	AC	AC	AC	AC	AC	CC	AC	AC
SHRSPaS001913	3	98553334	C	-	TC	TT	TC	CC	TT	TC	CC	CC	TC	TT	CC	TC	TC	CC	CC	CC	TC	CC	TT	TC	CC	TC	TC	CC	TC	CC	CC	TC	CC	CC	TC	CC	TT	TC	CC	CC	TC	CC	TC	TC	TC	TC	TT	TC	TC
SHRSPaS001220	3	98568655	C	-	AC	AA	AC	AC	AA	AA	CC	AA	AC	AA	AC	AC	AC	CC	CC	AA	AC	CC	AA	AC	AC	AC	AA	AA	AC	AC	AC	AA	AC	AA	AA	AA	AA	AC	CC	AA	AC	AA	AC	AC	AC	AC	AA	AC	AC
SHRSPaS003658	3	98585306	T	-	TT	TT	TT	TT	TT	TG	TT	TT	TT	TT	TT	TT	TT	TT	TT	TG	TT	GG	TT	TT	TT	TT	TT	TT	TT	TT	TT	TG	TT	TT	TG	TG	TT	TT	TT	TG	TT	TG	TT	TT	TT	TT	TT	TT	TT
SHRSPaS002259	3	98597120	G	+	GG	GG	AG	AG	GG	AG	AG	GG	GG	GG	GG	AG	GG	AG	AG	GG	AG	GG	AG	AG	GG	AG	GG	GG	GG	GG	GG	GG	AG	GG	AG	GG	GG	GG	AG	AG	GG	AG	GG	GG	GG	GG	GG	GG	GG
SHRSPaS005967	3	98602794	A	-	AA	GG	AG	AA	GG	AG	AA	AA	AG	GG	AG	AG	AG	AA	AA	AA	AG	AA	AG	AG	AA	AG	GG	AA	AG	AA	AG	AG	AA	AG	AG	AA	GG	AG	AA	AG	AG	AG	AA	AG	AG	AG	GG	AG	AG
SHRSPaS001827	3	98745129	A	+	AC	AA	AC	AA	AA	AC	AC	AA	AA	AA	AA	AC	AA	CC	CC	AC	AA	AA	AA	AC	AA	AA	AA	AA	AA	AA	AA	AC	AA	AA	AC	AC	AA	AA	AC	AA	AA	AA	AA	AA	AA	AA	AA	AC	AA
SHRSPaS005485	3	99460682	C	+	CC	CC	TC	TC	CC	CC	CC	CC	CC	CC	CC	CC	CC	TC	CC	CC	TC	CC	CC	CC	CC	CC	CC	CC	CC	CC	CC	CC	TC	CC	CC	CC	CC	CC	TC	CC	CC	CC	CC	CC	CC	CC	CC	CC	CC
SHRSPaS004952	3	99532179	A	-	AC	AA	AA	AA	AA	AA	AA	AA	AA	AA	AA	AA	AA	AA	AA	AA	AA	AA	AA	AA	AA	AA	AA	AA	AA	AA	AA	AA	AA	AA	AA	AA	AA	AA	AA	AA	AA	AA	AA	AA	AA	AA	AA	AC	AA
SHRSPaS004905	3	99536149	C	-	AC	CC	CC	AC	CC	CC	CC	CC	CC	CC	CC	CC	CC	CC	CC	CC	CC	CC	CC	CC	AC	CC	CC	CC	CC	AC	CC	CC	AC	CC	CC	CC	CC	CC	CC	CC	CC	CC	AC	CC	CC	CC	CC	CC	CC
SHRSPaS005260	3	99549045	C	-	CC	TT	TC	CC	TT	TT	TC	CC	TC	TT	TC	TT	TC	CC	CC	TC	TC	CC	TC	TT	CC	TC	TT	TT	TC	CC	TC	TC	CC	TT	TC	TC	TT	TC	TC	TT	TC	TT	CC	TC	TC	TC	TT	TC	TC
SHRSPaS005989	3	99595159	T	-	TT	TT	TC	TT	TT	TT	TT	TT	TT	TT	TT	TT	TT	TC	TT	TT	TT	TT	TC	TT	TT	TT	TT	TT	TT	TT	TT	TT	TT	TT	TT	TT	TT	TT	TT	TT	TT	TT	TT	TT	TT	TT	TT	TT	TT
SHRSPaS004281	3	99626980	T	+	TC	TT	TT	TC	TT	TT	TT	CC	TT	TT	TT	TT	TT	TT	TT	NN	TT	TT	TT	TT	TC	TT	TT	TT	TT	TC	TT	TT	TC	TT	TT	TT	TT	TT	TT	TT	TT	TT	TC	TT	TT	TT	TT	TT	TT
SHRSPaS004578	3	99674431	G	-	AG	GG	GG	AG	GG	GG	GG	AA	GG	GG	GG	GG	GG	GG	GG	NN	GG	GG	GG	GG	AG	GG	GG	GG	GG	AG	GG	GG	AG	GG	GG	GG	GG	GG	GG	GG	GG	GG	AG	GG	GG	GG	GG	GG	GG
SHRSPaS006658	3	99674556	T	-	CC	CC	TC	CC	CC	CC	CC	CC	CC	CC	CC	CC	CC	TT	CC	TC	CC	CC	TC	CC	TC	TC	CC	CC	TC	CC	CC	TC	CC	CC	TC	TC	CC	CC	CC	CC	TC	CC	CC	TC	CC	CC	CC	CC	TC
SHRSPaS005530	3	99711046	C	-	CC	CC	TC	TC	CC	CC	TC	CC	TC	CC	TC	CC	TC	TC	TT	CC	TC	CC	TC	CC	CC	TC	CC	CC	CC	TC	TC	CC	TC	CC	CC	CC	CC	TC	TC	CC	CC	CC	CC	CC	TC	TC	CC	CC	CC
SHRSPaS006936	3	99721134	T	+	TT	CC	TC	TT	CC	CC	TC	TT	TC	CC	TC	CC	TC	TT	TT	TC	TC	TT	TC	CC	TT	TC	CC	CC	TC	TT	TC	TC	TT	CC	TC	TC	TC	TC	TC	CC	TC	CC	TT	TC	TC	TC	TC	TC	TC
SHRSPaS004948	3	99721527	C	+	TC	CC	CC	CC	CC	CC	CC	CC	CC	CC	CC	CC	CC	CC	CC	CC	CC	CC	CC	CC	TC	CC	CC	CC	CC	CC	CC	CC	CC	CC	CC	CC	CC	CC	CC	CC	CC	CC	TC	CC	CC	CC	CC	CC	CC
SHRSPaS002664	3	99762719	T	+	TC	CC	TC	TC	CC	CC	TC	CC	TC	CC	TC	CC	TC	TT	TT	TC	TC	CC	TC	CC	TC	TC	CC	CC	TC	TC	TC	TC	TC	CC	TC	TC	CC	TC	TC	CC	TC	CC	CC	TC	TC	TC	CC	TC	TC
SHRSPaS002015	3	99783050	G	+	TG	GG	TG	GG	GG	GG	TG	GG	TG	GG	GG	GG	GG	TG	TT	GG	GG	GG	TG	GG	GG	TG	GG	GG	GG	TG	GG	GG	GG	GG	GG	GG	GG	GG	GG	GG	GG	GG	GG	GG	TG	TG	GG	TG	GG
SHRSPaS002546	3	99865750	A	-	AG	GG	AG	GG	GG	GG	GG	GG	AG	GG	AG	GG	GG	AA	AA	AG	GG	GG	AG	GG	AG	AG	GG	GG	AG	AG	GG	AG	GG	GG	AG	AG	GG	AG	GG	GG	AG	GG	GG	AG	AG	AG	GG	AG	AG
SHRSPaS006452	4	126280	G	+	GG	TG	GG	GG	TG	TG	TG	GG	GG	GG	GG	TG	TG	TG	GG	GG	GG	GG	TT	GG	GG	TG	GG	TT	GG	GG	TT	GG	GG	TT	GG	GG	TG	TT	TT	TT	GG	TT	GG	TG	TG	TG	TG	GG	TG
SHRSPaS006192	4	165231	C	-	CC	CC	AC	CC	CC	CC	CC	CC	CC	CC	CC	CC	CC	CC	CC	CC	AC	CC	CC	CC	CC	CC	AC	CC	AC	CC	CC	AC	CC	CC	CC	CC	CC	CC	CC	CC	AC	CC	AC	CC	CC	CC	CC	CC	CC
SHRSPaS003911	4	165670	C	-	TC	CC	TC	CC	CC	CC	TC	CC	CC	CC	CC	CC	TC	TT	TC	TC	TC	TC	CC	CC	CC	TC	CC	CC	CC	CC	TC	TC	CC	CC	CC	TC	CC	TC	TC	CC	CC	CC	CC	TC	TC	TC	CC	CC	TC
SHRSPaS004701	4	245363	G	-	AG	GG	AA	AG	GG	AG	AG	GG	GG	AG	AG	AG	AA	AA	AA	AG	AA	GG	GG	AA	GG	AG	AA	GG	AG	AG	AG	AA	AG	GG	AG	AG	GG	AG	AG	GG	AG	GG	GG	AG	AG	AG	AG	GG	AG
SHRSPaS001132	4	250873	A	-	AG	AA	AG	AA	AA	AA	AG	AA	AA	AA	AA	AA	AG	GG	GG	AG	AG	AA	AA	AA	AA	AG	AA	AA	AA	AA	AG	AG	AA	AA	AA	AG	AA	AG	AG	AA	AA	AA	AA	AG	AG	AG	AA	AA	AG
SHRSPaS001320	4	400336	A	-	AG	AG	AG	AG	AG	AG	AA	AA	AG	AA	AG	AA	AA	GG	AG	AG	AG	AA	AA	AA	AA	AG	AA	AA	AA	AA	AA	AG	AG	AA	AA	AG	AG	AA	AA	AA	AA	AA	AA	AG	AG	AG	AA	AG	AG
SHRSPaS005625	4	451843	A	-	AA	AG	AA	AA	AG	AA	AA	AA	AG	AA	AA	AA	AA	AA	AA	AA	AA	AG	AA	AA	AA	AA	AA	AG	AA	AA	AA	AA	AA	AG	AA	AA	AG	AA	AA	AA	AA	AA	AA	AA	AG	AG	AA	AG	AA
SHRSPaS003914	4	459974	A	-	AG	AA	AA	AA	AA	AA	AA	AA	AA	AA	AA	AA	AA	AA	AA	AG	AA	AA	AA	AA	AA	AA	AA	AA	AA	AA	AA	AA	AA	AA	AA	AG	AA	AA	AA	AA	AA	AA	AG	AA	AA	AA	AA	AG	AA
SHRSPaS002201	4	461772	C	+	AC	CC	AC	CC	CC	CC	CC	CC	CC	CC	CC	CC	CC	AA	AA	AC	AC	CC	CC	CC	CC	AC	CC	CC	CC	CC	CC	AC	CC	CC	CC	AC	CC	CC	CC	CC	CC	CC	CC	AC	CC	CC	CC	CC	AC
SHRSPaS001731	4	2195312	C	-	TC	TT	TC	TC	TT	TT	TT	TC	TC	TC	TT	TT	TT	TT	TT	TC	TC	TT	TT	TT	CC	TT	TC	TT	CC	TC	TT	TC	TC	TT	TT	TC	TT	TT	TT	TT	CC	TT	TC	TT	TT	TT	TT	TC	TT
SHRSPaS002887	4	2197680	G	+	AG	GG	AG	GG	GG	GG	GG	GG	GG	GG	AG	GG	GG	AA	AG	AG	AG	GG	GG	GG	GG	AG	GG	GG	GG	GG	GG	AG	GG	GG	GG	AG	GG	GG	GG	GG	GG	GG	GG	AG	GG	GG	GG	GG	AG
SHRSPaS004274	4	2212829	G	+	AG	AA	AA	AA	AA	AA	AA	AG	AA	AA	AA	AA	AA	AA	AA	AG	AA	AA	AA	AA	AG	AA	AA	AA	AA	AG	AA	AA	AA	AA	AA	AG	AA	AA	AA	AA	AA	AA	AG	AA	AA	AA	AA	AG	AA
SHRSPaS005150	4	2289179	G	-	GG	AG	GG	GG	GG	AG	AG	GG	GG	GG	GG	GG	GG	GG	GG	GG	GG	GG	AA	GG	GG	GG	GG	GG	GG	GG	GG	GG	GG	AG	GG	GG	AG	AG	GG	GG	GG	GG	GG	GG	GG	GG	AG	GG	GG
SHRSPaS001485	4	2447811	T	+	TC	TT	TC	TT	TT	TC	TT	TT	TC	TC	TT	TT	TT	CC	TC	TC	TC	TT	TT	TT	TT	TC	TT	TT	TT	TT	TT	TC	TT	TT	TT	TC	TT	TT	TC	TT	TT	TT	TT	TC	TC	TC	TT	TT	TC
SHRSPaS006162	4	2454172	C	+	CC	CC	AC	CC	CC	CC	CC	CC	CC	AC	CC	CC	CC	CC	CC	CC	CC	CC	CC	CC	CC	CC	AA	CC	AC	CC	CC	AC	CC	CC	CC	CC	CC	CC	CC	CC	AC	CC	CC	CC	CC	CC	CC	CC	CC
SHRSPaS006840	4	2803315	A	-	AA	AG	AA	AA	AG	AA	AA	AA	AG	AA	AA	AA	AA	AA	AA	AA	AA	AA	AA	AA	AA	AA	AA	AA	AA	AA	AA	AA	AA	AA	AA	AA	AG	AA	AA	AA	AA	AA	AA	AA	AG	AG	AA	AG	AA
SHRSPaS001224	4	2814547	G	+	GG	AG	AG	GG	AG	AG	AG	AG	GG	GG	AA	AA	AG	AG	AG	GG	AG	GG	GG	AA	GG	AG	AG	AA	AG	GG	AG	AG	GG	AG	AA	GG	AG	AA	AG	AA	AG	AA	GG	AG	GG	GG	AA	GG	AG
SHRSPaS002527	4	2980653	G	+	AG	GG	AG	AA	GG	GG	AG	AA	GG	GG	GG	GG	GG	GG	AG	AG	GG	AG	GG	GG	AG	GG	AG	GG	AA	AA	GG	AG	AA	GG	AG	AG	GG	GG	GG	GG	AA	AG	AA	GG	GG	GG	GG	AG	GG
SHRSPaS003694	4	3090906	T	-	TT	TT	TT	TC	TC	TT	TC	TC	TC	TT	TT	TC	TT	TT	TC	TT	TT	TC	TT	TC	TC	TT	TT	TT	TC	TC	TT	TT	TC	TT	TC	TT	TT	TT	TC	TT	TC	TC	TT	TC	TC	TC	TT	TC	TC
SHRSPaS005757	4	3091274	A	-	AA	AG	AA	AA	AA	AG	AG	AA	AA	AA	AG	AG	AA	AA	AA	AA	AG	AA	AA	AG	AA	AG	AA	GG	AA	AA	AG	AA	AA	GG	AG	AA	AG	AG	AG	GG	AA	AG	AA	AA	AA	AA	AG	AA	AA
SHRSPaS003489	4	3113265	A	+	AG	GG	GG	AG	GG	GG	GG	AG	GG	GG	GG	GG	GG	GG	GG	AG	GG	GG	GG	GG	AG	GG	GG	GG	GG	GG	GG	GG	AG	GG	GG	AG	GG	GG	GG	GG	GG	GG	AG	GG	GG	GG	GG	GG	GG
SHRSPaS003217	4	3235957	A	-	AG	AA	AA	AA	AA	AA	AA	AA	AA	AA	AA	AA	AA	AA	AA	AG	AA	AA	AA	AA	AA	AA	AA	AA	AA	AA	AA	AA	AA	AA	AA	AG	AA	AA	AA	AA	AA	AA	AG	AA	AA	AA	AA	AA	AA
SHRSPaS005358	4	3238232	A	-	AA	AG	AG	AA	AA	AG	AG	AA	AA	AA	AA	AA	AA	AA	AA	AA	AA	AA	GG	AA	AA	AA	AG	AA	AG	AA	AG	AG	AA	AA	AA	AA	AG	AG	AA	AA	AG	AA	AA	AA	AA	AA	AG	AA	AA
SHRSPaS002590	4	3305035	C	+	TC	CC	TC	TC	CC	TC	TC	CC	TC	TC	CC	CC	TC	TT	TT	TC	TC	CC	CC	CC	TC	CC	CC	CC	TC	TC	TC	TC	TC	CC	TC	TC	CC	TC	TC	CC	TC	CC	CC	TC	TC	TC	CC	CC	TC
SHRSPaS002947	4	3370008	C	+	AC	CC	AC	AC	CC	CC	AC	CC	CC	AC	CC	CC	CC	AA	CC	AC	AC	CC	CC	CC	AC	AC	CC	CC	AC	CC	CC	AC	AC	CC	CC	AC	CC	CC	CC	CC	AC	CC	CC	AC	CC	CC	CC	CC	AC
SHRSPaS006102	4	3371850	A	+	AA	AG	AA	AA	AG	AA	AA	AA	AG	AA	AG	AG	AA	AA	AA	AA	AG	AA	AA	AG	AA	AG	AA	GG	AA	AA	AA	AA	AA	GG	AG	AA	AA	AA	AG	AA	AA	AA	AA	AA	AG	AG	AA	AG	AA
SHRSPaS006444	4	3375310	T	-	TT	TC	TC	TT	TC	TC	TC	TC	TT	TC	TC	TC	TC	TT	TT	TT	TT	TC	CC	TC	TT	TT	CC	TT	TC	TT	TC	TC	TT	TT	TT	TT	CC	TC	TT	TC	TC	TC	TT	TC	TT	TT	CC	TT	TC
SHRSPaS001428	4	3465919	A	-	AG	AA	AG	AA	AA	AA	AG	AA	AG	AA	AG	AA	AG	GG	AG	AG	AG	AG	AA	AA	AA	AA	AA	AA	AA	AA	AA	AG	AA	AG	AA	AG	AA	AA	AA	GG	AA	AG	AA	AG	AG	AG	AA	AG	AG
SHRSPaS001086	4	3697102	T	-	TG	TT	TG	TG	TT	TT	TG	TT	TT	TG	TG	TT	TT	GG	TG	TG	TG	TT	GG	TT	TG	TT	TT	TT	TG	TG	TT	TG	TG	TT	TT	TG	TT	TT	TT	TT	TG	TT	TT	TG	TT	TT	TT	TT	TG
SHRSPaS006584	4	4185589	T	-	TT	TC	TT	TT	TC	TC	TC	TC	TT	TT	TC	TC	TT	TT	TT	TT	TT	TC	TT	TC	TT	TT	TT	CC	TT	TT	TC	TT	TT	CC	TT	TT	TC	TC	TT	TT	TT	TT	TT	TC	TT	TT	TC	TC	TC
SHRSPaS002968	4	4188379	C	+	TC	CC	TC	CC	CC	TC	TC	CC	TC	TC	CC	CC	TC	TT	TT	CC	TC	TC	TT	CC	CC	TC	CC	CC	CC	TC	TC	TC	CC	CC	TC	CC	CC	TC	TC	CC	CC	CC	CC	TC	TC	TC	CC	CC	TC
SHRSPaS003560	4	4204825	C	+	TC	TT	TT	TC	TT	TT	TT	TT	TT	TT	TT	TT	TT	TT	TT	TC	TT	TT	TT	TT	TC	TT	TT	TT	TT	TC	TT	TT	TC	TT	TT	TC	TT	TT	TT	TT	TT	TT	TC	TT	TT	TT	TT	TT	TT
SHRSPaS002988	4	4205681	G	+	AG	AG	AG	GG	AG	AG	AG	GG	AA	AG	GG	AG	AG	AA	AA	GG	AA	AG	AA	AG	GG	AA	GG	GG	GG	AG	AG	AG	GG	GG	AA	GG	AG	AG	AA	GG	GG	GG	GG	AG	AA	AA	GG	AG	AG
SHRSPaS006721	4	4283851	C	-	CC	TC	TC	CC	TC	TT	TC	CC	CC	TC	TC	TC	TC	CC	CC	CC	CC	TC	CC	TC	CC	CC	TT	TT	TC	CC	TC	TC	CC	TC	CC	CC	TC	TC	CC	TC	TC	TC	CC	TC	CC	CC	TT	TC	TC
SHRSPaS006209	4	4373763	G	+	GG	AG	GG	GG	GG	AG	AG	GG	GG	GG	GG	GG	GG	GG	GG	GG	GG	GG	GG	GG	GG	GG	GG	GG	GG	GG	AG	GG	GG	GG	GG	GG	AG	AG	GG	GG	GG	GG	GG	GG	GG	GG	AG	GG	GG
SHRSPaS001204	4	4507380	G	+	TG	TT	TG	GG	TG	TG	TT	GG	TT	TG	GG	TG	TT	TT	TT	GG	TG	GG	GG	TG	GG	TT	TG	GG	GG	GG	TT	TG	GG	GG	TT	GG	TT	TT	TT	GG	GG	GG	GG	TG	TT	TT	TG	TG	TG
SHRSPaS002073	4	4539331	C	-	AC	CC	AC	AC	CC	CC	AC	AC	AC	CC	CC	CC	AC	CC	CC	AC	CC	CC	CC	CC	AC	CC	CC	CC	AC	CC	AC	AC	AC	CC	CC	AC	CC	AC	AC	CC	AC	CC	CC	CC	AC	AC	CC	CC	CC
SHRSPaS004098	4	4797003	T	+	TC	CC	CC	TC	CC	CC	CC	CC	CC	CC	CC	CC	CC	CC	CC	TC	CC	CC	CC	CC	TC	CC	CC	CC	CC	CC	CC	CC	TC	CC	CC	TC	CC	CC	CC	CC	CC	CC	TC	CC	CC	CC	CC	CC	CC
SHRSPaS002713	4	4797994	C	-	TC	CC	TC	TC	CC	CC	CC	CC	CC	TC	CC	CC	CC	TC	CC	TC	CC	CC	CC	CC	TC	TC	CC	CC	TC	CC	TC	TC	TC	CC	TC	TC	CC	TC	CC	CC	TC	CC	CC	CC	CC	CC	CC	CC	CC
SHRSPaS005430	4	5104450	A	-	AA	AC	AC	AA	CC	AA	AC	AA	AC	AC	AA	CC	AC	AA	AA	AA	AC	AC	CC	CC	AA	AC	AC	AC	AC	AA	AC	AC	AA	AA	AC	AA	CC	AA	AC	AA	AC	NN	AA	AC	AC	AC	CC	AC	AC
SHRSPaS005428	4	5299949	C	-	CC	TC	TC	CC	CC	TC	CC	CC	CC	CC	CC	TC	CC	CC	CC	CC	CC	CC	CC	TC	CC	CC	TC	CC	TC	CC	TC	TC	CC	TC	CC	CC	TC	TC	CC	CC	TC	CC	CC	CC	CC	CC	TT	CC	CC
SHRSPaS002541	4	5311936	C	-	AC	CC	AC	CC	CC	CC	CC	CC	AC	CC	CC	CC	AC	CC	CC	CC	CC	CC	CC	CC	CC	AC	CC	CC	CC	CC	CC	AC	CC	CC	AC	CC	CC	CC	CC	CC	CC	CC	CC	CC	AC	AC	CC	CC	CC
SHRSPaS002293	4	5386000	G	+	AG	GG	AG	AG	GG	GG	AG	GG	AG	AG	AA	GG	AG	AA	AG	AG	AG	AA	GG	GG	AG	AG	GG	GG	AG	GG	GG	AG	AG	GG	AG	AG	GG	AG	AG	GG	AG	GG	GG	AG	AG	AG	GG	GG	AG
SHRSPaS001401	4	5421726	A	-	AG	AA	AG	AA	AA	AA	AA	AA	AA	AA	AA	AA	AA	AA	AA	AG	AA	AA	AA	AA	AA	AA	AA	AA	AA	AA	AG	AG	AA	AA	AA	AG	AA	AA	AA	AA	AA	AA	AA	AA	AA	AA	AA	AA	AA
SHRSPaS005905	4	5469665	A	-	AA	GG	AG	AA	GG	GG	AG	AA	AG	AG	AA	GG	AG	AA	AG	AA	AG	AA	GG	GG	AA	AG	GG	AG	AG	AG	AG	AG	AA	AG	AG	AA	GG	AG	AG	GG	AG	GG	AA	AG	AG	AG	GG	GG	AG
SHRSPaS003412	4	5476774	C	-	TC	TT	TT	CC	TT	TT	TC	CC	TC	TT	CC	TT	TC	TC	TT	TC	TC	TT	TT	TT	CC	TC	TT	TT	TC	TC	TT	TT	CC	TT	TC	TC	TT	TT	TT	TT	TC	TT	CC	TC	TC	TC	TT	TT	TC
SHRSPaS004950	4	6080329	A	+	AG	NN	AA	AA	NN	AA	AA	AG	AA	AA	AA	AA	AA	AA	AA	AG	AA	AA	NN	AA	AA	AA	AA	AA	AA	AA	AA	AA	AA	AA	AA	AG	AA	AA	NN	AA	AA	AA	AG	AA	AA	AA	AA	NN	AA
SHRSPaS005061	4	6191498	G	+	GG	GG	TG	GG	GG	GG	GG	GG	GG	GG	TG	GG	GG	GG	GG	GG	GG	GG	GG	TT	GG	TG	TG	GG	GG	GG	GG	GG	GG	GG	TG	GG	GG	GG	GG	GG	GG	GG	GG	GG	GG	GG	TG	GG	GG
SHRSPaS005507	4	6478536	T	-	TT	CC	TC	TT	TC	TC	CC	TC	TC	TC	CC	CC	TC	TC	TC	TT	TC	TC	TT	CC	TC	CC	CC	TC	TC	TC	TC	TC	TT	CC	TC	TT	TC	TC	TT	TC	TC	TC	TT	TT	TC	TC	CC	TC	TT
SHRSPaS001966	4	7004286	C	+	TC	CC	TC	TC	CC	CC	CC	CC	CC	TC	CC	CC	CC	TC	CC	TC	TC	CC	CC	CC	CC	TC	CC	CC	CC	CC	CC	TC	TC	CC	CC	TC	CC	CC	CC	CC	CC	CC	CC	TC	CC	CC	CC	CC	TC
SHRSPaS003851	4	7159270	T	-	CC	CC	CC	CC	CC	CC	CC	TC	CC	CC	CC	CC	CC	CC	CC	CC	CC	CC	CC	CC	TC	CC	CC	CC	CC	CC	CC	CC	CC	CC	CC	CC	CC	CC	CC	CC	CC	CC	CC	CC	CC	CC	CC	CC	CC
SHRSPaS006089	4	7181374	G	-	GG	AG	GG	GG	AA	GG	GG	GG	AG	GG	GG	GG	AG	GG	GG	GG	AG	GG	GG	AG	GG	GG	GG	GG	GG	GG	GG	GG	GG	GG	GG	GG	AG	GG	GG	GG	GG	GG	GG	AG	AG	AG	GG	AG	AG
SHRSPaS004673	4	7183202	G	+	AA	AA	AA	AA	AA	AA	AA	AA	AA	AA	AA	AA	AA	AA	AA	AA	AA	AA	AA	AA	AG	AA	AA	AA	AA	AA	AA	AA	AA	AA	AA	AA	AA	AA	AA	AA	AA	AA	AA	AA	AA	AA	AA	AA	AA
SHRSPaS003761	4	7346973	G	-	TG	TT	TT	TT	TT	TT	TT	TG	TT	TT	TT	TT	TT	TT	TT	TG	TT	TT	TT	TT	TG	TT	TT	TT	TT	TG	TT	TT	TT	TT	TT	TG	TT	TT	TG	TT	TT	TT	TG	TT	TT	TT	TT	TT	TT
SHRSPaS006082	4	7347350	C	-	CC	TC	CC	CC	CC	TC	CC	CC	CC	CC	CC	CC	CC	CC	CC	CC	CC	CC	TC	CC	CC	CC	CC	CC	TC	CC	CC	TC	CC	CC	CC	CC	CC	TC	CC	CC	TC	CC	CC	CC	CC	CC	CC	CC	CC
SHRSPaS005574	4	7366632	C	+	CC	TC	CC	TC	CC	TC	CC	CC	CC	CC	CC	CC	CC	TC	TT	CC	CC	CC	TC	CC	TC	CC	CC	CC	TT	TC	CC	TC	TC	CC	CC	CC	CC	TC	CC	CC	TT	CC	CC	CC	CC	CC	CC	CC	CC
SHRSPaS003006	4	7383800	T	+	TC	TC	CC	TC	CC	TT	TC	TC	CC	CC	TC	CC	CC	TC	TT	TC	CC	TC	TC	CC	TT	CC	CC	TC	TT	TT	CC	TC	TC	CC	CC	TC	CC	TC	TC	TT	TT	TT	TT	CC	CC	CC	CC	CC	CC
SHRSPaS004069	4	7610283	A	-	AC	CC	CC	CC	CC	CC	CC	CC	CC	CC	CC	CC	CC	CC	CC	AC	CC	CC	CC	CC	AC	CC	CC	CC	CC	CC	CC	CC	CC	CC	CC	AC	CC	CC	CC	CC	CC	CC	AC	CC	CC	CC	CC	CC	CC
SHRSPaS006559	4	7829020	T	-	TT	CC	TC	TT	CC	CC	TC	TC	TC	TC	TC	CC	TC	TT	TT	TT	TC	TC	CC	CC	TT	TC	CC	CC	TC	TT	TC	TC	TT	CC	TC	TT	CC	TC	CC	CC	TC	CC	TT	TC	TC	TC	CC	TC	TC
SHRSPaS006874	4	9378426	A	+	AA	AG	AA	AA	AA	AG	AA	AA	AA	AA	AA	AA	AA	AA	AA	AA	AA	AA	AA	AA	AA	AA	AA	AA	AG	AA	AA	AG	AA	AG	AA	AA	AA	AG	AA	AA	AG	AA	AA	AA	AA	AA	AA	AA	AA
SHRSPaS005803	4	9488047	A	-	AG	AA	AG	GG	AA	AA	AG	AA	AG	AA	AA	AA	AG	AG	GG	AG	AG	AA	AA	AA	AG	AA	AA	AA	AA	AA	AG	AG	GG	AA	AG	AG	AA	AG	AA	AA	AA	AA	AA	AG	AG	AG	AA	AA	AG
SHRSPaS001289	4	9531428	A	+	AG	AG	GG	GG	AA	AG	GG	AA	AA	AG	AA	GG	AA	AA	GG	AG	AA	AG	AA	AG	AA	AG	GG	AA	AG	AA	GG	GG	GG	AA	GG	AG	AA	GG	AG	AA	AG	AA	AA	GG	AA	AA	AG	AG	GG
SHRSPaS005331	4	9608060	C	-	CC	TC	TC	CC	TT	TC	TC	CC	TC	TC	CC	TT	TC	CC	CC	CC	TC	TC	TC	TT	CC	TC	TT	TT	CC	CC	TC	CC	CC	TC	TC	CC	TT	CC	TC	CC	CC	CC	CC	TC	TC	TC	TT	TC	TC
SHRSPaS003408	4	9687312	C	+	TC	TT	TT	TT	TT	TT	TT	TC	TT	TT	TT	TT	TT	TT	TT	TC	TT	TT	TT	TT	TC	TT	TT	TT	TC	TC	TT	TT	TT	TT	TT	TC	TT	TT	TT	TT	TC	TT	TC	TT	TT	TT	TT	TT	TT
SHRSPaS002944	4	9758029	T	-	TC	TC	TC	TT	CC	TC	TC	TT	TC	TC	CC	CC	TC	TC	TT	TC	CC	TT	TC	TC	TT	TT	TC	TC	TT	TC	TC	TC	TT	TC	TC	TC	CC	TT	CC	TC	TT	TT	TT	TC	TC	TC	CC	TC	TC
SHRSPaS006605	4	9770249	T	-	TT	TT	TC	TT	TT	TT	TT	TT	TT	TT	TT	TT	TT	TT	TT	TT	TT	TT	TT	TC	TT	TC	TT	TT	TT	TT	TT	TT	TT	TT	TC	TT	TT	TT	TT	TT	TT	TT	TT	TT	TT	TT	TT	TT	TT
SHRSPaS002199	4	10241765	G	-	AG	GG	AG	GG	GG	GG	GG	GG	GG	GG	GG	GG	GG	AG	GG	AG	GG	GG	GG	GG	GG	GG	GG	GG	GG	GG	GG	AG	GG	GG	GG	AG	GG	GG	GG	GG	GG	GG	GG	GG	GG	GG	GG	AG	GG
SHRSPaS001197	4	10252292	A	-	AG	AA	AG	GG	AA	AA	AG	AA	AG	AG	AG	AA	AG	GG	GG	AG	AG	AG	AA	AA	AG	AG	AA	AA	AA	AG	AG	AG	GG	AA	AG	AG	AA	AG	AA	AA	AA	AA	AA	AG	AG	AG	AA	AG	AG
SHRSPaS003917	4	10352579	A	-	GG	GG	GG	GG	GG	GG	GG	GG	GG	GG	GG	GG	GG	AG	GG	GG	GG	GG	AG	GG	AG	GG	GG	GG	AG	AG	GG	GG	GG	GG	GG	GG	GG	GG	GG	GG	AG	GG	GG	GG	GG	GG	GG	AG	GG
SHRSPaS001856	4	10406347	C	+	TC	CC	TC	CC	CC	CC	CC	CC	CC	CC	CC	CC	CC	CC	CC	TC	CC	CC	CC	CC	CC	CC	CC	CC	CC	CC	CC	TC	CC	CC	CC	TC	CC	CC	CC	CC	CC	CC	CC	CC	CC	CC	CC	CC	CC
SHRSPaS005220	4	10825210	G	+	GG	GG	AG	AG	GG	AG	AG	AG	AG	AG	GG	GG	AG	AG	AG	GG	AG	AG	GG	GG	GG	GG	GG	AA	GG	AG	AA	GG	AG	AG	GG	GG	GG	GG	GG	GG	GG	GG	GG	AG	AG	AG	GG	GG	AG
SHRSPaS002296	4	11284339	C	-	CC	CC	AC	CC	CC	CC	CC	CC	CC	CC	AC	CC	AC	CC	CC	CC	CC	CC	CC	CC	CC	CC	CC	CC	CC	CC	CC	CC	CC	CC	AC	CC	CC	AC	CC	CC	CC	CC	CC	CC	CC	CC	CC	CC	CC
SHRSPaS005168	4	12003973	T	+	TT	TC	TC	TT	TT	TC	TT	TC	TT	TC	TT	TT	TT	TC	TC	TT	TT	TC	CC	TC	TT	TC	TT	CC	TC	TT	TC	TT	TT	TT	TC	TT	TT	TC	TT	TC	TC	TC	TT	TT	TT	TT	TC	TT	TT
SHRSPaS002963	4	12174002	G	+	AG	GG	AG	AG	GG	GG	GG	GG	GG	AG	GG	GG	GG	AG	AG	AG	GG	AG	GG	GG	GG	AG	GG	GG	GG	GG	AG	AG	AG	GG	AG	AG	GG	AG	AG	GG	GG	GG	GG	GG	GG	GG	GG	GG	GG
SHRSPaS001416	4	12806368	T	-	TT	TC	CC	TC	TT	CC	TT	CC	TC	TC	CC	TT	TC	CC	TC	TT	TT	TC	CC	TC	TT	CC	TT	TT	TC	CC	CC	TT	TC	TT	CC	TT	TT	TC	TC	TT	TC	TT	TC	TT	TC	TC	TC	TC	TT
SHRSPaS001346	4	13159519	A	+	AG	AG	AA	GG	GG	AG	AG	AA	GG	GG	GG	GG	GG	AG	AG	AG	GG	AG	GG	AG	AG	GG	GG	AA	AG	AA	AG	GG	GG	AA	AG	AG	GG	AG	AG	GG	AG	GG	AA	AG	GG	GG	GG	AG	AG
SHRSPaS001775	4	13436272	G	+	AG	GG	AG	GG	GG	GG	GG	GG	GG	AG	GG	GG	GG	NN	GG	AG	GG	GG	GG	GG	GG	GG	GG	GG	GG	GG	GG	GG	GG	GG	GG	AG	GG	GG	GG	GG	GG	GG	AG	AG	GG	GG	GG	AG	AG
SHRSPaS006284	4	13478816	G	-	GG	AG	GG	GG	AA	GG	AG	GG	AG	AG	GG	AA	AG	GG	GG	GG	AG	GG	GG	AG	GG	GG	AA	AA	GG	GG	GG	AG	GG	GG	GG	GG	AA	GG	AG	GG	GG	GG	GG	AG	AG	AG	AG	AG	AG
SHRSPaS004065	4	13478979	A	-	AA	AA	AA	GG	AA	AA	AA	AA	AA	AA	AA	AA	AG	AA	AG	AA	AG	AA	AA	AA	AG	AA	AA	AA	AA	AA	AA	AA	GG	AA	AG	AA	AA	AA	AG	AA	AA	AA	AA	AA	AA	AA	AA	AA	AA
SHRSPaS005878	4	13566222	T	+	TC	TC	TC	TT	TT	TC	TC	TT	TC	TT	CC	TT	TC	TT	TT	TC	TT	TC	TC	TC	TT	TC	TT	TC	TC	TC	TC	TC	TT	TC	TC	TC	TT	TC	TT	TC	TC	CC	TT	TT	TC	TC	TC	TT	TT
SHRSPaS005375	4	13643886	C	+	CC	TC	CC	CC	TT	CC	TC	CC	TC	TC	CC	TT	TC	CC	CC	CC	TC	CC	CC	TC	CC	CC	TT	TC	CC	CC	CC	TC	CC	TC	CC	CC	TT	CC	TC	CC	CC	TC	CC	TC	TC	TC	TC	TC	TC
SHRSPaS003225	4	13644063	C	+	AC	AA	AA	AA	AA	AA	AA	CC	AA	AA	AA	AA	AA	AA	AA	AC	AA	AA	AA	AA	AC	AA	AA	AA	AC	AC	AA	AA	AA	AA	AA	AC	AA	AA	AA	AA	AC	AA	AC	AA	AA	AA	AA	AA	AA
SHRSPaS005512	4	13883720	A	-	AA	AG	AA	NN	GG	AA	AG	AA	AG	AG	AA	AG	GG	AA	AA	AA	GG	AA	AA	AG	AA	AA	AA	AG	AA	AG	AA	AA	NN	AG	AA	AA	GG	AA	AA	AA	AA	AA	AA	AA	AG	AG	AA	AG	AA
SHRSPaS003544	4	14582797	T	-	TC	TT	TT	TT	TT	TT	TT	TT	TT	TT	TT	TT	TT	TT	TT	TC	TT	TT	TT	TT	TT	TT	TT	TT	TT	TT	TT	TT	TT	TT	TT	TC	TT	TT	TT	TT	TT	TT	NN	TT	TT	TT	TT	TT	TT
SHRSPaS006552	4	14663812	G	-	GG	AG	AG	GG	GG	AG	GG	GG	GG	GG	GG	GG	GG	GG	GG	GG	GG	GG	GG	AG	GG	GG	GG	GG	GG	GG	GG	GG	GG	GG	AG	GG	GG	AG	GG	GG	GG	GG	GG	GG	GG	GG	GG	GG	GG
SHRSPaS006984	4	14785831	G	+	GG	GG	AG	AG	GG	GG	GG	GG	GG	GG	GG	GG	GG	AG	GG	GG	GG	GG	GG	GG	GG	GG	GG	GG	GG	GG	GG	GG	AG	GG	GG	GG	GG	GG	GG	GG	GG	GG	GG	GG	GG	GG	GG	AG	GG
SHRSPaS005892	4	14789819	C	+	TC	TT	TC	CC	TT	TT	CC	CC	TC	TC	CC	TC	TC	CC	CC	TC	TC	CC	TT	TT	CC	TC	CC	TC	CC	TC	TC	TC	CC	CC	TC	TC	TT	TC	CC	TC	CC	TC	CC	TC	TC	TC	TC	TC	TC
SHRSPaS003850	4	15037886	A	-	AG	GG	GG	AG	GG	GG	GG	AA	GG	GG	GG	GG	AG	GG	GG	AG	AG	GG	GG	GG	AA	GG	GG	GG	AG	AG	GG	GG	AG	GG	GG	AG	GG	GG	AG	GG	AG	GG	AG	GG	GG	GG	GG	GG	GG
SHRSPaS006153	4	15038090	T	-	TT	TT	TC	TT	TT	TT	TT	TT	TT	TT	TT	TT	TT	TC	TT	TT	TT	TT	TT	TT	TT	TT	TT	TT	TT	TT	TT	TT	TT	TT	TT	TT	TT	TT	TT	TT	TT	TT	TT	TT	TT	TT	TT	TC	TT
SHRSPaS001314	4	15060095	G	+	TG	TT	TG	TG	TT	TT	TG	GG	TG	TG	TG	TT	TG	GG	GG	TG	TG	TG	TT	TT	GG	TG	TT	TT	TG	GG	TG	TT	TG	TT	TG	TG	TT	TG	TG	TT	TG	TT	TG	TT	TG	TG	TT	TG	TT
SHRSPaS001309	4	15129195	T	-	TC	TC	CC	TC	TC	CC	TC	TT	CC	CC	TC	TC	TC	CC	CC	TC	CC	CC	CC	CC	TC	CC	TT	TC	TT	TC	CC	TC	TC	TC	CC	TC	CC	TT	TC	TC	TT	TC	TC	TT	CC	CC	TC	CC	TT
SHRSPaS003418	4	15811028	G	+	GG	GG	GG	GG	GG	GG	AG	GG	GG	AG	GG	GG	AG	AG	GG	GG	GG	AA	GG	GG	GG	GG	GG	GG	GG	AG	AG	GG	GG	GG	AG	GG	GG	AG	GG	GG	GG	GG	AG	GG	GG	GG	GG	GG	GG
SHRSPaS004699	4	15855380	C	+	TC	CC	CC	TC	CC	CC	CC	CC	CC	CC	CC	CC	CC	CC	CC	TC	TC	CC	CC	CC	TC	CC	CC	CC	CC	CC	CC	TC	TC	CC	CC	TC	CC	CC	CC	CC	CC	CC	CC	CC	CC	CC	CC	CC	CC
SHRSPaS002824	4	16025398	T	+	TC	TC	CC	TC	TC	TC	TT	TT	TC	TC	TT	TC	TC	TC	TC	TT	TC	TT	CC	TC	TT	TC	TT	TT	TT	TT	TC	TT	TC	TC	TC	TT	CC	TT	TT	TC	TT	TC	TC	TT	TC	TC	TC	CC	TT
SHRSPaS002495	4	17055192	T	-	TC	TT	TC	TT	TT	TT	TT	TT	TT	TT	TT	TT	TT	TC	TT	TT	TT	TT	TT	TT	TT	TT	TT	TT	TT	TT	TT	TT	TT	TT	TT	TT	TT	TT	TT	TT	TT	TT	TC	TT	TT	TT	TT	TC	TT
SHRSPaS004469	4	20062686	T	-	TT	TT	TT	TT	TT	TT	TT	TC	TT	TT	TT	TT	TT	TT	TT	TC	TT	TT	TT	TT	TC	TT	TT	TT	TC	TC	TT	TT	TT	TT	TT	TC	TT	TT	TT	TT	TC	TT	TT	TT	TT	TT	TT	TT	TT
SHRSPaS006585	4	20062748	A	-	AA	GG	AG	AA	GG	AG	GG	AG	GG	AA	GG	GG	AG	AA	AG	AA	AA	GG	GG	GG	AA	AG	GG	GG	AG	AG	GG	AG	AA	AG	AG	AA	AG	AG	GG	GG	AG	GG	AA	AG	GG	GG	AG	AG	AG
SHRSPaS003691	4	20104935	C	-	AC	AC	AC	AC	CC	AC	CC	AC	AC	CC	CC	CC	AC	CC	AC	AC	AA	CC	CC	AC	AA	CC	CC	CC	AC	AC	AC	CC	AC	CC	AC	AC	CC	AC	CC	CC	AC	CC	AC	AC	AC	AC	CC	CC	AC
SHRSPaS006808	4	20267140	T	-	TT	TC	TC	TT	TT	TC	TT	TT	TT	TT	TC	TC	TC	TT	TT	TT	TT	TT	TT	TC	TT	TT	TC	TC	TT	TT	TC	TT	TT	TT	TC	TT	TT	TT	TT	TT	TT	TT	TT	TT	TT	TT	TT	TT	TT
SHRSPaS003963	4	20319674	C	-	TC	TT	TT	TC	TT	TT	TT	TT	TT	TT	TT	TT	TT	TT	TC	TC	TC	TT	TT	TT	TC	TT	TT	TT	TT	TT	TT	TC	TC	TT	TC	TC	TT	TT	TT	TT	TT	TT	TT	TC	TT	TT	TT	TT	TC
SHRSPaS003349	4	21726371	A	-	AA	AA	AA	AA	AA	AA	AA	AA	AA	AA	AA	AA	AA	AA	AA	AA	AA	AA	AA	AA	AG	AA	AA	AA	AG	AA	AA	AA	AA	AA	AA	AA	AA	AA	AA	AA	AG	AA	AA	AA	AA	AA	AA	AA	AA
SHRSPaS001188	4	22209531	G	+	TG	GG	TG	GG	GG	GG	GG	GG	GG	GG	GG	GG	GG	TG	TG	TG	GG	GG	GG	GG	GG	GG	GG	GG	GG	TG	GG	TG	GG	GG	GG	TG	GG	TG	TG	TT	GG	TT	GG	GG	GG	GG	GG	TG	GG
SHRSPaS003019	4	24481603	A	-	AG	GG	AG	AG	GG	AG	AG	AA	AG	AA	AA	GG	AG	AA	AA	AG	AA	AA	AG	GG	AA	AG	GG	AA	AG	AA	AG	GG	AG	AG	AG	AG	GG	GG	AG	GG	AG	GG	AA	AG	AG	AG	AG	AG	AG
SHRSPaS005504	4	24971798	T	-	TT	TC	TC	TT	TT	TC	CC	TT	TT	TC	TC	TC	CC	TC	TC	TT	TT	TT	TC	TC	TT	TC	TC	TT	TT	TC	CC	TC	TT	TT	TC	TT	TC	TT	TC	TT	TT	TT	TT	TT	TT	TT	TT	TT	TT
SHRSPaS005227	4	28664298	C	-	CC	TC	CC	CC	TT	CC	TC	CC	TC	CC	CC	TT	CC	CC	CC	CC	CC	CC	TC	TC	CC	TC	TC	TC	TC	CC	TC	TC	CC	CC	CC	CC	TC	TC	TC	CC	TC	CC	CC	TC	TC	TC	TC	TC	TC
SHRSPaS006627	4	30805019	A	-	AA	AG	AA	AA	GG	AA	AA	AA	AG	AA	AA	AG	AA	AA	AA	AA	AA	AA	AA	AG	AA	AA	AG	AA	AG	AA	AA	AA	AA	AA	AA	AA	AA	AG	AG	AA	AG	AA	AA	AG	AG	AG	AG	AG	AG
SHRSPaS005491	4	31054332	T	+	TC	TT	TC	TT	TT	TT	TT	TT	TT	TT	TT	TT	TT	TC	TT	TT	TT	TT	TT	TT	TT	TT	TT	TT	TT	TT	TC	TT	TT	TT	TT	TT	TT	TT	TT	TT	TT	TT	TC	TT	TT	TT	TT	TC	TT
SHRSPaS003459	4	31575455	T	+	TT	TT	TT	TT	TT	TT	TT	TT	TT	TT	TT	TT	TT	TT	TT	TC	TT	TT	TT	TT	TC	TT	TT	TT	TC	TC	TT	TT	TT	TT	TT	TC	TT	TT	TT	TT	TC	TT	TT	TT	TT	TT	TT	TT	TT
SHRSPaS002697	4	32138215	T	-	TT	CC	TC	TT	CC	CC	TC	CC	TC	TC	TC	TC	TC	TT	TT	TC	TC	CC	CC	CC	TC	TC	CC	CC	CC	TC	TC	TC	TT	CC	TC	TC	TC	TC	TC	CC	CC	CC	TT	TC	TC	TC	CC	TC	TC
SHRSPaS004865	4	35037368	A	-	AA	AA	AA	AA	AA	AA	AG	AA	AA	AA	AG	AA	AA	AA	AG	AA	AA	AA	AA	AA	AA	AA	AA	AA	AA	AA	AA	AA	AA	AA	AG	AA	AA	AG	AA	AA	AA	AA	AA	AA	AA	AA	AA	AA	AA
SHRSPaS004119	4	35038888	A	-	AC	CC	CC	AA	AC	AC	AC	AA	AA	AC	AC	CC	AC	AC	AA	AA	AC	AC	CC	AC	AA	AC	CC	AC	AA	AA	AA	AC	AA	AC	AC	AA	CC	AC	AA	AA	AA	AA	AC	AA	AA	AA	AC	AC	AA
SHRSPaS005501	4	35180978	T	+	TT	TT	TC	TT	TT	TC	TC	TT	TT	TT	TT	TC	TC	TT	TT	TT	TC	TC	TC	TC	TT	TC	TC	TT	TT	TT	TT	TT	TT	TT	TT	TT	TC	TT	TT	TT	TT	TT	TT	TT	TT	TT	TC	TT	TT
SHRSPaS001018	4	38759971	C	+	TT	TT	TC	TC	TT	TT	TT	CC	TT	TT	TT	TT	TT	TC	TT	TT	TC	TC	TT	TT	CC	TT	TT	TT	TC	TT	TC	TT	TC	TT	TT	TT	TT	TT	TT	TC	TC	TT	TC	TC	TT	TT	TT	TT	TC
SHRSPaS005345	4	38816844	G	-	GG	GG	TG	GG	GG	GG	GG	GG	GG	GG	GG	GG	GG	TG	GG	GG	GG	GG	GG	GG	GG	GG	GG	GG	GG	GG	GG	GG	GG	TT	GG	GG	GG	GG	GG	TG	GG	TG	GG	GG	GG	GG	GG	GG	GG
SHRSPaS005717	4	39093237	A	+	AA	GG	AG	AA	AG	AG	AG	AA	AA	AA	AA	AA	AG	AA	AA	AA	AA	AA	AG	AG	AA	GG	AG	AA	AA	AA	GG	AA	AA	AA	AG	AA	AA	AG	AG	AA	AA	AA	AA	AA	AA	AA	GG	AA	AA
SHRSPaS005211	4	39808793	A	+	AA	AG	AG	AA	AG	AG	AG	AA	AA	AA	AA	AA	AA	AA	AA	AA	AA	AA	AG	AG	AA	AG	AG	AA	AA	AA	AG	AA	AA	AA	AA	AA	AA	AG	AA	AA	AA	AA	AA	AA	AA	AA	AG	AA	AA
SHRSPaS005510	4	40107364	T	+	TT	TT	TG	TT	TT	TT	TT	TT	TT	TT	TT	TT	TT	TG	TT	TT	TT	TT	TT	TT	TT	TT	TT	TT	TT	TT	TT	TT	TT	TT	TT	TT	TT	TT	TT	TT	TT	TT	TT	TT	TT	TT	TT	TT	TT
SHRSPaS004008	4	40210949	C	-	TC	CC	CC	CC	CC	CC	CC	CC	CC	CC	CC	CC	CC	CC	CC	CC	CC	CC	CC	CC	CC	CC	CC	CC	CC	TC	CC	CC	CC	CC	CC	CC	CC	CC	CC	CC	CC	CC	TC	CC	CC	CC	CC	CC	CC
SHRSPaS001337	4	40958389	G	-	GG	AG	AG	AG	AG	AG	GG	GG	AG	AA	AA	AA	AG	AA	GG	GG	AG	AA	AG	AA	GG	AG	AA	AG	AG	GG	GG	AG	AG	AA	AG	GG	AA	GG	AA	GG	AG	GG	GG	AG	GG	GG	AA	AG	AG
SHRSPaS004400	4	41462815	C	+	TC	TT	TT	TT	TT	TT	TT	TT	TT	TT	TT	TT	TT	TT	TT	TC	TT	TT	TT	TT	TC	TT	TT	TT	TC	TC	TT	TT	TT	TT	TT	TC	TT	TT	TT	TT	TC	TT	TC	TT	TT	TT	TT	TT	TT
SHRSPaS006537	4	41463441	G	+	GG	AA	AG	AG	AA	AA	AG	GG	AG	AA	AG	AA	AA	GG	AG	GG	AG	GG	AA	AA	GG	AG	AA	AG	AG	GG	AG	AG	AG	AA	AG	GG	AA	AA	AA	GG	AG	GG	GG	AG	AG	AG	AA	AA	AG
SHRSPaS005843	4	41566100	T	+	TT	CC	TC	TT	CC	TC	TC	CC	TC	CC	TC	CC	TT	TT	TC	TT	TC	CC	TT	TC	TT	CC	CC	TT	TT	TT	TC	TT	TT	CC	TT	TT	TT	TC	TT	TT	TT	TT	TT	TC	TC	TC	CC	TC	TC
SHRSPaS003174	4	41630896	G	+	AG	AA	AA	AG	AA	AG	AA	GG	AG	AA	AG	AA	AG	AG	GG	AG	AA	AA	AG	AG	AG	AG	AA	GG	GG	AG	AA	AG	AG	AA	AG	AG	GG	AA	AG	GG	GG	GG	GG	AA	AG	AG	AA	AA	AA
SHRSPaS002120	4	41929305	G	+	TG	TT	TG	TT	TT	TT	TG	GG	TT	TG	TT	GG	TT	TG	TG	TG	GG	TG	TT	TT	TG	TT	TG	TT	TG	GG	TT	TT	TT	TT	TG	TG	TT	TT	TT	TT	TG	TT	GG	TG	TT	TT	GG	TT	TG
SHRSPaS002860	4	42011023	C	+	AC	AA	AC	AC	AA	AA	AA	CC	AA	AA	AA	AA	AC	AC	AA	AC	AA	AC	AA	AA	AC	AA	AA	AA	CC	AC	AA	AC	AC	AA	AA	AC	CC	AA	AC	AA	CC	AA	CC	AA	AA	AA	AA	AA	AA
SHRSPaS002562	4	42442285	A	+	AG	AA	AG	AA	AA	AA	AA	AA	AA	AA	AA	AA	AA	AG	AA	AA	AA	AA	AA	AA	AA	AA	AA	AA	AA	AA	AA	AA	AA	AA	AA	AA	AA	AA	AA	AA	AA	AA	AG	AA	AA	AA	AA	AA	AA
SHRSPaS004731	4	42443140	C	+	TT	TT	TT	TC	TT	TT	TT	TT	TT	TT	TT	TT	TT	TT	TT	TC	TT	TT	TT	TT	TC	TT	TT	TT	TC	TC	TT	TT	TC	TT	TT	TC	TT	TT	TT	TT	TC	TT	TT	TT	TT	TT	TT	TT	TT
SHRSPaS003904	4	42491787	A	-	GG	GG	GG	GG	GG	GG	GG	GG	GG	GG	GG	GG	GG	GG	GG	GG	GG	GG	GG	GG	AG	GG	GG	GG	GG	GG	GG	GG	GG	GG	GG	GG	GG	AG	GG	GG	GG	GG	GG	GG	GG	GG	GG	AG	GG
SHRSPaS001020	4	42554530	C	+	TC	CC	TC	TT	CC	CC	CC	TT	CC	CC	CC	CC	CC	TT	CC	TC	CC	CC	CC	CC	TC	CC	CC	TC	TC	TC	TC	CC	TT	CC	CC	TC	CC	CC	TC	TT	TC	TT	TT	CC	CC	CC	CC	CC	CC
SHRSPaS006222	4	42757961	A	-	AA	GG	AG	AG	GG	GG	GG	GG	AG	GG	GG	GG	AG	AA	AG	AA	AG	GG	AG	GG	AA	AG	GG	GG	AG	AA	AG	AG	AG	AA	GG	AA	GG	GG	GG	AA	AG	AG	AA	AG	AG	AG	GG	AG	AG
SHRSPaS005435	4	42759685	G	-	GG	AG	GG	GG	AA	AA	AG	AA	AG	AG	AG	AA	GG	GG	GG	GG	GG	AA	GG	AG	GG	GG	AA	AG	GG	GG	GG	GG	GG	GG	AA	GG	GG	AA	AG	GG	GG	AG	GG	AG	AG	AG	GG	AG	AG
SHRSPaS001564	4	42900765	T	+	TG	TT	TG	TG	TT	TT	TT	TT	TT	TT	TT	TT	TT	TG	TT	NN	TT	TT	TT	TT	TG	TT	TT	TT	TG	TT	TT	TT	TG	TT	TT	TT	TT	TT	TT	TT	TG	TT	TG	TT	TT	TT	TT	TT	TT
SHRSPaS003494	4	42940586	G	+	TG	GG	TG	TG	GG	GG	GG	GG	GG	GG	GG	GG	GG	TG	GG	GG	GG	GG	GG	GG	GG	GG	GG	GG	GG	GG	GG	GG	TG	GG	GG	GG	GG	GG	GG	GG	GG	GG	TG	GG	GG	GG	GG	GG	GG
SHRSPaS002062	4	43048668	G	-	AG	GG	AG	AG	GG	GG	GG	GG	GG	GG	GG	GG	GG	AG	GG	AG	GG	GG	GG	GG	AG	GG	GG	GG	AG	AG	GG	GG	AG	GG	GG	AG	GG	GG	GG	GG	AG	GG	AG	GG	GG	GG	GG	GG	GG
SHRSPaS001357	4	43190150	C	-	TC	TC	TC	TT	TT	TC	CC	CC	TC	CC	CC	CC	TC	TC	CC	TC	CC	CC	CC	TC	TC	TC	TC	CC	TT	TC	CC	TC	TT	CC	TC	TC	TT	TC	TC	TT	TT	TC	TT	CC	TC	TC	CC	TC	CC
SHRSPaS004987	4	43792192	C	-	AC	CC	CC	AC	CC	CC	CC	CC	CC	CC	CC	CC	CC	CC	CC	AC	CC	CC	CC	CC	AC	CC	CC	CC	AC	CC	CC	CC	AC	CC	CC	AC	CC	CC	CC	CC	AC	CC	AA	CC	CC	CC	CC	CC	CC
SHRSPaS006965	4	43792399	A	-	GG	AG	GG	AG	AA	AG	AG	GG	AA	AG	AG	AA	AG	AG	AA	GG	AG	GG	GG	AG	AG	AG	AA	AA	GG	AG	AG	GG	AG	AA	AA	GG	GG	AA	AG	GG	GG	AG	GG	AA	AA	AA	GG	AA	AA
SHRSPaS006930	4	44151534	A	+	AA	AC	AA	AA	CC	AC	AA	AA	AC	AC	AC	AC	AC	AA	AA	AA	AA	AA	AA	CC	AA	AC	CC	AA	AA	AA	AA	AA	AA	AA	AC	AA	AA	AC	AA	AA	AA	AA	AA	AC	AC	AC	AC	AC	AC
SHRSPaS006825	4	44281389	T	-	TT	TC	TC	TT	TT	TT	CC	TT	TT	TC	TT	TT	TT	TT	TC	TT	TT	TC	TT	TT	TT	TC	TT	TT	TT	TC	CC	TT	TT	TT	TT	TT	CC	TC	TT	TT	TT	TT	TT	TT	TT	TT	TC	TT	TT
SHRSPaS005649	4	44313275	T	+	TT	TG	TT	TT	GG	TG	TT	TT	TG	TG	TT	TG	TG	TT	TT	TT	TG	TT	TT	GG	TT	TG	TG	TG	TT	TT	TT	TG	TT	TT	TG	TT	TT	TG	TT	TT	TT	TT	TT	TG	TG	TG	TG	TG	TG
SHRSPaS001567	4	44327572	G	-	AG	AG	GG	AG	AA	AA	GG	AA	AG	AG	AA	AA	AG	AG	GG	AG	AA	AG	AA	AA	GG	AG	AA	AA	AG	AG	GG	AG	AG	AA	AA	AG	GG	AG	AG	AA	AG	AA	AG	AG	AG	AG	AG	AG	AG
SHRSPaS001882	4	45501473	T	-	TC	TT	TC	TC	TT	TC	TT	CC	TT	TT	CC	TT	TT	TC	TT	TC	TT	TT	CC	TT	TC	TT	TT	TC	TC	TC	TT	TT	TC	CC	TT	TC	TT	TT	TT	CC	TC	CC	CC	TT	TT	TT	TT	TT	TT
SHRSPaS002301	4	45515373	G	-	AG	AG	AG	AG	AA	AA	AG	AA	AG	AG	AA	AA	AG	AA	AA	AG	AA	AA	AA	AA	AG	AA	AA	AA	AA	AA	GG	AG	AG	AA	AA	AG	GG	AA	AA	AA	AA	AA	AA	AG	AG	AG	AG	AG	AG
SHRSPaS006498	4	45517338	T	-	TT	TT	TG	TT	TT	NN	TT	TT	TT	TT	NN	TT	TT	TG	TT	TT	TT	TT	NN	TT	TG	TT	TT	NN	TG	TT	TT	TT	TT	NN	TT	TT	TT	TT	TT	NN	TG	TT	TT	TT	TT	TT	TT	TT	TT
SHRSPaS006146	4	45550325	C	+	CC	TC	TC	CC	CC	CC	TC	CC	CC	TC	CC	CC	CC	CC	CC	CC	CC	CC	CC	CC	CC	CC	CC	CC	CC	CC	TC	CC	CC	CC	CC	CC	TT	CC	CC	CC	CC	CC	CC	CC	CC	CC	TC	CC	CC
SHRSPaS003833	4	45551075	A	+	AG	AA	AA	AA	AA	AA	AA	AA	AA	AA	AA	AA	AA	AA	AA	AG	AA	AA	AA	AA	AA	AA	AA	AA	AA	AG	AA	AA	AA	AA	AA	AG	AA	AA	AA	AA	AA	AA	AG	AA	AA	AA	AA	AA	AA
SHRSPaS002829	4	45569731	A	+	AG	AG	AG	AG	GG	GG	AA	AG	AG	AG	GG	GG	AG	AG	GG	AG	AG	AG	GG	GG	AG	AG	GG	GG	GG	AG	AA	AG	AG	AG	AG	AG	AA	AG	GG	GG	GG	GG	GG	AG	AG	AG	AG	AG	AG
SHRSPaS005799	4	45787009	A	+	AA	AG	AG	AA	AA	AG	AG	AA	AA	AG	AA	AG	AA	AA	AA	AA	AA	AA	AG	AA	AA	AA	AG	AG	AG	AA	AG	AA	AA	AA	AA	AA	GG	AA	AA	AA	AG	AA	AA	AA	AA	AA	AG	AA	AA
SHRSPaS002151	4	45848561	T	-	TG	TT	TG	TG	TT	TT	TT	TG	TT	TT	TT	TT	TT	TG	TT	TG	TT	TT	TT	TT	TG	TT	TT	TT	TG	TG	TT	TT	TG	TT	TT	TG	TT	TT	TT	TT	TG	TT	TG	TT	TT	TT	TT	TT	TT
SHRSPaS001891	4	45922880	G	+	AG	GG	AG	AG	GG	GG	GG	AG	GG	GG	GG	GG	GG	AG	GG	AG	GG	GG	GG	GG	AG	GG	GG	GG	AG	GG	GG	GG	AG	GG	GG	AG	GG	GG	GG	GG	AG	GG	AG	GG	GG	GG	GG	GG	GG
SHRSPaS002173	4	46149784	C	-	TC	CC	TC	CC	CC	CC	CC	TC	CC	CC	CC	CC	CC	TC	CC	TC	CC	CC	CC	CC	CC	CC	CC	CC	CC	TC	CC	CC	CC	CC	CC	TC	CC	CC	CC	CC	CC	CC	TC	CC	CC	CC	CC	CC	CC
SHRSPaS003035	4	46472767	A	+	AG	AA	AG	AA	AA	AG	AA	GG	AA	AG	AG	GG	AA	AG	AA	AG	AA	AG	AG	AA	AG	AA	GG	GG	GG	AG	AA	AG	AA	GG	AA	AG	AA	AA	AA	GG	GG	GG	GG	AG	AA	AA	AA	AA	AG
SHRSPaS002931	4	46862061	G	-	AG	AA	AG	AG	AA	AG	GG	AG	AG	GG	GG	GG	AG	AA	GG	AG	AG	GG	AG	AA	AG	AG	GG	GG	AG	AG	AG	GG	AG	GG	AG	AG	GG	AG	AG	GG	AG	GG	AA	GG	AG	AG	AG	AG	GG
SHRSPaS004332	4	46912380	T	+	TC	TT	TT	TT	TT	TT	TT	TT	TT	TT	TT	TT	TT	TT	TT	TT	TT	TT	TT	TT	TT	TT	TT	TT	TT	TT	TT	TT	TT	TT	TT	TT	TT	TC	TT	TT	TT	TT	TT	TT	TT	TT	TT	TT	TT
SHRSPaS004283	4	46943891	T	+	TG	TT	TG	TG	TT	TT	TT	TG	TT	TT	TT	TT	TT	TG	TT	TG	TT	TT	TT	TT	TG	TT	TT	TT	TG	TG	TT	TT	TG	TT	TT	TG	TT	TT	TT	TT	TG	TT	TG	TT	TT	TT	TT	TT	TT
SHRSPaS001545	4	47486214	G	+	AG	GG	AG	AG	GG	GG	GG	GG	GG	GG	GG	GG	GG	AG	GG	AG	GG	GG	GG	GG	GG	GG	GG	GG	GG	AG	GG	GG	AG	GG	GG	AG	GG	GG	GG	GG	GG	GG	AG	GG	GG	GG	GG	GG	GG
SHRSPaS004736	4	47968767	T	+	TC	TT	TT	TT	TT	TT	TT	TT	TT	TT	TT	TT	TT	TT	TT	TC	TT	TT	TT	TT	TT	TT	TT	TT	TT	TT	TT	TT	TT	TT	TT	TC	TT	TC	TT	TT	TT	TT	TT	TC	TT	TT	TT	TT	TC
SHRSPaS003728	4	48011433	A	+	CC	CC	CC	CC	CC	CC	CC	CC	CC	CC	CC	CC	CC	CC	CC	CC	CC	AC	CC	CC	AC	CC	CC	AC	CC	CC	CC	CC	CC	CC	CC	CC	CC	CC	CC	CC	CC	CC	CC	CC	CC	CC	CC	AC	CC
SHRSPaS002956	4	48052089	A	+	GG	AA	AG	GG	AA	AA	AG	AG	AG	AA	AG	AA	AA	AG	GG	GG	AG	AG	AA	AA	AG	AA	AA	AA	AG	AG	AA	AG	GG	AA	AG	GG	AA	AA	AG	AA	AG	AA	GG	AG	AG	AG	AA	AA	AG
SHRSPaS001599	4	48339032	G	+	TG	GG	TG	TT	GG	GG	GG	TG	GG	GG	GG	GG	GG	TG	GG	TG	GG	GG	GG	GG	TG	GG	GG	GG	TG	TG	GG	GG	TT	GG	GG	TG	GG	GG	GG	GG	TG	GG	GG	GG	GG	GG	GG	GG	GG
SHRSPaS003530	4	48344237	G	+	AG	GG	GG	GG	GG	GG	GG	GG	GG	GG	GG	GG	GG	GG	AG	AG	GG	GG	GG	GG	GG	GG	GG	GG	GG	AG	GG	GG	GG	GG	AG	AG	GG	GG	GG	GG	GG	GG	AG	AG	GG	GG	GG	GG	AG
SHRSPaS005903	4	48344412	G	+	GG	AG	AG	GG	GG	GG	GG	GG	GG	AG	GG	GG	GG	GG	GG	GG	GG	GG	AA	AA	GG	GG	GG	GG	GG	GG	GG	GG	GG	GG	GG	GG	AA	GG	GG	GG	GG	GG	GG	GG	GG	GG	AA	GG	GG
SHRSPaS002650	4	48367753	T	+	TG	TT	TG	GG	TT	TT	TT	TT	TT	TT	TT	TT	TT	TG	TT	TG	TT	TT	TT	TT	TT	TT	TT	TT	TT	TG	TT	TT	GG	TT	TT	TG	TT	TT	TT	TT	TT	TT	TT	TT	TT	TT	TT	TT	TT
SHRSPaS004886	4	48371161	T	+	TG	GG	GG	GG	GG	GG	GG	GG	TG	GG	TG	GG	TG	GG	TG	TG	GG	TG	GG	GG	TG	GG	GG	GG	GG	TG	TG	GG	GG	GG	TG	TG	GG	GG	TG	GG	GG	GG	TT	TG	TG	TG	GG	TG	TG
SHRSPaS001548	4	48537608	C	+	TC	CC	TC	TT	CC	CC	CC	TC	CC	CC	CC	CC	CC	TC	CC	TC	CC	CC	CC	CC	TC	CC	CC	CC	TC	TC	CC	CC	TT	CC	CC	TC	CC	CC	CC	CC	TC	CC	CC	CC	CC	CC	CC	CC	CC
SHRSPaS001242	4	48698851	G	+	AG	GG	AG	AA	GG	GG	GG	AG	GG	GG	GG	GG	GG	AG	GG	AG	GG	GG	GG	GG	AG	GG	GG	GG	AG	AG	GG	GG	AA	GG	GG	AG	GG	GG	GG	GG	AG	GG	GG	GG	GG	GG	GG	GG	GG
SHRSPaS006268	4	48704350	T	+	TC	TT	TC	CC	TT	TT	TT	TC	TT	TT	TT	TT	TT	TC	TT	TC	TT	TT	TT	TT	TC	TT	TT	TT	TC	TT	TT	TT	CC	TT	TT	TC	TT	TT	TT	TT	TC	TT	TT	TT	TT	TT	TT	TT	TT
SHRSPaS005784	4	48818353	C	-	CC	TT	TC	CC	TT	TC	TC	CC	TC	TT	TC	TT	TC	TC	CC	CC	TC	CC	TC	TT	CC	TC	TT	TC	TC	CC	TC	CC	CC	TC	TC	CC	TT	TC	TC	CC	TC	CC	CC	TC	TC	TC	TT	TC	TC
SHRSPaS006615	4	48832966	G	+	TG	GG	TG	TT	GG	GG	GG	TG	GG	GG	TG	GG	GG	TG	GG	TG	GG	GG	GG	GG	TG	GG	GG	GG	TG	TG	GG	GG	TT	GG	GG	TG	GG	GG	GG	GG	TG	GG	GG	GG	GG	GG	GG	GG	GG
SHRSPaS003210	4	48880908	C	+	CC	CC	CC	CC	CC	CC	CC	CC	CC	CC	TC	CC	CC	CC	CC	CC	CC	CC	CC	CC	CC	CC	CC	CC	CC	CC	CC	CC	CC	CC	CC	CC	CC	CC	CC	CC	CC	CC	TC	CC	CC	CC	CC	CC	CC
SHRSPaS006241	4	48912196	T	-	TT	CC	TC	TT	CC	TC	TC	TT	TC	CC	TC	CC	TC	TC	TT	TT	TC	TT	CC	CC	TT	TC	CC	TC	TC	TT	TC	TT	TT	CC	TC	TT	CC	TC	TC	CC	TC	CC	TT	TC	TC	TC	CC	TC	TC
SHRSPaS003270	4	48960954	T	+	TC	TT	TC	CC	TT	TT	TT	CC	TT	TT	TC	TT	TT	TC	TC	TC	TC	TT	TT	TT	TC	TC	TT	TC	TC	TC	TT	TC	CC	TC	TT	TC	TT	TC	TC	CC	TC	TC	TC	TT	TT	TT	TT	TT	TT
SHRSPaS006100	4	48978381	A	-	AA	AG	AG	AA	NN	AG	AG	AA	AG	AG	AG	GG	AG	AG	AA	AA	AG	AA	AA	AA	AA	AG	NN	AG	AA	AA	AG	AA	AA	AA	AG	AA	AA	AG	AG	AA	AA	AG	AA	AG	AG	AG	AG	AG	AG
SHRSPaS003784	4	48995540	C	-	CC	CC	CC	CC	CC	CC	CC	CC	CC	CC	CC	CC	CC	CC	CC	CC	CC	CC	CC	CC	CC	CC	CC	CC	CC	CC	CC	CC	CC	CC	CC	CC	CC	CC	AC	CC	CC	CC	CC	CC	CC	CC	CC	CC	CC
SHRSPaS001918	4	49063701	T	-	TC	TT	TC	TT	TT	TT	TT	TT	TT	TT	TT	TT	TT	TC	TT	TC	TT	TT	TT	TT	TC	TT	TT	TT	TC	TT	TT	TT	TT	TT	TT	TC	TT	TT	TT	TT	TC	TT	TT	TT	TT	TT	TT	TT	TT
SHRSPaS003355	4	49128340	T	+	TC	TT	TT	TT	TT	TC	TT	TT	TC	TT	TT	TT	TC	TT	TC	TC	TC	TT	TT	TT	TT	TT	TT	TT	TT	TC	TC	TC	TT	TT	TC	TC	TT	TT	TT	TT	TT	TT	TC	TC	TC	TC	TT	TT	TC
SHRSPaS002045	4	49366064	A	+	AG	AA	AG	GG	AA	AA	AA	AG	AA	AA	AA	AA	AG	AG	AA	AG	AA	AA	AG	GG	AG	AA	AA	AA	GG	AG	AG	AA	GG	AA	AA	AG	GG	AA	AA	GG	GG	AG	AA	AA	AA	AA	AG	AA	AA
SHRSPaS001142	4	49498782	A	-	AG	AA	AG	AG	AA	AA	AA	AA	AA	AA	AA	AA	AA	AG	AA	AG	AA	AA	AA	AA	AG	AA	AA	AA	AG	AG	AA	AA	AG	AA	AA	AG	AA	AA	AA	AA	AG	AA	AA	AA	AA	AA	AA	AA	AA
SHRSPaS001140	4	49509654	G	-	AG	GG	AG	AG	GG	GG	GG	GG	GG	GG	GG	GG	GG	AG	GG	AG	GG	GG	GG	GG	AG	GG	GG	GG	AG	AG	GG	GG	AG	GG	GG	AG	GG	GG	GG	GG	AG	GG	GG	GG	GG	GG	GG	GG	GG
SHRSPaS005240	4	49542492	G	+	GG	GG	AG	GG	GG	GG	GG	GG	GG	GG	GG	GG	GG	AG	GG	GG	GG	GG	GG	GG	AG	GG	GG	GG	AG	GG	GG	GG	GG	GG	GG	GG	GG	GG	GG	GG	AG	GG	GG	GG	GG	GG	GG	GG	GG
SHRSPaS002836	4	49571454	T	+	CC	TC	TT	TC	TT	TC	TT	TC	TT	TT	TT	TC	TC	TT	TC	CC	TC	TT	TT	TT	TC	TC	TC	TT	TC	CC	TC	CC	TC	TT	CC	CC	TT	TC	TC	TT	TC	TC	TC	CC	TT	TT	TT	TT	CC
SHRSPaS006864	4	49577833	A	-	AA	AG	AA	AA	AA	AG	AA	AG	AA	AA	AA	AG	AA	AA	AA	AA	AA	AA	AA	AA	AA	AG	AG	AA	AA	AA	AA	AG	AA	AG	AG	AA	AA	AA	AA	AA	AA	AA	AA	AG	AA	AA	AA	AA	AG
SHRSPaS004260	4	49596431	A	-	CC	CC	CC	CC	CC	CC	CC	CC	CC	CC	CC	CC	CC	CC	CC	CC	AC	CC	AC	CC	AC	CC	CC	CC	CC	AC	CC	AC	CC	CC	AC	CC	CC	AC	AC	CC	CC	CC	CC	CC	CC	CC	CC	AC	CC
SHRSPaS001384	4	49724039	C	+	TC	TT	TC	TC	TT	TT	TT	TC	TC	TT	TC	TT	TT	TC	TC	TC	TC	CC	TT	TT	TC	TC	TT	TT	TT	TT	TT	TT	TC	TT	TC	TC	TT	TC	TT	TT	TT	TT	TC	TC	TC	TC	TT	TC	TC
SHRSPaS005822	4	49768534	T	-	TT	CC	TC	TT	CC	TC	TT	TT	TC	CC	TT	CC	TC	TC	TT	TT	TC	TT	TC	CC	TT	TC	TC	TT	TC	TT	TT	TC	TT	TT	TC	TT	CC	TC	TC	TT	TC	TT	TT	TC	TC	TC	CC	TC	TC
SHRSPaS005952	4	49772275	C	+	CC	TT	TC	CC	TT	TT	TC	CC	TC	TT	TC	TT	TC	TC	CC	CC	TC	TC	TC	TT	CC	TC	TT	TT	TC	CC	TC	TC	CC	TT	TC	CC	TT	TC	TC	TT	TC	TC	CC	TC	TC	TC	TT	TC	TC
SHRSPaS006352	4	49849415	G	+	GG	AG	AG	GG	AG	AG	AG	GG	GG	AA	GG	AA	AG	AG	GG	GG	AG	GG	GG	GG	GG	AG	AG	GG	GG	GG	AG	AG	GG	GG	AG	GG	GG	GG	AG	AG	GG	GG	GG	AG	AG	AG	AG	GG	AG
SHRSPaS004164	4	49849748	C	+	TT	TT	TT	TT	TT	TT	TC	TT	TT	TT	TC	TT	TT	TT	TT	TT	TT	TC	TT	TT	TC	TT	TT	TT	TT	TT	TT	TT	TT	TT	TT	TT	TT	TT	TT	TT	TT	TT	TT	TT	TT	TT	TT	TC	TT
SHRSPaS004829	4	49982362	G	+	AG	AA	AA	AA	AA	AA	AA	AA	AG	AA	AA	AA	AA	AA	AA	AG	AA	AA	AG	AA	AG	AA	AA	AA	AA	AA	AA	AA	AA	AA	AA	AG	AA	AA	AA	AA	AA	AA	AG	AG	AG	AG	AA	AG	AG
SHRSPaS006849	4	49982791	A	+	AA	AG	AG	AA	GG	GG	AG	AA	AG	GG	AA	AG	AG	AG	AA	AA	AG	AA	AA	GG	AA	AG	AA	AG	AG	AA	AG	AA	AA	AA	AA	AA	GG	AG	AG	GG	AG	AA	AA	AA	AG	AG	GG	AG	AA
SHRSPaS003607	4	49983282	C	+	TC	CC	CC	TC	CC	CC	CC	CC	CC	CC	CC	CC	CC	CC	CC	TC	CC	CC	CC	CC	CC	CC	CC	CC	CC	TC	CC	CC	TC	CC	CC	TC	CC	CC	CC	CC	CC	TC	CC	CC	CC	CC	CC	CC	CC
SHRSPaS002821	4	49986446	C	+	AC	AC	AA	AA	AC	AC	AA	AC	CC	AA	AA	AA	AA	AA	AA	AC	AA	AA	AC	CC	AC	AA	AA	AC	AC	AA	AA	AA	AA	AC	AA	AC	CC	AC	AA	AC	AC	AA	CC	AC	AC	AC	AC	CC	AC
SHRSPaS006571	4	50057221	C	+	CC	TC	TC	CC	TC	CC	CC	CC	CC	TT	CC	TT	TC	TC	CC	CC	TC	CC	CC	CC	CC	TC	TT	CC	CC	CC	CC	TC	CC	TT	TC	CC	CC	CC	TC	TC	CC	CC	CC	TC	TC	TC	TC	CC	TC
SHRSPaS002379	4	50225335	C	-	TC	TT	TC	CC	TT	TT	TC	TC	TC	TT	TC	TT	TC	TC	CC	TC	TC	TT	TT	TT	CC	TC	TT	TT	TC	TC	TC	TC	CC	TC	TC	TC	TT	TC	TC	TT	TC	TT	CC	TC	TC	TC	TT	TC	TC
SHRSPaS001720	4	50299991	T	+	TC	TT	TC	TT	TT	TT	TT	TT	TT	TT	TC	TT	TT	TC	TT	TC	TT	TC	TC	TT	TT	TT	TT	TC	TT	TC	TT	TT	TT	TT	TT	TC	TT	TT	TT	TT	TT	TC	TT	TT	TT	TT	TT	TT	TT
SHRSPaS005836	4	50697644	A	+	AA	AG	AA	AA	AA	AA	AG	AA	AA	AA	AA	AA	AA	AG	AA	AA	AA	AA	AA	AA	AA	AA	AG	GG	AA	AA	AG	AA	AA	GG	AA	AA	AA	AA	AA	AA	AA	AA	AA	AA	AA	AA	AA	AA	AA
SHRSPaS004774	4	50701252	T	-	TC	TT	TC	TT	TT	TT	TT	TT	TT	TT	TT	TT	TT	TC	TT	TC	TT	TT	TT	TT	TT	TT	TT	TT	TT	TT	TT	TT	TT	TT	TT	TC	TT	TT	TT	TT	TT	TC	TC	TT	TT	TT	TT	TT	TT
SHRSPaS006530	4	50711206	A	-	AA	AC	AA	AA	AC	AC	AC	AA	AC	AA	AA	AC	AC	AA	AA	AA	AA	AA	CC	CC	AA	AA	AC	AA	AC	AA	AC	AC	AA	AA	AC	AA	CC	AC	AA	AA	AC	AA	AA	AC	AA	AA	AC	AC	AC
SHRSPaS006157	4	50717174	T	-	TT	TC	TT	TC	TT	TT	TT	TC	TT	TT	TT	TT	TC	TC	TC	TT	TT	TT	TT	TT	TC	TC	TC	TT	TC	TC	TC	TC	TC	TT	TT	TT	TT	TC	TT	CC	TC	TC	TT	TC	TT	TT	TT	TT	TC
SHRSPaS005929	4	50754586	G	-	GG	GG	TG	GG	TG	GG	TG	GG	GG	TT	GG	TG	TG	GG	TG	GG	TT	GG	GG	GG	GG	TT	GG	GG	GG	TG	TG	TG	GG	GG	TG	GG	GG	GG	TT	GG	GG	GG	NN	GG	TG	TG	TG	GG	GG
SHRSPaS002159	4	50854429	T	-	TC	TT	TC	TT	TT	TT	TT	TT	TT	TT	TT	TT	TT	TC	TT	TC	TT	TT	TT	TT	TT	TT	TT	TT	TT	TT	TT	TT	TT	TT	TT	TC	TT	TT	TT	TT	TT	TC	TC	TT	TT	TT	TT	TT	TT
SHRSPaS006858	4	50873126	T	-	TT	TG	TT	TT	TT	TG	TG	TG	TT	TT	TG	TG	TT	TT	TT	TT	TT	GG	GG	TT	TT	TT	GG	TG	TT	TT	TG	TT	TT	TG	TT	TT	TT	TT	TT	TG	TT	TG	TT	TG	TT	TT	TT	TT	TG
SHRSPaS006330	4	50929148	T	-	CC	TT	TC	TC	TT	TT	TT	TT	TT	TT	TT	TT	TT	TC	TT	CC	TT	TT	TT	TT	TT	TT	TT	TT	TT	TC	TT	TT	TC	TT	TT	CC	TT	TT	TT	TT	TT	TC	TC	TT	TT	TT	TT	TT	TT
SHRSPaS003498	4	51004049	C	-	AC	CC	CC	CC	CC	CC	CC	CC	CC	CC	CC	CC	CC	CC	CC	AC	CC	CC	CC	CC	CC	CC	CC	CC	CC	CC	CC	CC	CC	CC	CC	AC	CC	CC	CC	CC	CC	AC	CC	CC	CC	CC	CC	CC	CC
SHRSPaS006869	4	51013035	T	+	TT	TT	TC	TT	TC	TT	TC	TT	TT	CC	TT	TC	TT	TC	TT	TT	TC	TT	TT	TT	TT	TC	TT	TT	TT	TT	TC	TT	TT	TC	TT	TT	TT	TT	TC	TC	TT	TT	TT	TT	TC	TC	CC	TT	TT
SHRSPaS005506	4	51060318	A	+	AA	CC	AC	AA	CC	CC	CC	AA	AC	CC	CC	CC	AC	AC	AA	AA	AC	AC	AA	CC	AA	AC	CC	CC	AC	AA	AC	AC	AA	CC	AC	AA	CC	AC	AC	AC	AC	AC	AA	AC	AC	AC	CC	AC	AC
SHRSPaS005111	4	51239152	G	+	AA	GG	AG	GG	GG	GG	GG	AG	GG	GG	GG	GG	GG	AG	GG	AA	GG	GG	GG	GG	AG	GG	GG	GG	AG	AG	GG	GG	GG	GG	GG	AA	GG	GG	GG	GG	AG	AG	AG	GG	GG	GG	GG	GG	GG
SHRSPaS005476	4	51273835	A	-	AA	AG	AG	AA	AG	AA	AA	AA	AA	GG	AA	GG	AA	AG	AA	AA	AG	AG	AA	AA	AA	AG	AG	AA	AA	AA	AA	AA	AA	AA	AA	AA	AA	AA	AG	AA	AA	AA	AA	AA	AG	AG	GG	AA	AA
SHRSPaS001187	4	51378541	T	-	CC	TT	TC	TC	TT	TT	TT	TC	TT	TT	TT	TT	TT	TC	TC	CC	TC	TC	TC	TT	TC	TT	TT	TT	TC	TC	TT	TT	TC	TC	TT	CC	TT	TT	TT	TT	TC	TC	CC	TT	TT	TT	TT	TT	TT
SHRSPaS006484	4	51439996	C	+	TT	CC	TC	CC	CC	CC	CC	TC	CC	CC	CC	CC	CC	TC	CC	TT	CC	CC	CC	CC	TC	CC	CC	CC	TC	CC	CC	CC	CC	CC	CC	TT	CC	CC	CC	CC	TC	TC	TC	CC	CC	CC	CC	CC	CC
SHRSPaS005918	4	51497459	A	+	AA	CC	AC	CC	CC	AC	AC	CC	AC	CC	CC	CC	AC	AC	CC	AA	AC	CC	CC	CC	AA	CC	CC	CC	AC	AA	AC	AC	CC	CC	CC	AA	CC	AC	AC	CC	AC	AC	AA	CC	AC	AC	CC	AC	CC
SHRSPaS004297	4	51519236	T	+	CC	TT	TC	CC	TT	TT	TT	TC	TT	TT	TT	TT	TT	TC	TC	CC	TT	TC	TT	TT	TC	TT	TT	TT	TC	TC	TT	TT	CC	TT	TC	CC	TT	TT	TT	TT	TC	CC	TC	TC	TT	TT	TT	TT	TC
SHRSPaS001640	4	51601693	G	-	AA	GG	AG	AG	GG	GG	GG	AG	GG	GG	GG	GG	GG	AG	GG	AA	AG	GG	GG	GG	AG	GG	GG	GG	AG	AA	GG	GG	AG	GG	GG	AA	GG	GG	GG	GG	AG	AA	AG	GG	GG	GG	GG	GG	GG
SHRSPaS002865	4	51667922	T	-	CC	TT	TC	TT	TT	TT	TT	TC	TC	TT	TT	TT	TC	TC	TC	CC	TC	TT	TT	TT	TC	TT	TT	TT	TC	CC	TC	TC	TT	TT	TC	CC	TT	TT	TT	TT	TC	TC	TC	TT	TC	TC	TT	TT	TT
SHRSPaS004363	4	51697314	G	+	AA	AA	AA	AA	AA	AA	AA	AA	AA	AA	AA	AA	AA	AA	AG	AA	AA	AA	AA	AA	AG	AA	AA	AA	AA	AA	AA	AA	AA	AA	AA	AA	AA	AG	AA	AA	AA	AA	AA	AA	AA	AA	AA	AG	AA
SHRSPaS006506	4	51697479	G	+	AA	GG	AG	GG	GG	GG	GG	GG	GG	GG	GG	GG	GG	AG	GG	AA	GG	GG	GG	GG	AG	GG	GG	GG	AG	AG	GG	GG	GG	GG	GG	AA	GG	GG	GG	GG	AG	AG	AG	GG	GG	GG	GG	GG	GG
SHRSPaS005618	4	51736179	A	-	AA	GG	AG	AA	GG	AG	AG	AA	AG	GG	AG	GG	AA	AG	AA	AA	AG	AG	GG	AA	AA	AG	GG	GG	AG	AA	AG	AA	AA	GG	AA	AA	AA	AG	AG	GG	AG	GG	AA	AG	AG	AG	GG	AG	AG
SHRSPaS001127	4	51781257	G	+	AG	GG	AG	GG	GG	GG	GG	GG	GG	GG	GG	GG	GG	AG	GG	AG	GG	GG	GG	GG	GG	GG	GG	GG	GG	GG	GG	GG	GG	GG	GG	AG	GG	GG	GG	GG	GG	GG	AG	GG	GG	GG	GG	GG	GG
SHRSPaS001940	4	51874662	T	+	CC	TC	CC	CC	CC	CC	TC	TC	CC	CC	CC	CC	CC	CC	TC	CC	CC	TC	TT	CC	TC	TC	TC	CC	CC	CC	CC	CC	CC	CC	TC	CC	CC	TC	TC	CC	CC	CC	TC	CC	CC	CC	TC	TC	CC
SHRSPaS003817	4	51934850	G	-	GG	GG	GG	GG	GG	GG	GG	GG	AG	GG	GG	GG	AG	GG	AG	GG	GG	GG	GG	GG	GG	GG	GG	GG	GG	GG	AG	AG	GG	GG	GG	GG	GG	GG	AG	GG	GG	GG	AG	GG	AG	AG	GG	GG	GG
SHRSPaS006129	4	51935467	G	-	GG	AG	AG	GG	AG	AA	AG	GG	AG	GG	AG	GG	GG	GG	GG	GG	AG	AG	AG	GG	GG	GG	AG	AA	GG	AG	GG	GG	GG	AA	GG	GG	GG	AG	GG	AA	GG	AA	GG	AG	GG	GG	GG	AG	AG
SHRSPaS006798	4	52161041	T	+	CC	TT	TC	TC	TT	TT	TT	TT	TT	TT	TT	TT	TT	TC	TT	CC	TT	TT	TT	TT	TT	TT	TT	TT	TT	TC	TT	TT	TC	TT	TT	CC	TT	TT	TT	TT	TT	TT	TC	TT	TT	TT	TT	TT	TT
SHRSPaS005384	4	52198389	C	-	TT	CC	TC	TC	CC	CC	CC	TC	CC	CC	CC	CC	CC	TC	CC	TT	CC	CC	CC	CC	CC	CC	CC	CC	CC	TC	CC	CC	TC	CC	CC	TT	CC	CC	CC	CC	CC	CC	TC	CC	CC	CC	CC	CC	CC
SHRSPaS006242	4	52486581	G	-	GG	TG	GG	GG	TG	TG	GG	GG	TG	GG	GG	GG	GG	GG	GG	GG	GG	GG	GG	GG	GG	GG	GG	GG	GG	GG	GG	GG	GG	GG	GG	GG	GG	TG	GG	GG	GG	GG	GG	GG	GG	GG	GG	TG	GG
SHRSPaS001152	4	52516814	C	+	TC	TC	TC	CC	TT	TC	TC	TC	TC	TC	CC	TT	TC	TC	TT	TC	TT	TC	TT	TT	TC	TT	TC	TT	TT	CC	TC	TT	CC	TT	TT	TC	TT	TT	TT	TT	TT	TT	CC	TC	TC	TC	TC	TC	TC
SHRSPaS001874	4	52619929	T	+	TC	TT	TC	TC	TT	TT	TT	TC	TT	TT	TT	TT	TT	TC	TT	TC	TT	TT	TT	TT	TT	TT	TT	TT	TT	TC	TT	TT	TC	TT	TT	TC	TT	TT	TT	TT	TT	TT	TC	TT	TT	TT	TT	TT	TT
SHRSPaS002876	4	52692472	A	-	AC	AA	AC	AC	AA	AA	AA	AC	AA	AA	AA	AA	AA	AC	AA	AC	AA	AA	AA	AA	AA	AA	AA	AA	AA	AC	AA	AA	AC	AA	AA	AC	AA	AA	AA	AA	AA	AA	AC	AA	AA	AA	AA	AA	AA
SHRSPaS002427	4	52702926	C	+	TC	CC	TC	CC	CC	CC	CC	CC	CC	CC	CC	CC	CC	TC	CC	TC	CC	CC	CC	CC	CC	CC	CC	CC	CC	CC	CC	CC	CC	CC	CC	TC	CC	CC	CC	CC	CC	CC	TC	CC	CC	CC	CC	CC	CC
SHRSPaS004198	4	52711039	T	+	TC	TT	TC	TC	TT	TT	TT	TC	TT	TT	TT	TT	TT	TC	TT	TC	TT	TT	TT	TT	TT	TT	TT	TT	TT	TC	TT	TT	TC	TT	TT	TC	TT	TT	TT	TT	TT	TT	TC	TT	TT	TT	TT	TT	TT
SHRSPaS001803	4	52723816	A	-	AG	AA	AG	AG	AA	AA	AA	AG	AA	AA	AA	AA	AA	AG	AA	AG	AA	AA	AA	AA	AA	AA	AA	AA	AA	AG	AA	AA	AG	AA	AA	AG	AA	AA	AA	AA	AA	AA	AG	AA	AA	AA	AA	AA	AA
SHRSPaS004574	4	52743393	T	+	TC	TT	TT	TT	TT	TT	TT	TT	TT	TT	TT	TT	TT	TT	TT	TC	TT	TT	TT	TT	TC	TT	TT	TT	TC	TT	TT	TT	TT	TT	TT	TC	TT	TT	TT	TT	TC	TT	TT	TT	TT	TT	TT	TT	TT
SHRSPaS002360	4	52805762	T	-	TC	TT	TC	TC	TT	TT	TT	TC	TT	TT	TT	TT	TT	TC	TT	TC	TT	TT	TT	TT	TT	TT	TT	TT	TT	TC	TT	TT	TC	TT	TT	TC	TT	TT	TT	TT	TT	TT	TC	TT	TT	TT	TT	TT	TT
SHRSPaS004807	4	52883373	C	+	CC	CC	CC	TC	CC	CC	TC	CC	TC	CC	TT	CC	CC	CC	TT	CC	TC	TC	CC	CC	CC	TC	CC	CC	CC	CC	CC	CC	TC	CC	TC	CC	CC	CC	TC	CC	CC	CC	TC	TC	TC	TC	CC	CC	TC
SHRSPaS002679	4	52941241	T	+	TC	TT	TC	TT	TT	TT	TT	TC	TT	TT	TT	TT	TT	TC	TT	TC	TT	TT	TT	TT	TT	TT	TT	TT	TT	TC	TT	TT	TT	TT	TT	TC	TT	TT	TT	TT	TT	TT	TC	TT	TT	TT	TT	TT	TT
SHRSPaS001183	4	53094832	G	-	TG	GG	TG	TG	GG	GG	GG	TG	GG	GG	GG	GG	GG	TG	GG	TG	GG	GG	GG	GG	TG	GG	GG	GG	TG	TG	GG	GG	TG	GG	GG	TG	GG	GG	GG	GG	TG	GG	TG	GG	GG	GG	GG	GG	GG
SHRSPaS001210	4	53172938	C	-	TC	CC	TC	CC	CC	CC	CC	CC	CC	CC	CC	CC	CC	TC	CC	TC	CC	CC	CC	CC	CC	CC	CC	CC	CC	CC	CC	CC	CC	CC	CC	TC	CC	CC	CC	CC	CC	CC	TC	CC	CC	CC	CC	CC	CC
SHRSPaS005327	4	53187398	T	+	TT	TC	TT	TT	TT	TT	TT	TT	TT	TC	TT	TT	TT	TT	TT	TT	TT	TT	TT	TT	TT	TT	TC	TT	TT	TT	TT	TT	TT	TC	TT	TT	TT	TT	TT	TT	TT	TT	TT	TT	TT	TT	TC	TT	TT
SHRSPaS004880	4	53197738	G	+	GG	GG	GG	AG	GG	GG	AG	GG	AG	GG	GG	GG	AG	GG	AA	GG	AG	GG	GG	GG	GG	AG	GG	GG	GG	GG	AG	AG	AG	GG	AG	GG	GG	AG	AG	GG	GG	GG	AG	AG	AG	AG	GG	GG	AG
SHRSPaS006888	4	53198534	A	+	GG	AA	AG	AG	AA	AA	AA	AG	AA	AA	AA	AA	AA	AG	AA	GG	AA	AA	AA	AA	AG	AA	AA	AA	AG	AA	AA	AA	AG	AA	AA	GG	AA	AA	AA	AA	AG	AA	AG	AA	AA	AA	AA	AA	AA
SHRSPaS003672	4	53261311	T	-	CC	CC	CC	CC	CC	CC	TC	CC	CC	CC	CC	CC	CC	CC	TC	CC	CC	CC	CC	CC	TC	TC	CC	CC	CC	TC	CC	CC	CC	CC	TC	CC	CC	CC	CC	CC	CC	CC	CC	CC	CC	CC	CC	TC	CC
SHRSPaS005755	4	53276421	C	-	CC	TT	TC	CC	TT	TT	TC	CC	TC	TC	TC	TC	CC	CC	CC	CC	TC	CC	TT	CC	CC	CC	TT	TT	CC	CC	TC	CC	CC	TT	CC	CC	CC	TC	TC	TT	CC	TT	CC	CC	TC	TC	TT	TC	CC
SHRSPaS005473	4	53321288	C	+	CC	TC	TC	CC	TC	TC	CC	CC	CC	TT	TT	TT	TC	TC	CC	CC	TC	TT	CC	TT	CC	TC	TT	TT	TC	CC	CC	TC	CC	CC	TC	CC	TT	CC	CC	TT	TC	TT	CC	TC	TC	TC	TC	CC	TC
SHRSPaS001423	4	53876137	G	-	AG	GG	AG	GG	GG	GG	GG	AG	GG	GG	GG	GG	GG	AG	GG	AG	GG	GG	GG	GG	GG	GG	GG	GG	GG	GG	GG	GG	GG	GG	GG	AG	GG	GG	GG	GG	GG	GG	AG	GG	GG	GG	GG	GG	GG
SHRSPaS002460	4	53886393	T	+	GG	TT	TG	GG	TT	TT	TT	TG	TG	TT	TT	TT	TT	TG	TT	GG	TG	TT	TT	TT	TG	TT	TT	TT	TG	TG	TT	TG	GG	TT	TT	GG	TT	TT	TG	TT	TG	TT	TG	TT	TG	TG	TT	TT	TT
SHRSPaS005584	4	54264014	T	+	TT	TC	TC	TT	TC	TT	TT	TT	TT	TC	TC	TC	TT	TT	TT	TT	TC	TC	TT	TT	TT	TT	CC	TT	TT	TT	TT	TC	TT	TC	TT	TT	TT	TT	TT	CC	TT	CC	TT	TT	TC	TC	TC	TT	TT
SHRSPaS005232	4	54416100	A	-	GG	AA	AG	AG	AA	AA	AA	AG	AA	AA	AA	AA	AA	AG	AA	GG	AA	AA	AA	AA	AG	AA	AA	AA	AG	AG	AA	AA	AG	AA	AA	GG	AA	AA	AA	AA	AG	AA	AG	AA	AA	AA	AA	AA	AA
SHRSPaS001820	4	54651420	G	+	AG	GG	AG	AG	GG	GG	GG	AG	GG	GG	GG	GG	GG	AG	GG	AG	GG	GG	GG	GG	AG	GG	GG	GG	AG	AG	GG	GG	AG	GG	GG	AG	GG	GG	GG	GG	AG	GG	AG	GG	GG	GG	GG	GG	GG
SHRSPaS004408	4	54659905	G	+	TG	GG	GG	TG	GG	GG	GG	GG	TG	GG	GG	GG	TG	GG	TG	TG	TG	GG	GG	GG	GG	TG	GG	GG	GG	TG	GG	GG	TG	GG	GG	TG	GG	GG	TG	GG	GG	GG	TG	TG	TG	TG	GG	TG	TG
SHRSPaS004181	4	55067866	G	-	AG	GG	GG	GG	GG	GG	GG	AG	GG	GG	GG	GG	GG	AG	GG	AG	GG	GG	GG	GG	GG	GG	GG	GG	GG	GG	GG	GG	GG	GG	GG	AG	GG	GG	GG	GG	GG	GG	AG	GG	GG	GG	GG	GG	GG
SHRSPaS006340	4	55074613	G	-	AA	AA	AG	AG	AA	AA	AG	AA	AG	AA	AA	AA	AG	AA	GG	AA	AG	AA	AA	AA	AG	AG	AA	AA	AA	AG	AG	AA	AG	AA	AG	AA	AA	AG	AG	AA	AA	AA	AG	AG	AG	AG	AA	AG	AG
SHRSPaS004149	4	55075462	T	-	TC	TT	TT	TC	TT	TT	TT	TT	TT	TT	TT	TT	TT	TT	TT	TC	TT	TT	TT	TT	TC	TT	TT	TT	TC	TC	TT	TT	TC	TT	TT	TC	TT	TT	TT	TT	TC	TT	TT	TT	TT	TT	TT	TT	TT
SHRSPaS006117	4	55396630	A	-	AA	AA	AG	AA	AA	AA	AA	AA	AA	AA	AA	AA	AA	AA	AA	AA	AA	AA	AA	AA	AG	AA	AA	AA	AG	AA	AA	AA	AA	AA	AA	AA	AA	AA	AA	AA	AG	AA	AA	AA	AA	AA	AA	AA	AA
SHRSPaS001278	4	55455428	C	-	TC	CC	TC	TC	CC	CC	CC	TC	CC	CC	CC	CC	CC	CC	CC	TC	CC	CC	CC	CC	TC	CC	CC	TC	TC	TC	CC	CC	TC	CC	CC	TC	CC	CC	CC	CC	TC	CC	CC	CC	CC	CC	CC	CC	CC
SHRSPaS005393	4	55590245	T	+	TC	TT	TC	TT	TT	TT	TT	TT	TT	TT	TT	TT	TT	TT	TT	TC	TT	TT	TT	TT	TC	TT	TT	TT	TC	NN	TT	TT	TT	TT	TT	TC	TT	TT	TT	TT	TC	TT	TT	TT	TT	TT	TT	TT	TT
SHRSPaS002484	4	55733105	T	+	GG	TT	TG	GG	TT	TT	TG	GG	TG	TT	TT	TG	TG	TG	GG	GG	TG	GG	TT	TT	TG	TG	TG	TG	TG	GG	TG	TT	GG	GG	TG	GG	TT	TG	TG	GG	TG	GG	GG	TG	TG	TG	TT	TG	TG
SHRSPaS001391	4	55759303	G	+	AG	GG	AG	AA	GG	GG	AG	AG	AG	GG	GG	GG	AG	GG	AA	AG	AG	AA	GG	GG	AG	AG	GG	GG	AG	AA	AG	GG	AA	GG	AG	AG	GG	AG	AG	GG	AG	GG	AG	AG	AG	AG	GG	AG	AG
SHRSPaS004999	4	55828131	C	-	CC	CC	CC	CC	CC	CC	TC	CC	TC	CC	CC	CC	CC	CC	CC	CC	CC	CC	CC	CC	CC	TC	CC	CC	CC	CC	CC	CC	CC	CC	TC	CC	CC	CC	CC	CC	CC	CC	TC	CC	TC	TC	CC	CC	CC
SHRSPaS003220	4	55855782	T	-	CC	CC	CC	CC	CC	TC	CC	CC	CC	CC	TC	CC	CC	CC	CC	CC	CC	CC	TT	CC	TC	CC	CC	CC	TC	CC	CC	TC	CC	CC	CC	CC	CC	CC	CC	CC	TC	CC	CC	CC	CC	CC	CC	CC	CC
SHRSPaS002254	4	55871298	G	-	AG	GG	AG	AG	GG	GG	GG	GG	GG	GG	GG	GG	GG	GG	GG	AG	GG	GG	GG	GG	AG	GG	GG	GG	GG	AG	GG	GG	AG	GG	GG	AG	GG	GG	GG	GG	GG	AG	GG	GG	GG	GG	GG	GG	GG
SHRSPaS005145	4	55904701	G	-	GG	AA	AG	GG	AA	AG	GG	GG	AG	AA	AG	AG	AG	AG	GG	GG	AG	AG	GG	AG	GG	GG	AG	AG	AG	GG	AG	AG	GG	AG	AG	GG	AA	AG	AG	GG	AG	GG	GG	AG	AG	AG	AG	AG	AG
[truncated: 2,708 more rows]
[truncated: 65 more columns]

## Sheet: TableS4
Table S4. GWAS resuls for fruit quality traits of 110 avocado (Persea americana) cultivars using MLM (PCA + K) model.
Trait	Marker	Chr	Pos	df	F	p	add_effect	add_F	add_p	dom_effect	dom_F	dom_p	errordf	MarkerR2	Genetic Var	Residual Var	-2LnLikelihood
Color (Red)	SHRSPaS005193	10	48081345	2	22.7591	6.9296e-09	0.97151	42.4716	2.8515e-09	-0.95477	36.679	2.4011e-08	109	0.43959	0.3073	0.03129	105.487
Color (Red)	SHRSPaS005886	10	48041147	2	22.7591	6.9296e-09	0.97151	42.4716	2.8515e-09	-0.95477	36.679	2.4011e-08	109	0.43959	0.3073	0.03129	105.487
Shape (Clavate)	SHRSPaS006438	6	7636668	2	13.9661	4.3556e-06	0.47208	26.3442	1.3707e-06	-0.4863	21.9458	8.683e-06	110	0.26484	0.06599	0.02639	0.4943
Color (Red)	SHRSPaS006476	3	79987394	2	13.6524	5.6489e-06	-0.67834	27.3043	9.3829e-07	-0.53769	10.0754	0.00199	109	0.2637	0.3073	0.03129	105.487
Color (Green)	SHRSPaS002116	1	93731507	2	13.5891	5.9377e-06	0.86435	10.9366	0.00131	-1.1727	25.3282	2.1118e-06	109	0.21648	9.3652e-06	0.93652	286.552
Shape (Pyriform)	SHRSPaS006814	4	57984086	2	13.4487	6.5486e-06	0.28185	6.39744	0.01296	0.67547	7.37126	0.00778	110	0.25684	0.04991	0.03342	1.12028
Taste (Creamy)	SHRSPaS006954	11	33301647	2	12.2534	1.7014e-05	0.40341	23.9658	3.6843e-06	-0.28205	9.85881	0.00221	110	0.23305	0.05136	0.10284	84.2242
Shape (Pyriform)	SHRSPaS006828	12	42552008	2	11.2056	3.9881e-05	-0.36962	22.296	7.4749e-06	-0.32603	10.9679	0.00128	110	0.214	0.04991	0.03342	1.12028
Shape (Clavate)	SHRSPaS001349	3	79333375	2	11.0667	4.4699e-05	-0.33754	16.3109	0.00010426	0.06426	1.04827	0.30833	110	0.20986	0.06599	0.02639	0.4943
Color (Green)	SHRSPaS003151	2	99774118	2	10.9834	4.8299e-05	0.62418	7.31389	0.00803	0.61265	5.74967	0.01833	109	0.17497	9.3652e-06	0.93652	286.552
Taste (Bitter)	SHRSPaS005603	2	70167527	2	10.8343	5.509e-05	0.13445	3.82438	0.0533	0.31714	12.4771	0.00062504	108	0.20208	0.00653	0.08701	44.902
Shape (Pyriform)	SHRSPaS006133	7	46108111	2	10.663	6.235e-05	-0.59193	17.6479	5.7035e-05	-0.37908	7.15753	0.0087	110	0.20364	0.04991	0.03342	1.12028
Color (Red)	SHRSPaS006381	10	48707225	2	10.5882	6.689e-05	0.43444	17.4397	6.3033e-05	-0.41656	14.1557	0.00028251	109	0.20451	0.3073	0.03129	105.487
Shape (Pyriform)	SHRSPaS001559	7	62426781	2	10.5571	6.8058e-05	0.44041	16.2364	0.00010786	-0.48334	20.5889	1.5592e-05	110	0.20162	0.04991	0.03342	1.12028
Shape (Pyriform)	SHRSPaS006678	8	48693671	2	10.4811	7.2485e-05	0.4487	17.4823	6.1429e-05	-0.48409	19.346	2.6842e-05	110	0.20016	0.04991	0.03342	1.12028
Shape (Pyriform)	SHRSPaS006843	8	48664953	2	10.4533	7.4176e-05	-0.45113	17.7567	5.4323e-05	-0.4823	18.9449	3.2033e-05	110	0.19963	0.04991	0.03342	1.12028
Color (Green)	SHRSPaS001079	1	11817381	2	10.4147	7.7225e-05	-1.2146	9.43077	0.00274	-1.4662	20.6067	1.5609e-05	109	0.16591	9.3652e-06	0.93652	286.552
Shape (Pyriform)	SHRSPaS003451	7	3733354	2	10.3911	7.8109e-05	-0.47198	19.1034	2.9869e-05	-0.4554	16.9118	7.9414e-05	110	0.19844	0.04991	0.03342	1.12028
Shape (Clavate)	SHRSPaS003708	3	79212393	2	10.2508	8.7775e-05	0.29014	10.1098	0.00195	0.03365	0.13606	0.713	110	0.19439	0.06599	0.02639	0.4943
Color (Green)	SHRSPaS002917	1	11918204	2	10.211	9.1458e-05	1.00023	7.58022	0.007	-1.3188	20.4196	1.6929e-05	109	0.16267	9.3652e-06	0.93652	286.552
Color (Green)	SHRSPaS004876	3	92677703	2	10.0531	0.00010431	-1.1398	7.79939	0.00625	-1.7303	18.9845	3.1722e-05	109	0.16015	9.3652e-06	0.93652	286.552
Color (Red)	SHRSPaS003151	2	99774118	2	9.94158	0.00011449	0.3847	10.2738	0.00181	0.14867	1.41653	0.23677	109	0.19202	0.3073	0.03129	105.487
Color (Green)	SHRSPaS002466	10	41528701	2	9.91368	0.00011719	-0.58357	5.82588	0.01759	-0.93044	18.4509	4.0162e-05	109	0.15793	9.3652e-06	0.93652	286.552
Color (Green)	SHRSPaS002854	12	5063693	2	9.85717	0.00012286	1.10985	10.2529	0.00183	-1.3036	19.3697	2.6777e-05	109	0.15703	9.3652e-06	0.93652	286.552
Color (Green)	SHRSPaS003356	9	41492513	2	9.71918	0.00013791	-1.2414	9.82045	0.00226	-1.7841	19.1161	2.9934e-05	109	0.15483	9.3652e-06	0.93652	286.552
Color (Green)	SHRSPaS003578	7	80284409	2	9.64911	0.00014626	-1.2852	15.12	0.00018077	-1.2204	16.0427	0.00011848	109	0.15372	9.3652e-06	0.93652	286.552
Taste (Watery)	SHRSPaS005589	6	64653962	2	9.60243	0.00015322	-0.011059	0.02813	0.86715	0.33291	16.7818	8.5285e-05	108	0.17568	1.1816e-06	0.11816	71.618
Color (Green)	SHRSPaS005478	12	50525379	2	9.44789	0.00017323	0.93521	17.2326	6.9174e-05	-0.50332	6.17698	0.01458	109	0.15051	9.3652e-06	0.93652	286.552
Color (Red)	SHRSPaS005612	2	6760394	2	9.35676	0.00018707	0.89672	18.4748	3.9738e-05	-0.7381	7.79961	0.00625	109	0.18073	0.3073	0.03129	105.487
Color (Green)	SHRSPaS004297	4	51519236	2	9.32257	0.00019254	-0.90362	10.4071	0.00169	0.96703	14.7925	0.00021025	109	0.14851	9.3652e-06	0.93652	286.552
Color (Green)	SHRSPaS002338	10	39677789	2	9.23437	0.00020744	0.71198	9.57578	0.00255	-0.85139	14.3706	0.00025563	109	0.14711	9.3652e-06	0.93652	286.552
Shape (Pyriform)	SHRSPaS002716	7	47782229	2	9.20926	0.0002105	0.56516	16.2593	0.00010674	-0.4086	8.42502	0.00454	110	0.17587	0.04991	0.03342	1.12028
Color (Green)	SHRSPaS004339	1	7890898	2	9.15909	0.00022108	1.36351	16.5309	9.4929e-05	-0.20805	0.22485	0.63639	109	0.14591	9.3652e-06	0.93652	286.552
Shape (Pyriform)	SHRSPaS006651	2	30651564	2	9.12834	0.00022544	-0.516	17.8696	5.165e-05	-0.43587	11.1471	0.00118	110	0.17433	0.04991	0.03342	1.12028
Color (Red)	SHRSPaS006688	5	10673672	2	9.08283	0.00023583	-0.87683	17.7821	5.4081e-05	-0.93784	14.9727	0.00019346	109	0.17544	0.3073	0.03129	105.487
Color (Green)	SHRSPaS004653	1	71763267	2	9.05494	0.00024147	0.5731	2.97685	0.08752	-1.2226	16.7051	8.7732e-05	109	0.14425	9.3652e-06	0.93652	286.552
Color (Green)	SHRSPaS004256	2	17191756	1	14.3771	0.00025365	--	--	--	--	--	--	109	0.11452	9.3652e-06	0.93652	286.552
Color (Red)	SHRSPaS006440	3	81543378	2	8.94586	0.00026489	0.52486	15.3008	0.00016635	-0.5285	12.5001	0.00061587	109	0.17279	0.3073	0.03129	105.487
Shape (Clavate)	SHRSPaS005205	6	11338402	2	8.89647	0.00027455	0.41899	17.6406	5.722e-05	-0.34879	10.1389	0.00193	110	0.1687	0.06599	0.02639	0.4943
Color (Red)	SHRSPaS005799	4	45787009	2	8.88283	0.00027947	-0.77333	16.6671	8.9253e-05	-0.57398	8.17285	0.00517	109	0.17157	0.3073	0.03129	105.487
Shape (Pyriform)	SHRSPaS005070	7	62349001	2	8.85082	0.00028543	0.50975	17.5133	6.0581e-05	-0.44618	11.5093	0.00098678	110	0.16903	0.04991	0.03342	1.12028
Skin Texture	SHRSPaS005282	1	5169081	2	8.70221	0.00032595	-0.71484	17.1675	7.1228e-05	-0.06436	0.36253	0.54845	109	0.16358	0.20334	0.1123	135.478
Taste (Bitter)	SHRSPaS002886	6	12878252	2	8.62173	0.00035121	0.4312	11.9289	0.00081197	-0.53111	17.0259	7.6409e-05	108	0.16081	0.00653	0.08701	44.902
Taste (Bitter)	SHRSPaS005766	3	71867739	2	8.53816	0.00037718	0.24023	16.8019	8.4519e-05	-0.15732	4.85873	0.0298	108	0.15925	0.00653	0.08701	44.902
Shape (Pyriform)	SHRSPaS005898	3	12636528	2	8.42709	0.00041008	-0.0076506	0.00322	0.95483	0.32273	4.22881	0.0423	110	0.16094	0.04991	0.03342	1.12028
Color (Green)	SHRSPaS005811	1	5995947	2	8.42428	0.00041338	-1.7121	16.702	8.7856e-05	-1.3623	12.2521	0.00069314	109	0.1342	9.3652e-06	0.93652	286.552
Color (Green)	SHRSPaS002590	4	3305035	2	8.42393	0.00041351	-0.51924	2.09093	0.15127	-1.1542	15.4672	0.00015412	109	0.1342	9.3652e-06	0.93652	286.552
Color (Red)	SHRSPaS006100	4	48978381	2	8.47281	0.00041656	0.85651	15.9165	0.00013189	-0.87578	15.5152	0.00015811	101	0.16817	0.3073	0.03129	105.487
Shape (Pyriform)	SHRSPaS006534	1	84881891	2	8.40483	0.00041799	-0.49473	16.6987	8.7445e-05	-0.50261	12.5798	0.00059072	110	0.16051	0.04991	0.03342	1.12028
Shape (Pyriform)	SHRSPaS001173	5	62468592	2	8.3921	0.00042259	0.52921	14.7271	0.00021562	-0.37592	6.43537	0.0127	110	0.16027	0.04991	0.03342	1.12028
Taste (Nutty)	SHRSPaS005469	3	19765354	2	8.29056	0.00046112	0.20013	4.64781	0.03344	-0.50756	16.386	0.00010076	110	0.15197	0.12364	0.14259	132.497
Color (Red)	SHRSPaS006587	10	39965644	2	8.2092	0.00049723	0.92253	14.9934	0.00019163	-0.71753	7.60611	0.00691	109	0.15856	0.3073	0.03129	105.487
Color (Green)	SHRSPaS003607	4	49983282	2	8.12517	0.00053453	1.61048	13.6884	0.00035143	0.25505	0.33169	0.56595	109	0.12944	9.3652e-06	0.93652	286.552
Color (Green)	SHRSPaS004769	8	1023733	2	8.10354	0.00054458	-1.2436	8.20826	0.00507	-1.583	16.1995	0.00011033	109	0.12909	9.3652e-06	0.93652	286.552
Taste (Nutty)	SHRSPaS006369	1	9907663	2	8.09689	0.00054486	-0.2558	5.12577	0.02569	-0.20966	2.34035	0.12916	110	0.14842	0.12364	0.14259	132.497
Color (Red)	SHRSPaS006977	3	11816161	1	12.6184	0.00057996	--	--	--	--	--	--	109	0.12186	0.3073	0.03129	105.487
Color (Green)	SHRSPaS002897	3	89226853	2	7.98453	0.00060345	0.97539	8.69208	0.00397	-1.2934	15.8374	0.00013011	109	0.1272	9.3652e-06	0.93652	286.552
Color (Green)	SHRSPaS001426	9	45707584	2	7.91283	0.00064202	-0.18412	0.44476	0.50635	-0.91254	15.5138	0.00015087	109	0.12606	9.3652e-06	0.93652	286.552
Color (Red)	SHRSPaS006690	10	43918640	2	7.91158	0.00064271	-0.47002	13.8238	0.00032984	-0.39576	9.59163	0.00253	109	0.15281	0.3073	0.03129	105.487
Shape (Clavate)	SHRSPaS003015	11	35865028	2	7.87828	0.00065822	-0.25016	15.7057	0.00013741	-0.074875	1.19171	0.27756	110	0.1494	0.06599	0.02639	0.4943
Shape (Pyriform)	SHRSPaS001464	2	77112413	1	12.299	0.00067291	--	--	--	--	--	--	110	0.11744	0.04991	0.03342	1.12028
Color (Red)	SHRSPaS005317	2	4487392	2	7.85082	0.00067739	-0.82804	11.7986	0.0008613	-0.99534	15.7015	0.00013845	109	0.15164	0.3073	0.03129	105.487
Color (Red)	SHRSPaS005717	4	39093237	2	7.8495	0.00067817	0.28942	11.289	0.0011	-0.13056	1.869	0.17462	109	0.15161	0.3073	0.03129	105.487
Color (Red)	SHRSPaS005646	6	51786584	2	7.84239	0.00068235	-0.85945	13.0484	0.00047489	-1.0363	15.4911	0.00015244	109	0.15148	0.3073	0.03129	105.487
Shape (Pyriform)	SHRSPaS006378	7	18870911	2	7.83227	0.00068499	0.46647	13.2507	0.00042987	-0.53336	15.4546	0.00015418	110	0.14958	0.04991	0.03342	1.12028
Shape (Pyriform)	SHRSPaS004471	2	75579680	2	7.75885	0.00073357	-0.14496	8.85273	0.00366	-0.12899	5.39622	0.02219	109	0.14835	0.04991	0.03342	1.12028
Shape (Pyriform)	SHRSPaS004143	3	22788834	2	7.73007	0.0007485	-0.43458	9.5321	0.0026	-0.55304	15.1631	0.00017629	110	0.14763	0.04991	0.03342	1.12028
Shape (Pyriform)	SHRSPaS006792	10	50729952	1	12.0292	0.00076575	--	--	--	--	--	--	110	0.11486	0.04991	0.03342	1.12028
Taste (Bitter)	SHRSPaS004260	4	49596431	1	12.0095	0.00077842	--	--	--	--	--	--	108	0.112	0.00653	0.08701	44.902
Color (Green)	SHRSPaS004436	3	87260231	2	7.68387	0.00078286	1.36841	10.7378	0.00144	-1.5415	15.1165	0.00018106	109	0.12241	9.3652e-06	0.93652	286.552
Color (Green)	SHRSPaS001053	8	63725242	2	7.66627	0.00079491	1.39715	12.046	0.00076493	-1.5395	15.0306	0.00018837	109	0.12213	9.3652e-06	0.93652	286.552
Color (Green)	SHRSPaS003491	5	82154962	2	7.66158	0.00079815	-1.0137	7.17065	0.00865	-1.5019	14.9822	0.00019262	109	0.12205	9.3652e-06	0.93652	286.552
Taste (Creamy)	SHRSPaS005735	9	24807705	2	7.65137	0.00080148	0.40598	11.754	0.000877	-0.44707	13.6201	0.00036128	110	0.14552	0.05136	0.10284	84.2242
Color (Green)	SHRSPaS002188	1	80653771	2	7.64245	0.00081153	1.40432	12.2276	0.0007013	-1.543	14.7496	0.00021446	109	0.12175	9.3652e-06	0.93652	286.552
Color (Green)	SHRSPaS003422	10	48360845	2	7.61858	0.00082853	0.65292	8.20695	0.00508	-0.91882	14.7279	0.00021663	109	0.12137	9.3652e-06	0.93652	286.552
Color (Green)	SHRSPaS001643	11	52653555	2	7.60335	0.00083957	1.55499	13.7323	0.00034429	-1.4393	13.7815	0.00033645	109	0.12113	9.3652e-06	0.93652	286.552
Shape (Pyriform)	SHRSPaS003812	6	5794967	2	7.59438	0.00084222	-0.44429	10.1086	0.00195	-0.5427	14.8507	0.00020364	110	0.14503	0.04991	0.03342	1.12028
Shape (Pyriform)	SHRSPaS005780	7	81102884	2	7.57854	0.00085391	0.51789	14.142	0.00028299	-0.37108	5.54106	0.02049	110	0.14473	0.04991	0.03342	1.12028
Taste (Creamy)	SHRSPaS006193	9	49118092	2	7.57776	0.00085449	-0.45101	13.9944	0.00030319	-0.48222	10.9792	0.00128	110	0.14412	0.05136	0.10284	84.2242
Color (Green)	SHRSPaS001562	1	88169360	2	7.5804	0.00085648	-0.66291	2.72651	0.1018	-1.0666	15.1254	0.00018032	109	0.12076	9.3652e-06	0.93652	286.552
Color (Green)	SHRSPaS004435	2	65641878	1	11.787	0.00086316	--	--	--	--	--	--	109	0.09389	9.3652e-06	0.93652	286.552
Color (Green)	SHRSPaS001429	11	42544382	2	7.56731	0.00086629	1.42769	12.7575	0.000545	-1.5268	14.121	0.00028711	109	0.12055	9.3652e-06	0.93652	286.552
Color (Green)	SHRSPaS001939	2	12984571	2	7.56273	0.00086974	1.42622	12.5668	0.00059665	-1.5131	14.6055	0.00022925	109	0.12048	9.3652e-06	0.93652	286.552
Color (Green)	SHRSPaS004859	7	72570663	2	7.56019	0.00087167	1.43461	13.1244	0.00045815	-1.5302	13.7449	0.00034225	109	0.12044	9.3652e-06	0.93652	286.552
Color (Green)	SHRSPaS004913	9	31405409	2	7.5288	0.00089581	-1.4179	10.3711	0.00172	-1.4949	14.6983	0.00021961	109	0.11994	9.3652e-06	0.93652	286.552
Color (Green)	SHRSPaS001139	8	63747864	2	7.52016	0.00090257	-1.5024	13.848	0.00032613	-1.4489	13.2822	0.0004253	109	0.1198	9.3652e-06	0.93652	286.552
Color (Green)	SHRSPaS003501	2	73162150	2	7.517	0.00090505	1.51247	12.4896	0.00061896	-1.4546	13.7571	0.0003403	109	0.11975	9.3652e-06	0.93652	286.552
Color (Green)	SHRSPaS002807	11	42510152	2	7.51143	0.00090945	1.49882	13.4253	0.00039762	-1.4528	13.1955	0.00044305	109	0.11966	9.3652e-06	0.93652	286.552
Color (Green)	SHRSPaS001635	2	22689459	2	7.5096	0.0009109	0.27277	0.84921	0.35897	-1.001	12.276	0.00068527	109	0.11963	9.3652e-06	0.93652	286.552
Color (Green)	SHRSPaS001833	6	4066946	2	7.4999	0.00091863	-1.5051	14.9792	0.00019289	-0.49697	1.6873	0.19692	109	0.11948	9.3652e-06	0.93652	286.552
Color (Green)	SHRSPaS003741	1	24146542	2	7.49989	0.00091864	-1.4569	10.8235	0.00138	-1.4803	14.2863	0.00026585	109	0.11948	9.3652e-06	0.93652	286.552
Color (Green)	SHRSPaS003651	5	63062945	1	11.609	0.00094045	--	--	--	--	--	--	109	0.09247	9.3652e-06	0.93652	286.552
Color (Green)	SHRSPaS002061	1	92708447	2	7.47136	0.00094175	0.801	5.76747	0.01815	-1.1636	14.9164	0.00019856	109	0.11902	9.3652e-06	0.93652	286.552
Shape (Pyriform)	SHRSPaS002564	6	50617147	2	7.46452	0.00094312	-0.24245	12.827	0.00052525	-0.20089	8.72976	0.00389	110	0.14255	0.04991	0.03342	1.12028
Color (Green)	SHRSPaS003316	3	85350400	1	11.5896	0.00094927	--	--	--	--	--	--	109	0.09232	9.3652e-06	0.93652	286.552
Color (Red)	SHRSPaS005500	10	45600070	2	7.45066	0.00095888	0.9059	14.4882	0.00024206	-0.73444	6.71035	0.011	109	0.14391	0.3073	0.03129	105.487
Shape (Pyriform)	SHRSPaS006061	10	41446039	2	7.4225	0.00097835	-0.47911	14.0531	0.00029498	-0.5098	12.931	0.00049999	110	0.14175	0.04991	0.03342	1.12028
Color (Green)	SHRSPaS001561	7	81078717	2	7.41538	0.00098883	1.38411	14.6159	0.00022815	-1.0799	9.93928	0.00213	109	0.11813	9.3652e-06	0.93652	286.552
Taste (Bitter)	SHRSPaS005116	1	4828964	1	11.4834	0.001	--	--	--	--	--	--	108	0.10709	0.00653	0.08701	44.902
Taste (Bitter)	SHRSPaS005733	3	32406150	2	7.40309	0.001	-0.38288	14.759	0.00021462	-0.020135	0.09354	0.76036	108	0.13808	0.00653	0.08701	44.902
Color (Red)	SHRSPaS006146	4	45550325	2	7.38832	0.00101	-0.6945	13.5609	0.00037309	-0.7599	12.7197	0.00055485	109	0.14271	0.3073	0.03129	105.487
Shape (Clavate)	SHRSPaS002452	2	100340233	2	7.38866	0.00101	-0.27911	14.6544	0.00022301	-0.16144	4.80616	0.03063	110	0.14011	0.06599	0.02639	0.4943
Color (Green)	SHRSPaS004592	1	8727295	2	7.30813	0.00109	-1.5463	12.6997	0.00056015	0.26964	0.35759	0.55118	109	0.11642	9.3652e-06	0.93652	286.552
Shape (Clavate)	SHRSPaS006011	6	6504154	2	7.29649	0.00109	-0.51354	14.5862	0.00023017	-0.45746	10.6526	0.0015	110	0.13836	0.06599	0.02639	0.4943
Taste (Creamy)	SHRSPaS001417	7	83269278	2	7.30076	0.00109	0.44099	14.4726	0.00024263	-0.39401	8.94733	0.00348	110	0.13885	0.05136	0.10284	84.2242
Skin Texture	SHRSPaS003008	6	13129445	2	7.25516	0.00114	0.11997	0.77487	0.38081	0.52175	13.3015	0.00042145	109	0.13638	0.20334	0.1123	135.478
Taste (Creamy)	SHRSPaS005455	3	84628329	2	7.22988	0.00116	-0.26279	13.5177	0.00037908	-0.070641	0.8868	0.34857	110	0.13751	0.05136	0.10284	84.2242
Color (Green)	SHRSPaS004621	2	12191228	2	7.23242	0.00117	0.87635	8.33426	0.00478	-1.1312	14.2219	0.0002766	107	0.116	9.3652e-06	0.93652	286.552
Color (Green)	SHRSPaS002037	1	11985211	2	7.16983	0.00123	-0.70919	4.2377	0.04211	-1.1904	13.3848	0.00040526	109	0.11422	9.3652e-06	0.93652	286.552
Shape (Clavate)	SHRSPaS006122	3	98192031	2	7.14654	0.00125	0.48434	13.2033	0.00043959	-0.52853	13.1646	0.0004477	110	0.13552	0.06599	0.02639	0.4943
Shape (Pyriform)	SHRSPaS004840	3	83370880	2	7.14384	0.00125	-0.45414	10.5564	0.00157	-0.56253	14.131	0.00028445	110	0.13643	0.04991	0.03342	1.12028
Color (Green)	SHRSPaS002191	1	12583820	2	7.13699	0.00126	1.10609	8.70732	0.00394	-1.5077	14.2645	0.00026856	109	0.1137	9.3652e-06	0.93652	286.552
Shape (Clavate)	SHRSPaS005933	6	14799495	2	7.1123	0.00128	0.45025	13.3293	0.00041422	-0.49226	13.1021	0.00046111	110	0.13487	0.06599	0.02639	0.4943
Color (Green)	SHRSPaS001166	1	87758651	2	7.11458	0.00129	-1.0587	8.4567	0.00447	-0.88017	11.7257	0.00089203	109	0.11334	9.3652e-06	0.93652	286.552
Color (Green)	SHRSPaS002546	3	99865750	2	7.10706	0.00129	0.75622	5.26595	0.02382	-1.1107	14.0918	0.00029105	109	0.11322	9.3652e-06	0.93652	286.552
Skin Texture	SHRSPaS005502	6	13014597	2	7.10872	0.00129	-0.23753	5.24367	0.02411	0.23373	4.84606	0.02999	109	0.13362	0.20334	0.1123	135.478
Color (Green)	SHRSPaS002107	5	43286236	2	7.06997	0.00134	1.10434	9.31037	0.00291	-0.95928	11.9081	0.00081719	109	0.11263	9.3652e-06	0.93652	286.552
Color (Green)	SHRSPaS002634	3	95280281	2	7.07379	0.00134	-0.37428	1.24899	0.26642	-0.9715	12.6073	0.00058754	108	0.11843	9.3652e-06	0.93652	286.552
Shape (Pyriform)	SHRSPaS003796	3	31882815	2	7.04496	0.00136	-0.44427	9.69508	0.0024	-0.5299	14.0729	0.00029227	110	0.13454	0.04991	0.03342	1.12028
Color (Green)	SHRSPaS001879	1	87998056	2	7.03876	0.00137	-1.0583	11.1627	0.00117	-0.94828	10.3747	0.00172	109	0.11213	9.3652e-06	0.93652	286.552
Color (Green)	SHRSPaS002502	1	40685160	2	7.04002	0.00137	1.12259	10.3899	0.00171	-0.78732	9.39012	0.0028	109	0.11215	9.3652e-06	0.93652	286.552
Shape (Pyriform)	SHRSPaS003772	6	23427475	2	7.03679	0.00137	-0.5245	14.0136	0.00030048	-0.44959	10.1086	0.00195	110	0.13439	0.04991	0.03342	1.12028
Color (Green)	SHRSPaS002522	2	1522394	2	7.03824	0.00138	0.90561	6.35106	0.0133	-1.0177	13.8385	0.00032758	109	0.11212	9.3652e-06	0.93652	286.552
Color (Green)	SHRSPaS001986	1	88969466	2	7.02245	0.00139	-0.84394	5.53852	0.02054	-1.0962	13.9677	0.00030839	109	0.11187	9.3652e-06	0.93652	286.552
Shape (Pyriform)	SHRSPaS003843	7	72107773	2	7.01984	0.00139	-0.4503	10.1451	0.00192	-0.53548	14.0378	0.00029711	110	0.13406	0.04991	0.03342	1.12028
Color (Green)	SHRSPaS002133	1	6714584	2	7.01969	0.0014	-1.0703	8.92952	0.00352	-0.97381	12.5779	0.00059349	109	0.11183	9.3652e-06	0.93652	286.552
Color (Green)	SHRSPaS004333	5	50200221	2	7.01004	0.00141	1.07397	7.73402	0.00647	-0.97223	12.2264	0.00070171	109	0.11167	9.3652e-06	0.93652	286.552
Color (Green)	SHRSPaS006494	5	50199211	2	7.01004	0.00141	1.07397	7.73402	0.00647	-0.97223	12.2264	0.00070171	109	0.11167	9.3652e-06	0.93652	286.552
Color (Red)	SHRSPaS001261	8	59058206	2	7.00285	0.00142	0.89112	13.9818	0.00030638	-0.86494	11.5626	0.00096491	109	0.13526	0.3073	0.03129	105.487
Color (Green)	SHRSPaS001121	3	87152072	2	6.99365	0.00143	-1.0569	11.2939	0.0011	-0.81162	9.34464	0.00286	109	0.11141	9.3652e-06	0.93652	286.552
Color (Green)	SHRSPaS001854	2	34418149	2	6.99692	0.00143	1.252	13.9681	0.00030834	-0.91651	7.24773	0.00831	109	0.11147	9.3652e-06	0.93652	286.552
Color (Green)	SHRSPaS002883	12	49241845	2	6.98679	0.00144	-1.0229	11.0734	0.00122	-0.97821	12.0977	0.00074623	109	0.1113	9.3652e-06	0.93652	286.552
Color (Red)	SHRSPaS001674	7	79012470	2	6.98465	0.00144	0.88429	13.8775	0.00032167	-0.89945	11.6411	0.00092911	109	0.13491	0.3073	0.03129	105.487
Color (Red)	SHRSPaS006110	11	41376309	2	6.98789	0.00144	0.88974	13.8868	0.00032028	-0.87146	11.5145	0.00098757	109	0.13497	0.3073	0.03129	105.487
Color (Green)	SHRSPaS002070	1	10845583	2	6.97768	0.00145	-1.32	13.1049	0.00046238	-1.1124	10.2558	0.00182	109	0.11116	9.3652e-06	0.93652	286.552
Taste (Creamy)	SHRSPaS006287	5	69941391	2	6.96631	0.00146	-0.35394	9.59795	0.00252	-0.10762	0.75129	0.3881	110	0.13249	0.05136	0.10284	84.2242
Color (Green)	SHRSPaS001290	1	87848018	2	6.96273	0.00148	0.87195	5.34007	0.02289	-0.93399	13.1037	0.00046459	108	0.11129	9.3652e-06	0.93652	286.552
Color (Green)	SHRSPaS004296	10	9166162	2	6.95442	0.00148	-1.1109	4.64756	0.03347	-0.36525	0.37058	0.54406	109	0.11079	9.3652e-06	0.93652	286.552
Shape (Clavate)	SHRSPaS006544	2	78463408	2	6.9539	0.00148	-0.45916	13.9012	0.00031669	-0.44504	10.7112	0.00145	110	0.13187	0.06599	0.02639	0.4943
Shape (Clavate)	SHRSPaS005085	5	82732134	2	6.93438	0.0015	-0.45623	13.6091	0.00036315	-0.46175	10.5523	0.00157	110	0.1315	0.06599	0.02639	0.4943
Shape (Clavate)	SHRSPaS005727	7	67646007	2	6.93238	0.0015	0.45731	13.5966	0.00036529	-0.45684	12.0845	0.0007483	110	0.13146	0.06599	0.02639	0.4943
Color (Green)	SHRSPaS001636	6	26592078	2	6.91395	0.00153	-0.3566	3.3825	0.06883	-0.57987	8.63589	0.00408	109	0.11014	9.3652e-06	0.93652	286.552
Taste (Creamy)	SHRSPaS001537	1	12159841	2	6.91232	0.00153	-0.18209	6.78585	0.01056	-0.26267	11.0817	0.00121	110	0.13147	0.05136	0.10284	84.2242
Taste (Creamy)	SHRSPaS002997	10	44882933	2	6.91286	0.00153	0.47264	13.8192	0.00032909	-0.23997	4.60893	0.03418	110	0.13148	0.05136	0.10284	84.2242
Color (Green)	SHRSPaS004145	3	86268377	2	6.89264	0.00156	1.8765	10.0474	0.00202	0.62241	1.37331	0.244	109	0.1098	9.3652e-06	0.93652	286.552
Color (Green)	SHRSPaS002038	11	44351429	2	6.91385	0.00157	-1.3431	12.6481	0.00058836	-1.1116	9.7054	0.00243	103	0.1122	9.3652e-06	0.93652	286.552
Taste (Creamy)	SHRSPaS004361	6	7005341	2	6.86103	0.0016	0.53399	13.6155	0.00036206	-0.4036	7.5233	0.0072	110	0.13049	0.05136	0.10284	84.2242
Color (Green)	SHRSPaS005151	10	1653085	2	6.85076	0.00162	-0.50628	4.78728	0.03098	0.8668	11.8664	0.00083374	109	0.10914	9.3652e-06	0.93652	286.552
Color (Green)	SHRSPaS001322	12	47545542	2	6.84656	0.00163	0.67803	6.86224	0.01016	-0.85058	12.3496	0.00066165	109	0.10907	9.3652e-06	0.93652	286.552
Shape (Pyriform)	SHRSPaS002052	10	44403776	2	6.82657	0.00165	0.51543	13.6426	0.00035749	-0.44569	9.37617	0.00281	110	0.13037	0.04991	0.03342	1.12028
Shape (Pyriform)	SHRSPaS005938	3	88578653	2	6.82678	0.00165	-0.51874	13.6535	0.00035565	-0.45415	10.1612	0.0019	110	0.13037	0.04991	0.03342	1.12028
Taste (Creamy)	SHRSPaS006282	5	6813933	2	6.81877	0.00166	-0.42241	13.3323	0.00041364	-0.31128	4.81042	0.03056	110	0.12969	0.05136	0.10284	84.2242
Taste (Watery)	SHRSPaS006040	10	870654	2	6.82832	0.00166	0.18054	9.80823	0.00228	-0.13601	3.62731	0.05971	108	0.12493	1.1816e-06	0.11816	71.618
Color (Green)	SHRSPaS005530	3	99711046	2	6.80943	0.00168	1.12179	9.45942	0.0027	-1.2537	13.0892	0.00046582	109	0.10848	9.3652e-06	0.93652	286.552
Color (Green)	SHRSPaS002965	3	65520837	2	6.80258	0.00169	1.108	8.4591	0.00447	-1.2337	13.4909	0.00038554	109	0.10837	9.3652e-06	0.93652	286.552
Color (Green)	SHRSPaS001735	10	35540776	2	6.80019	0.0017	0.46704	9.37299	0.00282	-0.31851	2.70544	0.10312	109	0.10833	9.3652e-06	0.93652	286.552
Color (Green)	SHRSPaS004969	3	77807471	1	10.3902	0.0017	--	--	--	--	--	--	109	0.08276	9.3652e-06	0.93652	286.552
Skin Texture	SHRSPaS006239	1	5093400	2	6.7948	0.0017	-0.7236	12.4912	0.00061849	-0.029501	0.07334	0.78709	109	0.12772	0.20334	0.1123	135.478
Taste (Creamy)	SHRSPaS003239	5	12225004	2	6.77848	0.00172	0.52796	13.5213	0.00037844	-0.40985	7.21332	0.00845	110	0.12892	0.05136	0.10284	84.2242
Shape (Pyriform)	SHRSPaS003082	11	38056559	2	6.77286	0.00173	0.47996	12.2717	0.0006842	-0.56696	11.6144	0.00093801	110	0.12935	0.04991	0.03342	1.12028
Color (Green)	SHRSPaS002167	5	74528294	2	6.76973	0.00174	1.13225	9.40175	0.00278	-1.24	13.0178	0.0004818	109	0.10785	9.3652e-06	0.93652	286.552
Shape (Clavate)	SHRSPaS005716	9	43892565	2	6.7584	0.00175	-0.28494	13.4357	0.00039399	-0.2401	7.76115	0.00637	110	0.12816	0.06599	0.02639	0.4943
Taste (Creamy)	SHRSPaS002574	9	31812251	2	6.72804	0.0018	0.34024	13.4504	0.00039127	-0.24496	5.87578	0.01711	110	0.12796	0.05136	0.10284	84.2242
Color (Green)	SHRSPaS003689	2	9726567	2	6.72389	0.00181	1.23872	11.6405	0.00092937	-1.1718	11.5112	0.00098915	109	0.10712	9.3652e-06	0.93652	286.552
Color (Green)	SHRSPaS004414	5	1356694	1	10.251	0.00182	--	--	--	--	--	--	109	0.08165	9.3652e-06	0.93652	286.552
Shape (Pyriform)	SHRSPaS005459	7	1448705	1	10.2361	0.00183	--	--	--	--	--	--	110	0.09774	0.04991	0.03342	1.12028
Color (Green)	SHRSPaS002569	11	37823596	2	6.70821	0.00184	1.01656	10.4001	0.0017	-0.85366	9.87385	0.0022	109	0.10687	9.3652e-06	0.93652	286.552
Color (Green)	SHRSPaS002664	3	99762719	2	6.67549	0.00189	-0.0012955	1.5427e-05	0.99687	-0.78471	9.59428	0.00253	109	0.10635	9.3652e-06	0.93652	286.552
Color (Green)	SHRSPaS005494	2	21975350	2	6.66244	0.00191	-0.87852	9.6829	0.00242	-0.90972	10.9774	0.00128	109	0.10614	9.3652e-06	0.93652	286.552
Color (Green)	SHRSPaS002978	2	70596919	2	6.66139	0.00192	-0.88076	8.22214	0.00504	-0.9081	11.5864	0.0009539	109	0.10612	9.3652e-06	0.93652	286.552
Shape (Pyriform)	SHRSPaS003332	1	25481661	2	6.64376	0.00194	0.48001	12.2112	0.00070429	-0.5372	11.9011	0.00081712	110	0.12688	0.04991	0.03342	1.12028
Color (Green)	SHRSPaS005385	8	4930053	1	10.1092	0.00195	--	--	--	--	--	--	109	0.08052	9.3652e-06	0.93652	286.552
Taste (Watery)	SHRSPaS006230	10	991206	2	6.64446	0.00195	-0.17645	9.49847	0.00266	-0.13406	3.50193	0.06422	108	0.12156	1.1816e-06	0.11816	71.618
Shape (Pyriform)	SHRSPaS005078	7	8289633	2	6.63238	0.00196	0.17223	10.0184	0.00204	-0.18471	8.23972	0.00498	110	0.12666	0.04991	0.03342	1.12028
Color (Green)	SHRSPaS003823	3	57276583	2	6.62713	0.00198	-1.0686	7.48491	0.00735	-1.4028	13.2442	0.00043298	109	0.10557	9.3652e-06	0.93652	286.552
Shape (Clavate)	SHRSPaS006689	10	46889408	2	6.61911	0.00198	0.24321	11.8231	0.00084831	-0.25429	9.61502	0.0025	110	0.12552	0.06599	0.02639	0.4943
Shape (Pyriform)	SHRSPaS002610	3	83081785	2	6.62051	0.00198	-0.46858	11.0228	0.00125	-0.51165	13.1112	0.00045914	110	0.12644	0.04991	0.03342	1.12028
Color (Green)	SHRSPaS004524	1	70587267	2	6.61671	0.00199	1.12154	11.1241	0.00119	-0.94834	10.4876	0.00163	109	0.10541	9.3652e-06	0.93652	286.552
Shape (Pyriform)	SHRSPaS004860	7	3953198	2	6.61269	0.00199	0.51635	12.8769	0.00051298	-0.46324	10.343	0.00174	110	0.12629	0.04991	0.03342	1.12028
Shape (Pyriform)	SHRSPaS004541	6	50747142	2	6.59538	0.00202	-0.29565	11.6349	0.00092878	-0.20296	6.31381	0.01355	110	0.12596	0.04991	0.03342	1.12028
Skin Texture	SHRSPaS004661	2	1999926	2	6.60465	0.00202	0.85102	11.1311	0.00119	-0.29612	1.06215	0.30519	109	0.12415	0.20334	0.1123	135.478
Taste (Creamy)	SHRSPaS002346	6	11658713	2	6.59166	0.00203	0.52007	13.1304	0.00045499	-0.39149	6.40905	0.01288	110	0.12537	0.05136	0.10284	84.2242
Taste (Creamy)	SHRSPaS005836	4	50697644	2	6.57746	0.00206	0.00184	0.00022902	0.98796	0.38034	6.24932	0.01402	110	0.1251	0.05136	0.10284	84.2242
Color (Green)	SHRSPaS003534	2	4578535	1	9.99675	0.00207	--	--	--	--	--	--	109	0.07963	9.3652e-06	0.93652	286.552
Shape (Pyriform)	SHRSPaS003250	5	74802808	2	6.56841	0.00207	0.47946	12.0576	0.00075802	-0.51765	12.3257	0.00066677	110	0.12544	0.04991	0.03342	1.12028
Color (Red)	SHRSPaS005374	7	19114615	2	6.56693	0.00208	0.42297	11.3691	0.00106	-0.41573	9.20729	0.00307	109	0.12684	0.3073	0.03129	105.487
Shape (Pyriform)	SHRSPaS004765	8	2327834	2	6.56545	0.00208	0.5014	13.1157	0.00045816	-0.4641	10.0674	0.00199	110	0.12538	0.04991	0.03342	1.12028
Shape (Pyriform)	SHRSPaS001649	11	28151754	2	6.55338	0.0021	-0.24515	5.65436	0.01927	0.10126	0.68157	0.41097	110	0.12515	0.04991	0.03342	1.12028
Skin Texture	SHRSPaS006840	4	2803315	1	9.95489	0.00211	--	--	--	--	--	--	109	0.09356	0.20334	0.1123	135.478
Color (Green)	SHRSPaS006691	6	3927750	2	6.54218	0.00213	0.72966	1.92604	0.16825	1.84597	9.71879	0.00238	109	0.10422	9.3652e-06	0.93652	286.552
Color (Green)	SHRSPaS002725	12	41584919	2	6.53784	0.00214	-0.14305	0.28141	0.59694	-0.78485	11.4901	0.00099926	109	0.10415	9.3652e-06	0.93652	286.552
Shape (Pyriform)	SHRSPaS002115	2	92470708	2	6.52062	0.00216	-0.50224	12.8527	0.0005189	-0.47461	11.1642	0.00117	110	0.12453	0.04991	0.03342	1.12028
Shape (Pyriform)	SHRSPaS003410	5	2503046	2	6.52033	0.00216	0.49686	13.0339	0.00047623	-0.4653	9.55482	0.00257	110	0.12452	0.04991	0.03342	1.12028
Shape (Pyriform)	SHRSPaS001028	1	2608188	2	6.5194	0.00217	0.47911	11.8266	0.00084689	-0.51019	12.1697	0.0007184	110	0.1245	0.04991	0.03342	1.12028
Color (Green)	SHRSPaS002649	5	85338606	2	6.52634	0.00218	0.27568	0.52694	0.46963	-0.88823	12.9457	0.00050478	106	0.10504	9.3652e-06	0.93652	286.552
Taste (Bitter)	SHRSPaS006685	11	42487150	2	6.51149	0.0022	-0.25844	11.7128	0.00090067	0.02299	0.09832	0.75451	108	0.12145	0.00653	0.08701	44.902
Taste (Creamy)	SHRSPaS005945	5	46830515	2	6.50156	0.0022	-0.47138	12.6562	0.00056962	-0.32798	5.24473	0.02407	110	0.12365	0.05136	0.10284	84.2242
Shape (Pyriform)	SHRSPaS001549	7	78925249	2	6.48902	0.00222	-0.49596	12.9216	0.00050222	-0.47132	9.84215	0.00223	110	0.12392	0.04991	0.03342	1.12028
Color (Green)	SHRSPaS001783	5	19721167	2	6.4896	0.00223	-1.1407	9.53431	0.0026	-1.4493	12.7555	0.00054551	109	0.10338	9.3652e-06	0.93652	286.552
Color (Red)	SHRSPaS005854	11	30155427	2	6.49129	0.00223	-0.3147	12.1951	0.00071229	0.08054	0.84674	0.35967	109	0.12538	0.3073	0.03129	105.487
Shape (Pyriform)	SHRSPaS001405	5	66062542	2	6.49222	0.00223	0.27174	9.78765	0.0023	-0.31754	12.0034	0.0007807	109	0.12409	0.04991	0.03342	1.12028
Shape (Clavate)	SHRSPaS005145	4	55904701	2	6.47968	0.00224	-0.17008	7.87813	0.00599	-0.1246	6.5195	0.01215	110	0.12287	0.06599	0.02639	0.4943
Taste (Creamy)	SHRSPaS005016	4	57412071	2	6.47386	0.00225	-0.60211	9.50825	0.00263	-0.30702	2.50633	0.11649	110	0.12313	0.05136	0.10284	84.2242
Shape (Pyriform)	SHRSPaS004459	6	19830943	2	6.46969	0.00226	-0.49816	12.4054	0.00064189	-0.48155	11.5644	0.00096091	110	0.12356	0.04991	0.03342	1.12028
Color (Green)	SHRSPaS005242	5	72999383	2	6.46344	0.00228	0.49936	2.69689	0.10365	-0.74668	11.5376	0.00097663	109	0.10297	9.3652e-06	0.93652	286.552
Shape (Pyriform)	SHRSPaS006005	7	78397171	1	9.79645	0.00228	--	--	--	--	--	--	110	0.09354	0.04991	0.03342	1.12028
Color (Green)	SHRSPaS004767	1	11320913	2	6.46086	0.00229	1.08646	7.72016	0.00651	-1.3847	12.9211	0.00050434	109	0.10293	9.3652e-06	0.93652	286.552
Shape (Pyriform)	SHRSPaS003189	12	28590653	2	6.45545	0.00229	0.49558	12.1713	0.00071785	-0.48388	11.4765	0.001	110	0.12328	0.04991	0.03342	1.12028
Color (Red)	SHRSPaS006647	8	42807820	2	6.45357	0.0023	-0.38635	9.05658	0.00331	-0.088067	0.40535	0.52578	109	0.12465	0.3073	0.03129	105.487
Shape (Pyriform)	SHRSPaS001551	1	11534074	2	6.45367	0.0023	0.3154	9.01558	0.00337	-0.039397	0.1886	0.665	110	0.12325	0.04991	0.03342	1.12028
Shape (Pyriform)	SHRSPaS003032	7	77058274	2	6.45328	0.0023	0.49167	12.8529	0.00051885	-0.47854	8.59516	0.00416	110	0.12324	0.04991	0.03342	1.12028
Shape (Pyriform)	SHRSPaS001818	5	52571748	2	6.44574	0.00231	0.48892	12.2178	0.00070206	-0.49143	11.6482	0.00092282	110	0.1231	0.04991	0.03342	1.12028
Shape (Pyriform)	SHRSPaS002622	1	9437008	2	6.44709	0.00231	0.48841	12.401	0.00064325	-0.49354	11.0249	0.00125	110	0.12312	0.04991	0.03342	1.12028
Color (Red)	SHRSPaS006070	7	51077773	2	6.44357	0.00232	0.48987	11.5282	0.00098105	-0.077048	0.41179	0.52252	109	0.12446	0.3073	0.03129	105.487
Color (Red)	SHRSPaS006661	5	59078502	2	6.44418	0.00232	-0.21557	1.30899	0.25528	0.24852	1.7224	0.19236	109	0.12447	0.3073	0.03129	105.487
Color (Green)	SHRSPaS002635	1	50950414	2	6.44287	0.00233	-1.2319	12.8456	0.00052271	-0.6238	5.14002	0.02551	109	0.10264	9.3652e-06	0.93652	286.552
Shape (Pyriform)	SHRSPaS005192	11	54954020	2	6.42819	0.00235	0.02867	0.16564	0.68487	0.32722	10.3244	0.00176	110	0.12276	0.04991	0.03342	1.12028
Color (Green)	SHRSPaS004993	1	63937287	2	6.42254	0.00237	-0.58729	3.84035	0.05279	1.09686	10.9935	0.00127	109	0.10232	9.3652e-06	0.93652	286.552
Taste (Creamy)	SHRSPaS002699	10	37839068	1	9.70403	0.00238	--	--	--	--	--	--	110	0.09228	0.05136	0.10284	84.2242
Shape (Pyriform)	SHRSPaS006609	4	57341428	2	6.38469	0.00244	0.47557	12.618	0.00058008	-0.22395	3.68098	0.05783	110	0.12193	0.04991	0.03342	1.12028
Color (Green)	SHRSPaS005522	5	80846436	1	9.63371	0.00247	--	--	--	--	--	--	109	0.07674	9.3652e-06	0.93652	286.552
Shape (Pyriform)	SHRSPaS005080	4	57941449	2	6.35648	0.0025	-0.45101	12.3341	0.00066411	-0.21073	3.1535	0.07875	110	0.12139	0.04991	0.03342	1.12028
Shape (Pyriform)	SHRSPaS006445	4	57601967	2	6.35648	0.0025	0.45101	12.3341	0.00066411	-0.21073	3.1535	0.07875	110	0.12139	0.04991	0.03342	1.12028
Color (Green)	SHRSPaS002760	12	42400850	2	6.35108	0.00252	0.46211	3.70354	0.05711	-0.58356	7.09468	0.009	109	0.10118	9.3652e-06	0.93652	286.552
Color (Green)	SHRSPaS004215	3	85939804	2	6.34024	0.00255	-0.96449	5.94194	0.01653	-1.1268	12.6382	0.00057675	109	0.101	9.3652e-06	0.93652	286.552
Taste (Creamy)	SHRSPaS001866	7	81222812	2	6.33323	0.00255	-0.20716	10.3697	0.00172	-0.13756	3.19228	0.07696	110	0.12045	0.05136	0.10284	84.2242
Shape (Clavate)	SHRSPaS006063	3	15288141	2	6.30408	0.00262	-0.18357	11.6134	0.00093845	-0.15309	6.15403	0.01475	110	0.11954	0.06599	0.02639	0.4943
Shape (Pyriform)	SHRSPaS006663	12	39945505	2	6.29845	0.00264	-0.20728	11.7455	0.00088057	-0.21417	7.93331	0.00583	110	0.12028	0.04991	0.03342	1.12028
Color (Green)	SHRSPaS001695	3	85324783	2	6.28001	0.00269	0.50964	2.52661	0.11507	-0.97226	12.5087	0.00061336	109	0.10004	9.3652e-06	0.93652	286.552
Taste (Bitter)	SHRSPaS003419	12	45763956	2	6.27831	0.0027	-0.027738	0.31145	0.57804	-0.22893	12.3202	0.00067352	108	0.1171	0.00653	0.08701	44.902
Taste (Creamy)	SHRSPaS001225	11	33642096	2	6.25171	0.00275	-0.42283	7.89163	0.00595	-0.51322	12.442	0.00063077	110	0.1189	0.05136	0.10284	84.2242
Color (Green)	SHRSPaS001976	2	72205416	2	6.23828	0.00279	0.82664	7.05064	0.00921	-0.87265	10.0754	0.00199	109	0.09938	9.3652e-06	0.93652	286.552
Color (Green)	SHRSPaS002515	3	92011650	2	6.23239	0.0028	-0.37384	1.23888	0.26833	-1.0156	11.4199	0.00103	109	0.09929	9.3652e-06	0.93652	286.552
Taste (Creamy)	SHRSPaS006670	2	86443086	2	6.21298	0.00284	0.07321	1.06172	0.30526	-0.24671	11.2191	0.00114	110	0.11816	0.05136	0.10284	84.2242
Color (Green)	SHRSPaS001446	1	93683861	2	6.21393	0.00285	-1.125	8.82355	0.00372	-1.3776	12.1767	0.00071857	109	0.09899	9.3652e-06	0.93652	286.552
Color (Red)	SHRSPaS005989	3	99595159	1	9.35186	0.00285	--	--	--	--	--	--	109	0.09032	0.3073	0.03129	105.487
Color (Green)	SHRSPaS001148	1	21359537	2	6.21186	0.00286	-0.62203	4.35644	0.03939	1.0376	10.5644	0.00157	109	0.09896	9.3652e-06	0.93652	286.552
Color (Green)	SHRSPaS003354	7	59064799	2	6.2132	0.00286	1.20624	5.25077	0.02403	-0.28461	0.1822	0.67041	108	0.0991	9.3652e-06	0.93652	286.552
Color (Green)	SHRSPaS004376	8	8148830	2	6.20673	0.00287	-1.3511	6.3629	0.01321	-0.0042254	4.7464e-05	0.99452	109	0.09888	9.3652e-06	0.93652	286.552
Taste (Bitter)	SHRSPaS006989	2	7567254	2	6.17411	0.00296	-0.28959	12.0671	0.00075998	-0.18072	3.10775	0.08098	108	0.11516	0.00653	0.08701	44.902
Shape (Clavate)	SHRSPaS005603	2	70167527	2	6.16301	0.00297	0.13991	5.10079	0.02604	0.15014	4.49516	0.03642	110	0.11687	0.06599	0.02639	0.4943
Color (Green)	SHRSPaS006643	1	74072725	1	9.26243	0.003	--	--	--	--	--	--	106	0.08204	9.3652e-06	0.93652	286.552
Color (Green)	SHRSPaS006888	4	53198534	2	6.15246	0.00301	1.03427	7.8239	0.00617	0.81511	6.71979	0.01095	109	0.09801	9.3652e-06	0.93652	286.552
Skin Texture	SHRSPaS003576	8	54920548	2	6.14767	0.00302	-0.3944	9.22389	0.00304	-0.33101	7.08419	0.00905	109	0.11556	0.20334	0.1123	135.478
Skin Texture	SHRSPaS003424	8	51693018	2	6.14169	0.00304	-0.80232	9.24372	0.00301	-0.51801	3.07632	0.08247	109	0.11545	0.20334	0.1123	135.478
Shape (Pyriform)	SHRSPaS006644	4	57449297	2	6.13087	0.00306	-0.44841	12.0246	0.00077008	-0.21337	3.2202	0.0757	110	0.11708	0.04991	0.03342	1.12028
Shape (Pyriform)	SHRSPaS002266	1	89354746	1	9.17062	0.00311	--	--	--	--	--	--	110	0.08757	0.04991	0.03342	1.12028
Color (Green)	SHRSPaS005111	4	51239152	2	6.10209	0.00315	-0.97665	9.16193	0.00314	0.83966	7.42469	0.00758	109	0.09721	9.3652e-06	0.93652	286.552
Color (Green)	SHRSPaS006330	4	50929148	2	6.09051	0.00318	0.98097	8.28809	0.00487	0.84668	7.68591	0.00663	109	0.09703	9.3652e-06	0.93652	286.552
Taste (Creamy)	SHRSPaS003027	5	47902160	2	6.08251	0.00319	0.27179	12.1079	0.00073996	-0.18653	3.55117	0.06235	110	0.11568	0.05136	0.10284	84.2242
Taste (Nutty)	SHRSPaS006732	6	2614471	2	6.06206	0.00325	0.27378	6.30078	0.01364	0.34885	10.2568	0.00182	110	0.11112	0.12364	0.14259	132.497
Taste (Nutty)	SHRSPaS003090	2	925687	1	9.07835	0.00326	--	--	--	--	--	--	110	0.0832	0.12364	0.14259	132.497
Color (Green)	SHRSPaS001164	1	91527507	2	6.05659	0.00328	-0.81083	5.79857	0.01785	-1.1647	12.1128	0.00074086	109	0.09649	9.3652e-06	0.93652	286.552
Shape (Clavate)	SHRSPaS001416	4	12806368	2	6.05159	0.00328	-0.00083187	0.00038998	0.98428	0.17883	11.7327	0.00088602	110	0.11476	0.06599	0.02639	0.4943
Skin Texture	SHRSPaS003484	6	11041351	2	6.05086	0.0033	0.05759	0.08739	0.76813	0.49996	5.34237	0.02284	109	0.11374	0.20334	0.1123	135.478
Color (Green)	SHRSPaS002822	3	88733909	2	6.03772	0.00334	-1.0153	3.5638	0.06192	-1.6401	9.508	0.00264	109	0.09619	9.3652e-06	0.93652	286.552
Shape (Pyriform)	SHRSPaS002316	5	64674686	1	9.02446	0.00334	--	--	--	--	--	--	110	0.08617	0.04991	0.03342	1.12028
Color (Green)	SHRSPaS001975	1	27453111	2	6.02424	0.00338	0.4721	2.19664	0.14143	1.16223	12.042	0.0007664	109	0.09597	9.3652e-06	0.93652	286.552
Shape (Clavate)	SHRSPaS005265	2	23182575	1	8.99263	0.0034	--	--	--	--	--	--	110	0.08526	0.06599	0.02639	0.4943
Taste (Bitter)	SHRSPaS006472	3	88505645	1	8.99751	0.0034	--	--	--	--	--	--	108	0.08391	0.00653	0.08701	44.902
Color (Red)	SHRSPaS005630	5	68088826	2	6.01321	0.00341	0.27385	8.46763	0.00445	0.14945	3.06539	0.08301	109	0.11615	0.3073	0.03129	105.487
Color (Green)	SHRSPaS001516	6	4289465	2	6.01038	0.00342	-1.2968	11.9305	0.00080847	-0.62214	2.46979	0.11918	109	0.09575	9.3652e-06	0.93652	286.552
Taste (Bitter)	SHRSPaS001205	1	71224634	2	6.01279	0.00342	-0.33152	5.93825	0.01658	-0.16878	2.4148	0.12335	108	0.11215	0.00653	0.08701	44.902
Shape (Pyriform)	SHRSPaS005098	5	5579567	2	6.00126	0.00344	0.1489	11.702	0.00089925	-0.07964	2.28658	0.13359	110	0.11461	0.04991	0.03342	1.12028
Color (Green)	SHRSPaS002874	1	12089167	2	5.97589	0.00352	-0.7263	3.63396	0.05945	-1.0984	11.7386	0.0008865	109	0.0952	9.3652e-06	0.93652	286.552
Color (Green)	SHRSPaS004110	1	5465808	2	5.97444	0.00353	0.99299	3.78577	0.05447	-0.56464	0.74	0.3917	109	0.09518	9.3652e-06	0.93652	286.552
Color (Green)	SHRSPaS003402	12	49361857	2	5.9695	0.00354	-0.82824	11.0396	0.00124	-0.63936	6.67256	0.01122	109	0.0951	9.3652e-06	0.93652	286.552
Skin Texture	SHRSPaS001358	5	54274671	2	5.96223	0.00357	0.18713	4.90577	0.02901	-0.17665	3.29797	0.07233	109	0.11207	0.20334	0.1123	135.478
Color (Red)	SHRSPaS006109	7	72351166	2	5.94106	0.00364	0.43901	11.8821	0.00082745	-0.29912	4.85122	0.0299	109	0.11475	0.3073	0.03129	105.487
Shape (Pyriform)	SHRSPaS002542	9	50418704	2	5.93584	0.00364	0.20813	5.51459	0.02079	-0.30771	11.628	0.00093189	110	0.11336	0.04991	0.03342	1.12028
Color (Green)	SHRSPaS006253	7	75685850	1	8.81614	0.00372	--	--	--	--	--	--	109	0.07022	9.3652e-06	0.93652	286.552
Shape (Pyriform)	SHRSPaS002666	10	40392021	1	8.81096	0.00372	--	--	--	--	--	--	110	0.08413	0.04991	0.03342	1.12028
Shape (Clavate)	SHRSPaS005900	10	47042103	2	5.90895	0.00373	-0.18759	10.3108	0.00177	-0.19266	7.0222	0.00933	110	0.11205	0.06599	0.02639	0.4943
Color (Green)	SHRSPaS002738	2	80783165	2	5.90195	0.00377	0.37703	1.80346	0.18231	-0.65472	9.42859	0.00274	109	0.09402	9.3652e-06	0.93652	286.552
Taste (Creamy)	SHRSPaS003355	4	49128340	2	5.89332	0.00378	0.4859	9.77709	0.0023	-0.46686	10.3563	0.00173	110	0.11209	0.05136	0.10284	84.2242
Color (Red)	SHRSPaS005616	7	79943106	1	8.77126	0.00381	--	--	--	--	--	--	109	0.08471	0.3073	0.03129	105.487
Taste (Watery)	SHRSPaS005321	1	29156415	1	8.75284	0.00386	--	--	--	--	--	--	107	0.08019	1.1816e-06	0.11816	71.618
Color (Red)	SHRSPaS005796	11	41494907	2	5.86823	0.00388	0.67027	11.3522	0.00107	-0.69018	9.38468	0.00281	109	0.11335	0.3073	0.03129	105.487
Skin Texture	SHRSPaS004786	2	83563249	1	8.71953	0.00391	--	--	--	--	--	--	109	0.08195	0.20334	0.1123	135.478
Taste (Creamy)	SHRSPaS001280	1	14505239	2	5.85369	0.00393	-0.49374	10.8212	0.00138	-0.45312	9.7358	0.00236	109	0.11163	0.05136	0.10284	84.2242
Taste (Bitter)	SHRSPaS006476	3	79987394	2	5.85471	0.00394	-0.25594	10.1996	0.00188	-0.11326	1.13965	0.2883	108	0.1092	0.00653	0.08701	44.902
Color (Green)	SHRSPaS002376	8	65369675	2	5.84556	0.00396	1.32482	11.2788	0.00111	-0.74034	4.186	0.04336	109	0.09312	9.3652e-06	0.93652	286.552
Shape (Pyriform)	SHRSPaS002645	5	42045680	2	5.83833	0.00398	-0.054678	0.14492	0.70423	0.37516	4.87823	0.02944	110	0.1115	0.04991	0.03342	1.12028
Taste (Creamy)	SHRSPaS003767	10	50306198	1	8.67541	0.00399	--	--	--	--	--	--	110	0.0825	0.05136	0.10284	84.2242
Color (Green)	SHRSPaS004361	6	7005341	2	5.83495	0.004	1.13706	4.6669	0.03311	-1.6329	9.40894	0.00277	109	0.09295	9.3652e-06	0.93652	286.552
Taste (Bitter)	SHRSPaS006300	9	43399544	2	5.83692	0.004	-0.080357	1.60749	0.20779	0.21837	7.74714	0.00643	108	0.10887	0.00653	0.08701	44.902
Color (Green)	SHRSPaS002102	5	47673125	2	5.828	0.00402	1.20972	10.858	0.00136	-1.302	9.37375	0.00282	109	0.09284	9.3652e-06	0.93652	286.552
Color (Green)	SHRSPaS002611	2	65253170	2	5.8273	0.00403	0.43308	8.29876	0.00485	-0.26696	1.81788	0.18058	109	0.09283	9.3652e-06	0.93652	286.552
Color (Green)	SHRSPaS001653	9	46407550	2	5.82271	0.00404	-0.019736	0.00505	0.9435	-0.80552	11.637	0.00093095	109	0.09276	9.3652e-06	0.93652	286.552
Color (Green)	SHRSPaS006478	1	14967220	2	5.82466	0.00404	1.23787	10.2372	0.00184	-1.2516	10.75	0.00143	109	0.09279	9.3652e-06	0.93652	286.552
Taste (Creamy)	SHRSPaS006300	9	43399544	2	5.80285	0.0041	-0.16209	4.28803	0.04091	-0.29308	9.59963	0.00251	110	0.11036	0.05136	0.10284	84.2242
Shape (Pyriform)	SHRSPaS002257	9	4088227	2	5.80099	0.00411	-0.27831	10.0947	0.00197	-0.27856	9.36631	0.00282	110	0.11078	0.04991	0.03342	1.12028
Color (Green)	SHRSPaS002231	12	27996722	2	5.803	0.00412	-1.2586	10.8409	0.00137	-1.1944	9.27253	0.00297	109	0.09245	9.3652e-06	0.93652	286.552
Taste (Creamy)	SHRSPaS002308	6	56871298	2	5.79515	0.00413	-0.46295	10.4797	0.00163	-0.50227	10.4692	0.00164	110	0.11022	0.05136	0.10284	84.2242
Taste (Nutty)	SHRSPaS006650	5	3814631	2	5.79673	0.00413	0.36964	7.27935	0.00816	0.18052	3.58773	0.06104	110	0.10625	0.12364	0.14259	132.497
Color (Green)	SHRSPaS003098	5	42326892	2	5.77933	0.0042	1.21967	10.2548	0.00182	-1.243	9.96303	0.00211	109	0.09207	9.3652e-06	0.93652	286.552
Taste (Bitter)	SHRSPaS005535	5	9317198	2	5.77988	0.00421	0.07422	1.26308	0.26376	0.21751	7.18044	0.00862	108	0.10781	0.00653	0.08701	44.902
Color (Green)	SHRSPaS002189	2	73545587	2	5.77227	0.00423	1.13847	9.89544	0.00218	-1.3141	11.2049	0.00115	109	0.09196	9.3652e-06	0.93652	286.552
Color (Green)	SHRSPaS003966	3	55431311	1	8.54776	0.00426	--	--	--	--	--	--	109	0.06809	9.3652e-06	0.93652	286.552
Color (Green)	SHRSPaS003937	1	6679649	2	5.74785	0.00432	-1.6182	11.3867	0.00105	0.44513	1.00698	0.31802	109	0.09157	9.3652e-06	0.93652	286.552
Taste (Bitter)	SHRSPaS001434	1	71602682	2	5.74427	0.00435	0.27485	4.60327	0.03433	-0.20183	2.86161	0.09383	108	0.10714	0.00653	0.08701	44.902
Taste (Bitter)	SHRSPaS001143	7	3948135	2	5.74132	0.00436	0.5177	9.43898	0.00274	-0.31084	3.43419	0.06681	108	0.10709	0.00653	0.08701	44.902
Color (Green)	SHRSPaS001468	5	9671431	2	5.73307	0.00438	-0.31425	2.69848	0.10355	0.8035	11.2465	0.00112	109	0.09133	9.3652e-06	0.93652	286.552
Shape (Clavate)	SHRSPaS005891	3	72791771	2	5.73104	0.00441	0.29001	10.5396	0.0016	-0.31662	8.45407	0.0045	107	0.11085	0.06599	0.02639	0.4943
Taste (Bitter)	SHRSPaS006101	9	42418199	1	8.47996	0.00442	--	--	--	--	--	--	108	0.07908	0.00653	0.08701	44.902
Color (Green)	SHRSPaS006381	10	48707225	2	5.71475	0.00445	0.55314	8.58025	0.0042	-0.69047	8.74126	0.00387	109	0.09104	9.3652e-06	0.93652	286.552
Taste (Bitter)	SHRSPaS001086	4	3697102	2	5.71801	0.00445	0.29701	10.004	0.00207	-0.34277	8.96304	0.00347	108	0.10665	0.00653	0.08701	44.902
Taste (Bitter)	SHRSPaS006855	7	58981313	2	5.71606	0.00446	0.19514	11.076	0.00122	-0.083728	1.15276	0.28556	108	0.10662	0.00653	0.08701	44.902
Color (Green)	SHRSPaS002185	3	11404850	2	5.70152	0.00451	-0.89364	5.96156	0.01636	0.85607	8.99803	0.0034	109	0.09083	9.3652e-06	0.93652	286.552
Color (Green)	SHRSPaS003292	7	22977525	2	5.69867	0.00452	1.24455	5.52895	0.02065	0.26125	0.20466	0.65196	109	0.09078	9.3652e-06	0.93652	286.552
Skin Texture	SHRSPaS006978	7	76065429	2	5.68403	0.00458	-0.42659	10.3052	0.00178	-0.080783	0.3154	0.57563	109	0.10684	0.20334	0.1123	135.478
Color (Green)	SHRSPaS003379	7	83180229	2	5.68231	0.00459	1.1386	11.3608	0.00106	0.205	0.32123	0.57213	109	0.09052	9.3652e-06	0.93652	286.552
Color (Green)	SHRSPaS004433	7	83199163	2	5.68231	0.00459	1.1386	11.3608	0.00106	0.205	0.32123	0.57213	109	0.09052	9.3652e-06	0.93652	286.552
Shape (Pyriform)	SHRSPaS001990	11	44494762	2	5.67945	0.00459	-0.26117	7.02547	0.00932	-0.039208	0.11076	0.73997	110	0.10846	0.04991	0.03342	1.12028
Color (Red)	SHRSPaS005363	5	81879333	2	5.6623	0.00467	0.46213	11.2772	0.00111	-0.056494	0.40608	0.52541	109	0.10937	0.3073	0.03129	105.487
Shape (Clavate)	SHRSPaS004642	7	1808654	2	5.65473	0.00469	0.29562	10.7764	0.00141	-0.15508	3.66618	0.05833	110	0.10723	0.06599	0.02639	0.4943
Color (Green)	SHRSPaS004255	5	81782772	2	5.65518	0.0047	0.60286	3.18187	0.07746	-0.8123	10.9629	0.00129	109	0.09009	9.3652e-06	0.93652	286.552
Taste (Nutty)	SHRSPaS005289	10	26729462	1	8.34233	0.00472	--	--	--	--	--	--	110	0.07646	0.12364	0.14259	132.497
Taste (Watery)	SHRSPaS006188	1	12380772	2	5.65922	0.00472	-0.2734	10.6425	0.00152	0.02485	0.11431	0.73601	106	0.10385	1.1816e-06	0.11816	71.618
Color (Green)	SHRSPaS003450	5	83243798	2	5.64883	0.00473	-0.32832	1.29463	0.25789	-0.81448	11.2507	0.00112	109	0.08999	9.3652e-06	0.93652	286.552
Color (Green)	SHRSPaS001607	12	41305277	2	5.6407	0.00476	-0.07023	0.13441	0.71467	-0.65606	9.71703	0.00238	109	0.08986	9.3652e-06	0.93652	286.552
Skin Texture	SHRSPaS001320	4	400336	2	5.62988	0.00481	0.19034	0.52178	0.47175	-0.20905	0.62893	0.42961	109	0.10583	0.20334	0.1123	135.478
Shape (Pyriform)	SHRSPaS003353	3	96510889	2	5.62278	0.00483	0.21474	5.61884	0.01965	-0.29711	9.98293	0.00208	110	0.10738	0.04991	0.03342	1.12028
Color (Green)	SHRSPaS001957	7	70619462	2	5.61845	0.00486	1.12794	11.0459	0.00124	-0.88796	7.38348	0.00775	109	0.08951	9.3652e-06	0.93652	286.552
Color (Green)	SHRSPaS001131	7	80910601	2	5.61092	0.00489	-0.63605	7.46334	0.00743	-0.61627	6.95957	0.00966	109	0.08939	9.3652e-06	0.93652	286.552
Color (Green)	SHRSPaS002451	6	3036056	2	5.60246	0.00493	-0.39205	5.64501	0.01939	-0.50939	6.33788	0.01339	109	0.08925	9.3652e-06	0.93652	286.552
Taste (Creamy)	SHRSPaS002088	5	52636519	2	5.59192	0.00496	-0.29223	2.17169	0.14365	-0.5262	7.70131	0.00656	110	0.10635	0.05136	0.10284	84.2242
Shape (Clavate)	SHRSPaS002431	12	17287115	2	5.58671	0.00498	0.28171	10.1355	0.00193	-0.27242	8.58025	0.00419	110	0.10594	0.06599	0.02639	0.4943
Shape (Clavate)	SHRSPaS002674	12	17183004	2	5.58671	0.00498	0.28171	10.1355	0.00193	-0.27242	8.58025	0.00419	110	0.10594	0.06599	0.02639	0.4943
Taste (Watery)	SHRSPaS005619	2	93378259	2	5.59078	0.00499	-0.0027992	0.00149	0.96926	0.24113	11.1421	0.00119	108	0.10229	1.1816e-06	0.11816	71.618
Color (Green)	SHRSPaS002845	5	85978235	2	5.57333	0.00506	0.21984	0.43374	0.51166	-0.88925	10.6134	0.00153	109	0.08879	9.3652e-06	0.93652	286.552
Shape (Pyriform)	SHRSPaS002689	6	15231052	1	8.19207	0.0051	--	--	--	--	--	--	110	0.07822	0.04991	0.03342	1.12028
Color (Green)	SHRSPaS003576	8	54920548	2	5.5496	0.00517	-0.72931	9.36552	0.00283	-0.63203	6.41484	0.01286	109	0.08841	9.3652e-06	0.93652	286.552
Shape (Pyriform)	SHRSPaS002417	7	62516832	2	5.53796	0.00521	-0.23234	11.0257	0.00125	-0.20249	6.58599	0.01173	110	0.10576	0.04991	0.03342	1.12028
Color (Green)	SHRSPaS003274	3	81037472	1	8.14431	0.00523	--	--	--	--	--	--	109	0.06487	9.3652e-06	0.93652	286.552
Color (Red)	SHRSPaS004462	3	61291142	1	8.14621	0.00523	--	--	--	--	--	--	109	0.07867	0.3073	0.03129	105.487
Color (Green)	SHRSPaS004739	1	12924381	2	5.53131	0.00525	-0.82343	6.49796	0.0123	-0.8538	9.9734	0.00209	109	0.08812	9.3652e-06	0.93652	286.552
[truncated: 42,017 more rows]

## Sheet: TableS5
Table S5. GWAS resuls for fruit quality traits of 110 avocado (Persea americana) cultivars using GLM (PCA) model with 1000 permutations.
[truncated: 42,355 more rows]

[truncated: 3 more sheets: TableS6, TableS7, TableS8]
